# Supplementary material for: Large language models are able to downplay their cognitive abilities to fit the persona they simulate
Source: PLoS One. 2024 Mar 13;19(3):e0298522. doi: 10.1371/journal.pone.0298522 (PMC10936766; doi:10.1371/journal.pone.0298522)
Supplement: S2 File — (ZIP) [file pone.0298522.s002.zip]

Archive with 2,770 entries (2,750 files):
- S3 Scripts and data processing/
- S3 Scripts and data processing/call.py
- S3 Scripts and data processing/candy-pencils.txt
- S3 Scripts and data processing/CHILDES preprocessing/
- S3 Scripts and data processing/CHILDES preprocessing/.Rhistory
- S3 Scripts and data processing/CHILDES preprocessing/cha_to_txt.R
- S3 Scripts and data processing/CHILDES preprocessing/ChildesClean/
- S3 Scripts and data processing/CHILDES preprocessing/ChildesClean2/
- S3 Scripts and data processing/CHILDES preprocessing/ChildesClean2/2y1m__020027.txt
- S3 Scripts and data processing/CHILDES preprocessing/ChildesClean2/readme.txt
- S3 Scripts and data processing/CHILDES preprocessing/ChildesClean/2yo_020027.txt
- S3 Scripts and data processing/CHILDES preprocessing/ChildesClean/readme.txt
- S3 Scripts and data processing/CHILDES preprocessing/ChildesDirty/
- S3 Scripts and data processing/CHILDES preprocessing/ChildesDirty/020027.txt
- S3 Scripts and data processing/CHILDES preprocessing/ChildesDirty/readme.txt
- S3 Scripts and data processing/CHILDES preprocessing/ChildesRawData/
- S3 Scripts and data processing/CHILDES preprocessing/ChildesRawData/020027.cha
- S3 Scripts and data processing/CHILDES preprocessing/ChildesRawData/readme.txt
- S3 Scripts and data processing/CHILDES preprocessing/childes_excerpts/
- S3 Scripts and data processing/CHILDES preprocessing/childes_excerpts/1/
- S3 Scripts and data processing/CHILDES preprocessing/childes_excerpts/2/
- S3 Scripts and data processing/CHILDES preprocessing/childes_excerpts/3/
- S3 Scripts and data processing/CHILDES preprocessing/childes_excerpts/4/
- S3 Scripts and data processing/CHILDES preprocessing/childes_excerpts/5/
- S3 Scripts and data processing/CHILDES preprocessing/childes_excerpts/6/
- S3 Scripts and data processing/CHILDES preprocessing/childes_excerpts_ready/
- S3 Scripts and data processing/CHILDES preprocessing/childes_excerpts_ready/Father-2y1m--020027.txt
- S3 Scripts and data processing/CHILDES preprocessing/childes_excerpts_ready/Father-2y1m--020028.txt
- S3 Scripts and data processing/CHILDES preprocessing/childes_excerpts_ready/Father-2y1m--020029.txt
- S3 Scripts and data processing/CHILDES preprocessing/childes_excerpts_ready/Father-2y1m--020105.txt
- S3 Scripts and data processing/CHILDES preprocessing/childes_excerpts_ready/Father-2y2m--nanette.txt
- S3 Scripts and data processing/CHILDES preprocessing/childes_excerpts_ready/Father-4y0m--wanda (1).txt
- S3 Scripts and data processing/CHILDES preprocessing/childes_excerpts_ready/Father-4y0m--xavia.txt
- S3 Scripts and data processing/CHILDES preprocessing/childes_excerpts_ready/Father-4y1m--andy.txt
- S3 Scripts and data processing/CHILDES preprocessing/childes_excerpts_ready/Father-4y2m--040201.txt
- S3 Scripts and data processing/CHILDES preprocessing/childes_excerpts_ready/Mother-1y5m--010428.txt
- S3 Scripts and data processing/CHILDES preprocessing/childes_excerpts_ready/Mother-1y6m--010600 (10).txt
- S3 Scripts and data processing/CHILDES preprocessing/childes_excerpts_ready/Mother-1y6m--010600 (4).txt
- S3 Scripts and data processing/CHILDES preprocessing/childes_excerpts_ready/Mother-1y6m--010600 (6).txt
- S3 Scripts and data processing/CHILDES preprocessing/childes_excerpts_ready/Mother-1y6m--010600a.txt
- S3 Scripts and data processing/CHILDES preprocessing/childes_excerpts_ready/Mother-1y6m--010600b.txt
- S3 Scripts and data processing/CHILDES preprocessing/childes_excerpts_ready/Mother-1y6m--26.txt
- S3 Scripts and data processing/CHILDES preprocessing/childes_excerpts_ready/Mother-1y6m--28.txt
- S3 Scripts and data processing/CHILDES preprocessing/childes_excerpts_ready/Mother-1y6m--31.txt
- S3 Scripts and data processing/CHILDES preprocessing/childes_excerpts_ready/Mother-1y6m--32.txt
- S3 Scripts and data processing/CHILDES preprocessing/childes_excerpts_ready/Mother-2y0m--020000 (8).txt
- S3 Scripts and data processing/CHILDES preprocessing/childes_excerpts_ready/Mother-2y1m--020100a.txt
- S3 Scripts and data processing/CHILDES preprocessing/childes_excerpts_ready/Mother-2y1m--020100b.txt
- S3 Scripts and data processing/CHILDES preprocessing/childes_excerpts_ready/Mother-2y1m--nanette (1).txt
- S3 Scripts and data processing/CHILDES preprocessing/childes_excerpts_ready/Mother-2y2m--020200a.txt
- S3 Scripts and data processing/CHILDES preprocessing/childes_excerpts_ready/Mother-3y0m--15 (2).txt
- S3 Scripts and data processing/CHILDES preprocessing/childes_excerpts_ready/Mother-3y0m--20 (1).txt
- S3 Scripts and data processing/CHILDES preprocessing/childes_excerpts_ready/Mother-3y0m--34.txt
- S3 Scripts and data processing/CHILDES preprocessing/childes_excerpts_ready/Mother-3y0m--344m36.txt
- S3 Scripts and data processing/CHILDES preprocessing/childes_excerpts_ready/Mother-3y0m--352m36.txt
- S3 Scripts and data processing/CHILDES preprocessing/childes_excerpts_ready/Mother-3y0m--354m36.txt
- S3 Scripts and data processing/CHILDES preprocessing/childes_excerpts_ready/Mother-3y0m--356m36.txt
- S3 Scripts and data processing/CHILDES preprocessing/childes_excerpts_ready/Mother-3y0m--361m36.txt
- S3 Scripts and data processing/CHILDES preprocessing/childes_excerpts_ready/Mother-3y0m--366m36.txt
- S3 Scripts and data processing/CHILDES preprocessing/childes_excerpts_ready/Mother-3y0m--381m36.txt
- S3 Scripts and data processing/CHILDES preprocessing/childes_excerpts_ready/Mother-4y0m--040005.txt
- S3 Scripts and data processing/CHILDES preprocessing/childes_excerpts_ready/Mother-4y0m--040014.txt
- S3 Scripts and data processing/CHILDES preprocessing/childes_excerpts_ready/Mother-4y0m--xavia (1).txt
- S3 Scripts and data processing/CHILDES preprocessing/childes_excerpts_ready/Mother-4y2m--040118.txt
- S3 Scripts and data processing/CHILDES preprocessing/childes_excerpts_ready/Mother-4y2m--040128.txt
- S3 Scripts and data processing/CHILDES preprocessing/childes_excerpts_ready/Mother-4y2m--45 (1).txt
- S3 Scripts and data processing/CHILDES preprocessing/childes_excerpts_ready/Mother-5y0m--050002.txt
- S3 Scripts and data processing/CHILDES preprocessing/childes_excerpts_ready/Mother-5y0m--050010.txt
- S3 Scripts and data processing/CHILDES preprocessing/childes_excerpts_ready/Mother-5y0m--26 (1).txt
- S3 Scripts and data processing/CHILDES preprocessing/childes_excerpts_ready/Mother-5y1m--41 (1).txt
- S3 Scripts and data processing/CHILDES preprocessing/childes_excerpts_ready/Mother-5y1m--46 (1).txt
- S3 Scripts and data processing/CHILDES preprocessing/childes_excerpts_ready/Mother-5y1m--48 (2).txt
- S3 Scripts and data processing/CHILDES preprocessing/childes_excerpts_ready/Mother-5y1m--49 (2).txt
- S3 Scripts and data processing/CHILDES preprocessing/childes_excerpts_ready/Mother-5y1m--50 (2).txt
- S3 Scripts and data processing/CHILDES preprocessing/childes_excerpts_ready/Mother-5y1m--52 (2).txt
- S3 Scripts and data processing/CHILDES preprocessing/childes_excerpts_ready/Mother-5y1m--54 (1).txt
- S3 Scripts and data processing/CHILDES preprocessing/childes_excerpts_ready/Mother-6y1m--60.txt
- S3 Scripts and data processing/CHILDES preprocessing/childes_excerpts_ready/Mother-6y1m--68.txt
- S3 Scripts and data processing/CHILDES preprocessing/childes_excerpts_ready/Mother-6y3m--56.txt
- S3 Scripts and data processing/CHILDES preprocessing/childes_excerpts_ready/Mother-6y3m--71.txt
- S3 Scripts and data processing/CHILDES preprocessing/childes_excerpts_ready/Mother-6y4m--57.txt
- S3 Scripts and data processing/CHILDES preprocessing/childes_excerpts_ready/Mother-6y4m--69.txt
- S3 Scripts and data processing/CHILDES preprocessing/childes_excerpts_ready/Mother-6y5m--67.txt
- S3 Scripts and data processing/CHILDES preprocessing/childes_excerpts_ready/Mother-6y6m--59.txt
- S3 Scripts and data processing/CHILDES preprocessing/childes_excerpts_ready/Mother-6y6m--70.txt
- S3 Scripts and data processing/CHILDES preprocessing/childes_excerpts_ready/Mother-6y6m--72.txt
- S3 Scripts and data processing/CHILDES preprocessing/excerpts_to_scenarios.py
- S3 Scripts and data processing/CHILDES preprocessing/postcleaning.py
- S3 Scripts and data processing/CHILDES preprocessing/Postpostclean.py
- S3 Scripts and data processing/childes_excerpts_ready/
- S3 Scripts and data processing/childes_excerpts_ready/Father-2y1m--020027.txt
- S3 Scripts and data processing/childes_excerpts_ready/Father-2y1m--020028.txt
- S3 Scripts and data processing/childes_excerpts_ready/Father-2y1m--020029.txt
- S3 Scripts and data processing/childes_excerpts_ready/Father-2y1m--020105.txt
- S3 Scripts and data processing/childes_excerpts_ready/Father-2y2m--nanette.txt
- S3 Scripts and data processing/childes_excerpts_ready/Father-4y0m--wanda (1).txt
- S3 Scripts and data processing/childes_excerpts_ready/Father-4y0m--xavia.txt
- S3 Scripts and data processing/childes_excerpts_ready/Father-4y1m--andy.txt
- S3 Scripts and data processing/childes_excerpts_ready/Father-4y2m--040201.txt
- S3 Scripts and data processing/childes_excerpts_ready/Mother-1y5m--010428.txt
- S3 Scripts and data processing/childes_excerpts_ready/Mother-1y6m--010600 (10).txt
- S3 Scripts and data processing/childes_excerpts_ready/Mother-1y6m--010600 (4).txt
- S3 Scripts and data processing/childes_excerpts_ready/Mother-1y6m--010600 (6).txt
- S3 Scripts and data processing/childes_excerpts_ready/Mother-1y6m--010600a.txt
- S3 Scripts and data processing/childes_excerpts_ready/Mother-1y6m--010600b.txt
- S3 Scripts and data processing/childes_excerpts_ready/Mother-1y6m--26.txt
- S3 Scripts and data processing/childes_excerpts_ready/Mother-1y6m--28.txt
- S3 Scripts and data processing/childes_excerpts_ready/Mother-1y6m--31.txt
- S3 Scripts and data processing/childes_excerpts_ready/Mother-1y6m--32.txt
- S3 Scripts and data processing/childes_excerpts_ready/Mother-2y0m--020000 (8).txt
- S3 Scripts and data processing/childes_excerpts_ready/Mother-2y1m--020100a.txt
- S3 Scripts and data processing/childes_excerpts_ready/Mother-2y1m--020100b.txt
- S3 Scripts and data processing/childes_excerpts_ready/Mother-2y1m--nanette (1).txt
- S3 Scripts and data processing/childes_excerpts_ready/Mother-2y2m--020200a.txt
- S3 Scripts and data processing/childes_excerpts_ready/Mother-3y0m--15 (2).txt
- S3 Scripts and data processing/childes_excerpts_ready/Mother-3y0m--20 (1).txt
- S3 Scripts and data processing/childes_excerpts_ready/Mother-3y0m--34.txt
- S3 Scripts and data processing/childes_excerpts_ready/Mother-3y0m--344m36.txt
- S3 Scripts and data processing/childes_excerpts_ready/Mother-3y0m--352m36.txt
- S3 Scripts and data processing/childes_excerpts_ready/Mother-3y0m--354m36.txt
- S3 Scripts and data processing/childes_excerpts_ready/Mother-3y0m--356m36.txt
- S3 Scripts and data processing/childes_excerpts_ready/Mother-3y0m--361m36.txt
- S3 Scripts and data processing/childes_excerpts_ready/Mother-3y0m--366m36.txt
- S3 Scripts and data processing/childes_excerpts_ready/Mother-3y0m--381m36.txt
- S3 Scripts and data processing/childes_excerpts_ready/Mother-4y0m--040005.txt
- S3 Scripts and data processing/childes_excerpts_ready/Mother-4y0m--040014.txt
- S3 Scripts and data processing/childes_excerpts_ready/Mother-4y0m--xavia (1).txt
- S3 Scripts and data processing/childes_excerpts_ready/Mother-4y2m--040118.txt
- S3 Scripts and data processing/childes_excerpts_ready/Mother-4y2m--040128.txt
- S3 Scripts and data processing/childes_excerpts_ready/Mother-4y2m--45 (1).txt
- S3 Scripts and data processing/childes_excerpts_ready/Mother-5y0m--050002.txt
- S3 Scripts and data processing/childes_excerpts_ready/Mother-5y0m--050010.txt
- S3 Scripts and data processing/childes_excerpts_ready/Mother-5y0m--26 (1).txt
- S3 Scripts and data processing/childes_excerpts_ready/Mother-5y1m--41 (1).txt
- S3 Scripts and data processing/childes_excerpts_ready/Mother-5y1m--46 (1).txt
- S3 Scripts and data processing/childes_excerpts_ready/Mother-5y1m--48 (2).txt
- S3 Scripts and data processing/childes_excerpts_ready/Mother-5y1m--49 (2).txt
- S3 Scripts and data processing/childes_excerpts_ready/Mother-5y1m--50 (2).txt
- S3 Scripts and data processing/childes_excerpts_ready/Mother-5y1m--52 (2).txt
- S3 Scripts and data processing/childes_excerpts_ready/Mother-5y1m--54 (1).txt
- S3 Scripts and data processing/childes_excerpts_ready/Mother-6y1m--60.txt
- S3 Scripts and data processing/childes_excerpts_ready/Mother-6y1m--68.txt
- S3 Scripts and data processing/childes_excerpts_ready/Mother-6y3m--56.txt
- S3 Scripts and data processing/childes_excerpts_ready/Mother-6y3m--71.txt
- S3 Scripts and data processing/childes_excerpts_ready/Mother-6y4m--57.txt
- S3 Scripts and data processing/childes_excerpts_ready/Mother-6y4m--69.txt
- S3 Scripts and data processing/childes_excerpts_ready/Mother-6y5m--67.txt
- S3 Scripts and data processing/childes_excerpts_ready/Mother-6y6m--59.txt
- S3 Scripts and data processing/childes_excerpts_ready/Mother-6y6m--70.txt
- S3 Scripts and data processing/childes_excerpts_ready/Mother-6y6m--72.txt
- S3 Scripts and data processing/cupboard-drawer.txt
- S3 Scripts and data processing/explain.txt
- S3 Scripts and data processing/filter_children_only.py
- S3 Scripts and data processing/Intercoding/
- S3 Scripts and data processing/Intercoding/intercoding.tsv
- S3 Scripts and data processing/Intercoding/kappa.py
- S3 Scripts and data processing/measure_complexity.py
- S3 Scripts and data processing/output/
- S3 Scripts and data processing/output.txt
- S3 Scripts and data processing/output2.txt
- S3 Scripts and data processing/output/candy-pencils_explain_1_F_F_0_gpt-3.5-turbo_1.txt
- S3 Scripts and data processing/output/candy-pencils_explain_1_F_F_0_gpt-4_1.txt
- S3 Scripts and data processing/output/candy-pencils_explain_1_F_F_50_gpt-3.5-turbo_1.txt
- S3 Scripts and data processing/output/candy-pencils_explain_1_F_F_50_gpt-4_1.txt
- S3 Scripts and data processing/output/candy-pencils_explain_1_F_F_90_gpt-3.5-turbo_1.txt
- S3 Scripts and data processing/output/candy-pencils_explain_1_F_F_90_gpt-4_1.txt
- S3 Scripts and data processing/output/candy-pencils_explain_1_F_M_0_gpt-3.5-turbo_1.txt
- S3 Scripts and data processing/output/candy-pencils_explain_1_F_M_0_gpt-4_1.txt
- S3 Scripts and data processing/output/candy-pencils_explain_1_F_M_50_gpt-3.5-turbo_1.txt
- S3 Scripts and data processing/output/candy-pencils_explain_1_F_M_50_gpt-4_1.txt
- S3 Scripts and data processing/output/candy-pencils_explain_1_F_M_90_gpt-3.5-turbo_1.txt
- S3 Scripts and data processing/output/candy-pencils_explain_1_F_M_90_gpt-4_1.txt
- S3 Scripts and data processing/output/candy-pencils_explain_1_M_F_0_gpt-3.5-turbo_1.txt
- S3 Scripts and data processing/output/candy-pencils_explain_1_M_F_0_gpt-4_1.txt
- S3 Scripts and data processing/output/candy-pencils_explain_1_M_F_50_gpt-3.5-turbo_1.txt
- S3 Scripts and data processing/output/candy-pencils_explain_1_M_F_50_gpt-4_1.txt
- S3 Scripts and data processing/output/candy-pencils_explain_1_M_F_90_gpt-3.5-turbo_1.txt
- S3 Scripts and data processing/output/candy-pencils_explain_1_M_F_90_gpt-4_1.txt
- S3 Scripts and data processing/output/candy-pencils_explain_1_M_M_0_gpt-3.5-turbo_1.txt
- S3 Scripts and data processing/output/candy-pencils_explain_1_M_M_0_gpt-4_1.txt
- S3 Scripts and data processing/output/candy-pencils_explain_1_M_M_50_gpt-3.5-turbo_1.txt
- S3 Scripts and data processing/output/candy-pencils_explain_1_M_M_50_gpt-4_1.txt
- S3 Scripts and data processing/output/candy-pencils_explain_1_M_M_90_gpt-3.5-turbo_1.txt
- S3 Scripts and data processing/output/candy-pencils_explain_1_M_M_90_gpt-4_1.txt
- S3 Scripts and data processing/output/candy-pencils_explain_2_F_F_0_gpt-3.5-turbo_1.txt
- S3 Scripts and data processing/output/candy-pencils_explain_2_F_F_0_gpt-4_1.txt
- S3 Scripts and data processing/output/candy-pencils_explain_2_F_F_50_gpt-3.5-turbo_1.txt
- S3 Scripts and data processing/output/candy-pencils_explain_2_F_F_50_gpt-4_1.txt
- S3 Scripts and data processing/output/candy-pencils_explain_2_F_F_90_gpt-3.5-turbo_1.txt
- S3 Scripts and data processing/output/candy-pencils_explain_2_F_F_90_gpt-4_1.txt
- S3 Scripts and data processing/output/candy-pencils_explain_2_F_M_0_gpt-3.5-turbo_1.txt
- S3 Scripts and data processing/output/candy-pencils_explain_2_F_M_0_gpt-4_1.txt
- S3 Scripts and data processing/output/candy-pencils_explain_2_F_M_50_gpt-3.5-turbo_1.txt
- S3 Scripts and data processing/output/candy-pencils_explain_2_F_M_50_gpt-4_1.txt
- S3 Scripts and data processing/output/candy-pencils_explain_2_F_M_90_gpt-3.5-turbo_1.txt
- S3 Scripts and data processing/output/candy-pencils_explain_2_F_M_90_gpt-4_1.txt
- S3 Scripts and data processing/output/candy-pencils_explain_2_M_F_0_gpt-3.5-turbo_1.txt
- S3 Scripts and data processing/output/candy-pencils_explain_2_M_F_0_gpt-4_1.txt
- S3 Scripts and data processing/output/candy-pencils_explain_2_M_F_50_gpt-3.5-turbo_1.txt
- S3 Scripts and data processing/output/candy-pencils_explain_2_M_F_50_gpt-4_1.txt
- S3 Scripts and data processing/output/candy-pencils_explain_2_M_F_90_gpt-3.5-turbo_1.txt
- S3 Scripts and data processing/output/candy-pencils_explain_2_M_F_90_gpt-4_1.txt
- S3 Scripts and data processing/output/candy-pencils_explain_2_M_M_0_gpt-3.5-turbo_1.txt
- S3 Scripts and data processing/output/candy-pencils_explain_2_M_M_0_gpt-4_1.txt
- S3 Scripts and data processing/output/candy-pencils_explain_2_M_M_50_gpt-3.5-turbo_1.txt
- S3 Scripts and data processing/output/candy-pencils_explain_2_M_M_50_gpt-4_1.txt
- S3 Scripts and data processing/output/candy-pencils_explain_2_M_M_90_gpt-3.5-turbo_1.txt
- S3 Scripts and data processing/output/candy-pencils_explain_2_M_M_90_gpt-4_1.txt
- S3 Scripts and data processing/output/candy-pencils_explain_3_F_F_0_gpt-3.5-turbo_1.txt
- S3 Scripts and data processing/output/candy-pencils_explain_3_F_F_0_gpt-4_1.txt
- S3 Scripts and data processing/output/candy-pencils_explain_3_F_F_50_gpt-3.5-turbo_1.txt
- S3 Scripts and data processing/output/candy-pencils_explain_3_F_F_50_gpt-4_1.txt
- S3 Scripts and data processing/output/candy-pencils_explain_3_F_F_90_gpt-3.5-turbo_1.txt
- S3 Scripts and data processing/output/candy-pencils_explain_3_F_F_90_gpt-4_1.txt
- S3 Scripts and data processing/output/candy-pencils_explain_3_F_M_0_gpt-3.5-turbo_1.txt
- S3 Scripts and data processing/output/candy-pencils_explain_3_F_M_0_gpt-4_1.txt
- S3 Scripts and data processing/output/candy-pencils_explain_3_F_M_50_gpt-3.5-turbo_1.txt
- S3 Scripts and data processing/output/candy-pencils_explain_3_F_M_50_gpt-4_1.txt
- S3 Scripts and data processing/output/candy-pencils_explain_3_F_M_90_gpt-3.5-turbo_1.txt
- S3 Scripts and data processing/output/candy-pencils_explain_3_F_M_90_gpt-4_1.txt
- S3 Scripts and data processing/output/candy-pencils_explain_3_M_F_0_gpt-3.5-turbo_1.txt
- S3 Scripts and data processing/output/candy-pencils_explain_3_M_F_0_gpt-4_1.txt
- S3 Scripts and data processing/output/candy-pencils_explain_3_M_F_50_gpt-3.5-turbo_1.txt
- S3 Scripts and data processing/output/candy-pencils_explain_3_M_F_50_gpt-4_1.txt
- S3 Scripts and data processing/output/candy-pencils_explain_3_M_F_90_gpt-3.5-turbo_1.txt
- S3 Scripts and data processing/output/candy-pencils_explain_3_M_F_90_gpt-4_1.txt
- S3 Scripts and data processing/output/candy-pencils_explain_3_M_M_0_gpt-3.5-turbo_1.txt
- S3 Scripts and data processing/output/candy-pencils_explain_3_M_M_0_gpt-4_1.txt
- S3 Scripts and data processing/output/candy-pencils_explain_3_M_M_50_gpt-3.5-turbo_1.txt
- S3 Scripts and data processing/output/candy-pencils_explain_3_M_M_50_gpt-4_1.txt
- S3 Scripts and data processing/output/candy-pencils_explain_3_M_M_90_gpt-3.5-turbo_1.txt
- S3 Scripts and data processing/output/candy-pencils_explain_3_M_M_90_gpt-4_1.txt
- S3 Scripts and data processing/output/candy-pencils_explain_4_F_F_0_gpt-3.5-turbo_1.txt
- S3 Scripts and data processing/output/candy-pencils_explain_4_F_F_0_gpt-4_1.txt
- S3 Scripts and data processing/output/candy-pencils_explain_4_F_F_50_gpt-3.5-turbo_1.txt
- S3 Scripts and data processing/output/candy-pencils_explain_4_F_F_50_gpt-4_1.txt
- S3 Scripts and data processing/output/candy-pencils_explain_4_F_F_90_gpt-3.5-turbo_1.txt
- S3 Scripts and data processing/output/candy-pencils_explain_4_F_F_90_gpt-4_1.txt
- S3 Scripts and data processing/output/candy-pencils_explain_4_F_M_0_gpt-3.5-turbo_1.txt
- S3 Scripts and data processing/output/candy-pencils_explain_4_F_M_0_gpt-4_1.txt
- S3 Scripts and data processing/output/candy-pencils_explain_4_F_M_50_gpt-3.5-turbo_1.txt
- S3 Scripts and data processing/output/candy-pencils_explain_4_F_M_50_gpt-4_1.txt
- S3 Scripts and data processing/output/candy-pencils_explain_4_F_M_90_gpt-3.5-turbo_1.txt
- S3 Scripts and data processing/output/candy-pencils_explain_4_F_M_90_gpt-4_1.txt
- S3 Scripts and data processing/output/candy-pencils_explain_4_M_F_0_gpt-3.5-turbo_1.txt
- S3 Scripts and data processing/output/candy-pencils_explain_4_M_F_0_gpt-4_1.txt
- S3 Scripts and data processing/output/candy-pencils_explain_4_M_F_50_gpt-3.5-turbo_1.txt
- S3 Scripts and data processing/output/candy-pencils_explain_4_M_F_50_gpt-4_1.txt
- S3 Scripts and data processing/output/candy-pencils_explain_4_M_F_90_gpt-3.5-turbo_1.txt
- S3 Scripts and data processing/output/candy-pencils_explain_4_M_F_90_gpt-4_1.txt
- S3 Scripts and data processing/output/candy-pencils_explain_4_M_M_0_gpt-3.5-turbo_1.txt
- S3 Scripts and data processing/output/candy-pencils_explain_4_M_M_0_gpt-4_1.txt
- S3 Scripts and data processing/output/candy-pencils_explain_4_M_M_50_gpt-3.5-turbo_1.txt
- S3 Scripts and data processing/output/candy-pencils_explain_4_M_M_50_gpt-4_1.txt
- S3 Scripts and data processing/output/candy-pencils_explain_4_M_M_90_gpt-3.5-turbo_1.txt
- S3 Scripts and data processing/output/candy-pencils_explain_4_M_M_90_gpt-4_1.txt
- S3 Scripts and data processing/output/candy-pencils_explain_5_F_F_0_gpt-3.5-turbo_1.txt
- S3 Scripts and data processing/output/candy-pencils_explain_5_F_F_0_gpt-4_1.txt
- S3 Scripts and data processing/output/candy-pencils_explain_5_F_F_50_gpt-3.5-turbo_1.txt
- S3 Scripts and data processing/output/candy-pencils_explain_5_F_F_50_gpt-4_1.txt
- S3 Scripts and data processing/output/candy-pencils_explain_5_F_F_90_gpt-3.5-turbo_1.txt
- S3 Scripts and data processing/output/candy-pencils_explain_5_F_F_90_gpt-4_1.txt
- S3 Scripts and data processing/output/candy-pencils_explain_5_F_M_0_gpt-3.5-turbo_1.txt
- S3 Scripts and data processing/output/candy-pencils_explain_5_F_M_0_gpt-4_1.txt
- S3 Scripts and data processing/output/candy-pencils_explain_5_F_M_50_gpt-3.5-turbo_1.txt
- S3 Scripts and data processing/output/candy-pencils_explain_5_F_M_50_gpt-4_1.txt
- S3 Scripts and data processing/output/candy-pencils_explain_5_F_M_90_gpt-3.5-turbo_1.txt
- S3 Scripts and data processing/output/candy-pencils_explain_5_F_M_90_gpt-4_1.txt
- S3 Scripts and data processing/output/candy-pencils_explain_5_M_F_0_gpt-3.5-turbo_1.txt
- S3 Scripts and data processing/output/candy-pencils_explain_5_M_F_0_gpt-4_1.txt
- S3 Scripts and data processing/output/candy-pencils_explain_5_M_F_50_gpt-3.5-turbo_1.txt
- S3 Scripts and data processing/output/candy-pencils_explain_5_M_F_50_gpt-4_1.txt
- S3 Scripts and data processing/output/candy-pencils_explain_5_M_F_90_gpt-3.5-turbo_1.txt
- S3 Scripts and data processing/output/candy-pencils_explain_5_M_F_90_gpt-4_1.txt
- S3 Scripts and data processing/output/candy-pencils_explain_5_M_M_0_gpt-3.5-turbo_1.txt
- S3 Scripts and data processing/output/candy-pencils_explain_5_M_M_0_gpt-4_1.txt
- S3 Scripts and data processing/output/candy-pencils_explain_5_M_M_50_gpt-3.5-turbo_1.txt
- S3 Scripts and data processing/output/candy-pencils_explain_5_M_M_50_gpt-4_1.txt
- S3 Scripts and data processing/output/candy-pencils_explain_5_M_M_90_gpt-3.5-turbo_1.txt
- S3 Scripts and data processing/output/candy-pencils_explain_5_M_M_90_gpt-4_1.txt
- S3 Scripts and data processing/output/candy-pencils_explain_6_F_F_0_gpt-3.5-turbo_1.txt
- S3 Scripts and data processing/output/candy-pencils_explain_6_F_F_0_gpt-4_1.txt
- S3 Scripts and data processing/output/candy-pencils_explain_6_F_F_50_gpt-3.5-turbo_1.txt
- S3 Scripts and data processing/output/candy-pencils_explain_6_F_F_50_gpt-4_1.txt
- S3 Scripts and data processing/output/candy-pencils_explain_6_F_F_90_gpt-3.5-turbo_1.txt
- S3 Scripts and data processing/output/candy-pencils_explain_6_F_F_90_gpt-4_1.txt
- S3 Scripts and data processing/output/candy-pencils_explain_6_F_M_0_gpt-3.5-turbo_1.txt
- S3 Scripts and data processing/output/candy-pencils_explain_6_F_M_0_gpt-4_1.txt
- S3 Scripts and data processing/output/candy-pencils_explain_6_F_M_50_gpt-3.5-turbo_1.txt
- S3 Scripts and data processing/output/candy-pencils_explain_6_F_M_50_gpt-4_1.txt
- S3 Scripts and data processing/output/candy-pencils_explain_6_F_M_90_gpt-3.5-turbo_1.txt
- S3 Scripts and data processing/output/candy-pencils_explain_6_F_M_90_gpt-4_1.txt
- S3 Scripts and data processing/output/candy-pencils_explain_6_M_F_0_gpt-3.5-turbo_1.txt
- S3 Scripts and data processing/output/candy-pencils_explain_6_M_F_0_gpt-4_1.txt
- S3 Scripts and data processing/output/candy-pencils_explain_6_M_F_50_gpt-3.5-turbo_1.txt
- S3 Scripts and data processing/output/candy-pencils_explain_6_M_F_50_gpt-4_1.txt
- S3 Scripts and data processing/output/candy-pencils_explain_6_M_F_90_gpt-3.5-turbo_1.txt
- S3 Scripts and data processing/output/candy-pencils_explain_6_M_F_90_gpt-4_1.txt
- S3 Scripts and data processing/output/candy-pencils_explain_6_M_M_0_gpt-3.5-turbo_1.txt
- S3 Scripts and data processing/output/candy-pencils_explain_6_M_M_0_gpt-4_1.txt
[truncated: 2,470 more entries]
