# Supplementary material for: Large language models are able to downplay their cognitive abilities to fit the persona they simulate
Source: PLoS One. 2024 Mar 13;19(3):e0298522. doi: 10.1371/journal.pone.0298522 (PMC10936766; doi:10.1371/journal.pone.0298522)
Supplement: S2 File — (ZIP) [file pone.0298522.s002.zip › S3 Scripts and data processing/call.py]

import os
import openai
import json
import csv
import os.path
import time
import re


# Load your API key from an environment variable or secret management service
openai.api_key = "sk-YourApiKey5fF879E48AAC85897C5C5A"

def pronoun(gender):
    return 'his' if gender == 'M' else 'her'
def parent(gender):
    return 'Father' if gender == 'M' else 'Mother'
def mommy(gender):
    return 'daddy' if gender == 'M' else 'mommy'
def year_sg_pl(year):
    return 'year' if year == 1 else 'years'
def get_file_name(input_string):
    # Splitting the string on '/'
    parts = input_string.split('/')    
    # Check if the string contains '/'
    if len(parts) > 1:
        # If so, return the part after '/'
        return parts[1]
    else:
        # Otherwise, return a message indicating no '/' found
        return input_string


def read_messages_from_file(messages,filename, age, gender, parent_gender):
    with open(filename, 'r', encoding='utf-8') as f:
        reader = csv.reader(f, delimiter='\t')
        for row in reader:
            role, content = row
            content = content.format(age=age, year=year_sg_pl(age), pronoun=pronoun(gender), caregiver=parent(parent_gender).lower(), Caregiver=parent(parent_gender), mommy=mommy(parent_gender))
            messages.append({"role": role, "content": content})

def get_age_from_filename(filename):
    # Use regex to find the age in the filename
    match = re.search(r'(\d+)y', filename) 
    # If a match was found
    if match:
        # Get the age from the regex match group and return it as an integer
        return int(match.group(1))
    else:
        return "No valid age found in the filename."


def run_task(age, gender, parent_gender, temperature, model, topic, init, iteration):
    new_file_name = f"output/{topic}_{get_file_name(init)}_{age}_{gender}_{parent_gender}_{round(temperature*100)}_{model}_{iteration}.txt"
    if not os.path.exists(new_file_name):
        # Define the initial conversation
        # Read the messages from a file
        messages = []
        # Read the messages that initialize the conversation
        read_messages_from_file(messages,f'{init}.txt', age, gender, parent_gender)
        
        # Read the messages that conduct the conversation and append to the messages list
        read_messages_from_file(messages,f'{topic}.txt', age, gender, parent_gender)

                
        # Iterate over the conversation
        for i in range(1, len(messages)-1, 1):
            print(i,end="|")
            if not messages[i+1]["content"]:
                # Make a call to the API
                #print(messages[:i+1])
                #print("\n\n")
                response = openai.ChatCompletion.create(
                    model=model,
                    max_tokens=400,
                    stop=["\nMother:", "\nFather:"],
                    temperature = temperature,
                    messages=messages[:i+1]
                )
                # Update the assistant's response
                messages[i+1]["content"] = response['choices'][0]['message']['content']

        # Save the conversation to a file
        if not os.path.exists("output"):
            os.makedirs("output")
        with open(new_file_name, "w", encoding='utf-8') as f:
            for message in messages:
                f.write(f"{message['role']}: {message['content']}\n")      
        print("\n"+new_file_name)

#run_task(3,'M','M',0.1,"gpt-4","cupboard-drawer", "explain",1)
#run_task(3,'M','M',0.1,"gpt-4","candy-pencils", "explain",1)

iterations=range(1,2)
topics=["cupboard-drawer","candy-pencils"]
inits=["plain","explain"]
genders=['F','M']
p_genders=['F','M']
ages=[1,2,3,4,5,6]
temperatures=[0,0.5,0.9]
models=["gpt-3.5-turbo","gpt-4"]

for i in iterations:
    for init in inits:
        for topic in topics:
            for gender in genders:
                for p_gender in p_genders:
                    for age in ages:
                        for temp in temperatures:
                            for model in models:
                                while True:
                                    try:
                                        run_task(age, gender, p_gender, temp, model, topic, init, i)
                                    except:
                                        time.sleep(300)
                                        continue
                                    break
                                
    print(f'{i} Done')

#####################################
initialisation by files from CHILDES corpus

src_dir = 'childes_excerpts_ready'
for filename in os.listdir(src_dir):
    for i in iterations:
        for topic in topics:
            for temp in temperatures:
                for model in models:
                    if filename.endswith('.txt'):
                        while True:
                            try:
                                p_gender = gender = 'M' if 'Father' in filename else 'F'
                                age = get_age_from_filename(filename)
                                filename_without_ext, ext = os.path.splitext(filename)
                                init = src_dir + '/' + filename_without_ext
                                run_task(age, "M", p_gender, temp, model, topic, init, i)
                            except:
                                print("Error, probably waiting for reconnection.")
                                time.sleep(300)                                
                                continue
                            break

print("\n\nALL DONE!")
