# Supplementary material for: Large language models are able to downplay their cognitive abilities to fit the persona they simulate
Source: PLoS One. 2024 Mar 13;19(3):e0298522. doi: 10.1371/journal.pone.0298522 (PMC10936766; doi:10.1371/journal.pone.0298522)
Supplement: S2 File — (ZIP) [file pone.0298522.s002.zip › S3 Scripts and data processing/candy-pencils.txt]

user	{Caregiver}: I have something for you!
assistant
user	{Caregiver}: here! look at this candy box!
assistant
user	{Caregiver}: what do you think is inside?
assistant
user	{Caregiver}: but see! When I open it, there are pencils inside!
assistant
user	{Caregiver}: I will close the box now and I will show it to your twin sister, ok?
assistant
user	{Caregiver}: what will your sister think is inside the box?
assistant
