# Supplementary material for: Large language models are able to downplay their cognitive abilities to fit the persona they simulate
Source: PLoS One. 2024 Mar 13;19(3):e0298522. doi: 10.1371/journal.pone.0298522 (PMC10936766; doi:10.1371/journal.pone.0298522)
Supplement: S2 File — (ZIP) [file pone.0298522.s002.zip › S3 Scripts and data processing/CHILDES preprocessing/cha_to_txt.R]

library(tidyverse)
library(stringr)
library(readtext)

### Reading and cleaning of the CHILDES files (dirty .cha -> clean .txt)

# Set the working directory to where the dirty .cha files are located
setwd("dirtychafiles")

transcripts = list.files(pattern="*.cha")

for (i in transcripts) {
  transcript = readLines(i)
  transcript = str_remove_all(transcript, "^%mor:.*")
  transcript = str_remove_all(transcript, "^%gra:.*")
  transcript = str_remove_all(transcript, "\\x15.*?\\x15")
  transcript = str_remove_all(transcript, "\\[ \\+ NAC \\]")
  transcript = str_remove_all(transcript, "^\\t.*")
  transcript = str_remove_all(transcript, "^(\\r|\\n)*")
  transcript = str_remove_all(transcript, "^\\s+$")
  transcript = str_remove_all(transcript, "\\[[^\\]]+\\]")
  transcript = str_subset(transcript, "^(?!\\s*$).*")
  childage = str_extract(transcript,"(?<=CHI\\|).+?(?=\\|)")
  childage = childage[!is.na(childage)]
  chi_yr = str_extract(childage,"^([^;]+)")
  chi_yr = chi_yr[!is.na(chi_yr)]
  chi_mnt = str_extract(childage,"(?<=;)[^;.]+(?=\\.)")
  chi_mnt = chi_mnt[!is.na(chi_mnt)]
  chi_day = str_extract(childage,"(?<=\\.)\\d+")
  chi_day = chi_day[!is.na(chi_day)]
  childappendix = paste0("*Child that is ", chi_yr," years, ", chi_mnt," months and ", chi_day, " days old:")
  transcript = str_replace_all(transcript, "\\*CHI:", childappendix)
  transcript = str_remove_all(transcript, "^@.*")
  transcript = str_subset(transcript, "^(?!\\s*$).*")
  # Specify the new directory and filename to save the cleaned transcript
  new_file_path = file.path("../ChildesDirty", i)
  writeLines(transcript, new_file_path)
}
