# Supplementary material for: Large language models are able to downplay their cognitive abilities to fit the persona they simulate
Source: PLoS One. 2024 Mar 13;19(3):e0298522. doi: 10.1371/journal.pone.0298522 (PMC10936766; doi:10.1371/journal.pone.0298522)
Supplement: S2 File — (ZIP) [file pone.0298522.s002.zip › S3 Scripts and data processing/CHILDES preprocessing/ChildesClean2/2y1m__020027.txt]

Here is a real conversation between a child that is 2 years, 0 months and 27 days old and their parent.
*Child: mm.
*Father: whatcha doing munch?
*Child: hi.
*Father: whatcha doing?
*Child: let's play dis .
*Child: let's play dis together.
*Father: play this together?
*Child: let's play together.
*Father: okay.
*Child: ride you up.
[T picking up airplane]
*Child: airplane.
