# Supplementary material for: Large language models are able to downplay their cognitive abilities to fit the persona they simulate
Source: PLoS One. 2024 Mar 13;19(3):e0298522. doi: 10.1371/journal.pone.0298522 (PMC10936766; doi:10.1371/journal.pone.0298522)
Supplement: S2 File — (ZIP) [file pone.0298522.s002.zip › S3 Scripts and data processing/CHILDES preprocessing/ChildesClean2/readme.txt]

Due to copyright issues only a short passage of one file is presented in this folder. Other files can be downloaded from CHILDES corpora (https://childes.talkbank.org/). 
