# Supplementary material for: Large language models are able to downplay their cognitive abilities to fit the persona they simulate
Source: PLoS One. 2024 Mar 13;19(3):e0298522. doi: 10.1371/journal.pone.0298522 (PMC10936766; doi:10.1371/journal.pone.0298522)
Supplement: S2 File — (ZIP) [file pone.0298522.s002.zip › S3 Scripts and data processing/CHILDES preprocessing/ChildesDirty/020027.txt]

*Child that is 2 years, 00 months and 27 days old:	mm .
*FAT:	whatcha doing munch ?
*Child that is 2 years, 00 months and 27 days old:	hi .
*FAT:	whatcha doing ?
*Child that is 2 years, 00 months and 27 days old:	let's play dis .
*Child that is 2 years, 00 months and 27 days old:	let's play dis together .
*FAT:	play this together ?
*Child that is 2 years, 00 months and 27 days old:	let's play together .
*FAT:	okay .
*Child that is 2 years, 00 months and 27 days old:	ride you up .
%sit:	T picking up airplane
*Child that is 2 years, 00 months and 27 days old:	airplane .
