# Supplementary material for: Large language models are able to downplay their cognitive abilities to fit the persona they simulate
Source: PLoS One. 2024 Mar 13;19(3):e0298522. doi: 10.1371/journal.pone.0298522 (PMC10936766; doi:10.1371/journal.pone.0298522)
Supplement: S2 File — (ZIP) [file pone.0298522.s002.zip › S3 Scripts and data processing/CHILDES preprocessing/ChildesRawData/020027.cha]

@UTF8
@PID:	11312/c-00015937-1
@Window:	86_1028_797_945_-1_-1_28971_0_28971_0
@Begin
@Languages:	eng
@Participants:	CHI Trevor Target_Child , FAT Father
@ID:	eng|Demetras1|CHI|2;00.27|male|TD||Target_Child|||
@ID:	eng|Demetras1|FAT||male|||Father|||
@Media:	020027, video, unlinked
@Date:	30-JUN-1985
@Situation:	T playing with blocks.
@Types:	long, toyplay, TD
*CHI:	mm .
%mor:	co|mm .
%gra:	1|0|INCROOT 2|1|PUNCT
*FAT:	whatcha [: what are you] doing munch ?
%mor:	pro:int|what aux|be&PRES pro:per|you part|do-PRESP v|munch ?
%gra:	1|5|SUBJ 2|5|AUX 3|5|SUBJ 4|5|SUBJ 5|0|ROOT 6|5|PUNCT
*CHI:	hi .
%mor:	co|hi .
%gra:	1|0|INCROOT 2|1|PUNCT
*FAT:	whatcha [: what are you] doing ?
%mor:	pro:int|what aux|be&PRES pro:per|you part|do-PRESP ?
%gra:	1|4|LINK 2|4|AUX 3|4|SUBJ 4|0|ROOT 5|4|PUNCT
*CHI:	let's play dis [: this] .
%mor:	v|let~pro:obj|us v|play pro:dem|this .
%gra:	1|0|ROOT 2|1|OBJ 3|1|COMP 4|3|OBJ 5|1|PUNCT
*CHI:	let's play dis [: this] together .
%mor:	v|let~pro:obj|us v|play pro:dem|this adv|together .
%gra:	1|0|ROOT 2|1|OBJ 3|1|COMP 4|3|OBJ 5|3|JCT 6|1|PUNCT
*FAT:	play this together ?
%mor:	v|play pro:dem|this adv|together ?
%gra:	1|0|ROOT 2|1|OBJ 3|1|JCT 4|1|PUNCT
*CHI:	let's play together .
%mor:	v|let~pro:obj|us v|play adv|together .
%gra:	1|0|ROOT 2|1|OBJ 3|1|COMP 4|3|JCT 5|1|PUNCT
*FAT:	okay .
%mor:	co|okay .
%gra:	1|0|INCROOT 2|1|PUNCT
*CHI:	ride you up .
%mor:	v|ride pro:per|you adv|up .
%gra:	1|0|ROOT 2|1|OBJ 3|1|JCT 4|1|PUNCT
%sit:	T picking up airplane
*CHI:	airplane .
%mor:	n|+n|air+n|plane .
%gra:	1|0|INCROOT 2|1|PUNCT
@End
