# Supplementary material for: Large language models are able to downplay their cognitive abilities to fit the persona they simulate
Source: PLoS One. 2024 Mar 13;19(3):e0298522. doi: 10.1371/journal.pone.0298522 (PMC10936766; doi:10.1371/journal.pone.0298522)
Supplement: S2 File — (ZIP) [file pone.0298522.s002.zip › S3 Scripts and data processing/CHILDES preprocessing/childes_excerpts_ready/Father-2y1m--020027.txt]

user	Father: whatcha doing munch?
assistant	Child: hi.
user	Father: whatcha doing?
assistant	Child: let's play dis .
assistant	Child: let's play dis together.
user	Father: play this together?
assistant	Child: let's play together.
user	Father: okay.
assistant	Child: ride you up.[T picking up airplane]
assistant	Child: airplane.
assistant	Child: ooomao.
assistant	Child: land in duh water.[D laughs]
user	Father: gonna land on the water?
assistant	Child: yeah.
user	Father: like the ones out there?
assistant	Child: yep.
user	Father: oh, here comes one right now.
user	Father: o:h.
user	Father: here he comes.
user	Father: what's he doing?[T gets up]
assistant	Child: um he's flying away.[T looking out window]
assistant	Child: baby airplane.[T waving]
user	Father: baby airplane.
assistant	Child: baby.[T waving]
user	Father: look, he's turning around.
assistant	Child: baby.[T waving]
user	Father: what do you think he's gonna do?
assistant	Child: um, he's gone.
user	Father: he's gone.
assistant	Child: baby.[T waving]
user	Father: where'd he go to?
user	Father: oo, he's coming back.
assistant	Child: oo, dere's one.[T looking out window]
user	Father: that's another one?
assistant	Child: yeah.
assistant	Child: dere's another one coming back.
user	Father: that's another one coming back.
assistant	Child: no, no, no.
assistant	Child: I show you.
assistant	Child: dere's another one coming back under da trees[T points outside]
user	Father: under the trees?
assistant	Child: it's gone.
user	Father: it's all gone.
assistant	Child: it's all gone.
assistant	Child: xxx xxx.[T stacking blocks]
assistant	Child: look at dis , Daddy.[D laughs. T playing with blocks]
user	Father: what Munchie?
assistant	Child: look at dis .[T referring to pictures on blocks]
user	Father: look at that?
user	Father: here, bring it over here.
user	Father: let's see.
user	Father: it fell out.
assistant	Child: gwurkao.[T putting block on top of another block]
user	Father: gwurkao.[T puts block on top of others]
assistant	Child: gwurkao.[T putting block on top of others]
assistant	Child: gwurkao.
assistant	Child: der going on top.
assistant	Child: der going on top.
assistant	Child: what's dat ?
user	Father: what's that?
assistant	Child: no, what's dis ?
user	Father: that's a monkey.
assistant	Child: no, dat not a monkey.
user	Father: sure it's a monkey.
user	Father: just like at the zoo.
assistant	Child: yeah.
user	Father: just like at the ape house.
user	Father: remember the um.
user	Father: what is it?
user	Father: just like a gorilla.
assistant	Child: yeah, just like a gwilla .
user	Father: yeah.
assistant	Child: dis one at duh zoo.
user	Father: wanna go to the zoo tomorrow night?
assistant	Child: yeah.
user	Father: okay.
assistant	Child: dis one go on top.
user	Father: okay.
assistant	Child: here.
assistant	Child: look at deez , Daddy.[T playing with blocks]
user	Father: okay.
assistant	Child: look at deez .
assistant	Child: okay.
