# Supplementary material for: Large language models are able to downplay their cognitive abilities to fit the persona they simulate
Source: PLoS One. 2024 Mar 13;19(3):e0298522. doi: 10.1371/journal.pone.0298522 (PMC10936766; doi:10.1371/journal.pone.0298522)
Supplement: S2 File — (ZIP) [file pone.0298522.s002.zip › S3 Scripts and data processing/CHILDES preprocessing/childes_excerpts_ready/Father-2y1m--020028.txt]

user	Father: we don't wanna spill the water.
assistant	Child: Daddy.
assistant	Child: look at dis water Dada.
user	Father: uh huh.
user	Father: you burped.[T stacks the toys]
assistant	Child: uh ah.
assistant	Child: go sit down on duh padwo .[T laughs and D laughs]
user	Father: you want me to sit on the pillow?
assistant	Child: yeah.[D sits on pillow and T gets up.]
assistant	Child: don't tuuk my water.[T walking back toward D]
user	Father: don't touch your water?
user	Father: okay.
user	Father: stay here though.
assistant	Child: no, I, um.[T stoops over toys and starts playing with toys]
assistant	Child: I gotta say cheese.
user	Father: you gotta cheese?
user	Father: what for?
assistant	Child: uh eh.
user	Father: no, come here.[T gets up and walks toward camera]
user	Father: no, no don't touch.[T gets up and walks behind camera]
user	Father: no, no.
user	Father: come here.
assistant	Child: I gotta say cheese.
user	Father: no.
user	Father: come here.
user	Father: Munchie.
user	Father: come here.
user	Father: don't touch it now.
user	Father: we'll touch it later.
assistant	Child: Kay.[T walking over toward D]
user	Father: okay.
assistant	Child: oh, dere's duh aiwpwane coming.[T looks out window and T picks up stick]
assistant	Child: beeuao.[T pointing stick at airplane]
user	Father: whadcha do?
assistant	Child: I'm kwert duh aiwpwane .
user	Father: you do what?
assistant	Child: bu.
assistant	Child: kwert dee airplane.
assistant	Child: bu.
assistant	Child: kwer duh airplane.
user	Father: he's out there somewhere.
assistant	Child: xxx dat dat a hewicopteh .[T looking out window]
user	Father: you think it's a helicopter?[T goes back to toys]
assistant	Child: yeah.
user	Father: I don't see it.
assistant	Child: guh.
assistant	Child: Dada look at dis one.[T playing with toys]
assistant	Child: look look look.[T showing D stick in boat]
assistant	Child: look at mystick inna h.[T standing up to show D]
assistant	Child: look at mystick in here.
user	Father: how come your stick's in there.
assistant	Child: ah it's driving away.
user	Father: your stick is driving away?
assistant	Child: yeah!
assistant	Child: look at dis Dada!
assistant	Child: whoo whoo whoo whoo whoo.[T holding stick up]
assistant	Child: mm.[D laughs]
assistant	Child: and a dwiveway .[T vocalizes. T playing with boat]
assistant	Child: in duh driveway.
assistant	Child: oooao eesao.
assistant	Child: and a dwiveway .
user	Father: that's not a driveway, that's a boat.
assistant	Child: it's a dwiveway .[T playing with boat]
assistant	Child: it's a dwiveway!
user	Father: that's a wet driveway.
assistant	Child: it's nos a bwes dwiveway .
user	Father: sure it is.[T picks up boat]
user	Father: no, don't tip it up.
user	Father: see, we got water in there.
user	Father: do you want your car back out?
user	Father: eeeao ooooao.[T plays with boat]
assistant	Child: no.
assistant	Child: no, I don't want my car back out.
assistant	Child: I don't want my xxx.
assistant	Child: it's a dwiveway Dad.
user	Father: oh.
assistant	Child: it's a dwiveway .
user	Father: so, you're going to put your car in on that side?
assistant	Child: yeah.
