# Supplementary material for: Large language models are able to downplay their cognitive abilities to fit the persona they simulate
Source: PLoS One. 2024 Mar 13;19(3):e0298522. doi: 10.1371/journal.pone.0298522 (PMC10936766; doi:10.1371/journal.pone.0298522)
Supplement: S2 File — (ZIP) [file pone.0298522.s002.zip › S3 Scripts and data processing/CHILDES preprocessing/childes_excerpts_ready/Father-2y1m--020029.txt]

user	Father: it looks like money.
assistant	Child: no.
user	Father: I think it's money.
assistant	Child: that's money.
assistant	Child: for you xxx.
user	Father: hm:?
assistant	Child: Daddy you want money?
user	Father: sure.
assistant	Child: Kay.
user	Father: do I get some money?
assistant	Child: yeah.
assistant	Child: I gotta put up here Daddy.
assistant	Child: no.
assistant	Child: I got get em in here.
user	Father: here ya go.
assistant	Child: oh gum.
assistant	Child: no I gah get.
user	Father: what've ya got?
assistant	Child: eh gum.
assistant	Child: gotta get em in here Daddy.
user	Father: I think you got em.
assistant	Child: no.
user	Father: what else?
assistant	Child: der all.
assistant	Child: dere right dere .
assistant	Child: um.
assistant	Child: here's here's some money for you.
user	Father: what are ya gonna do with em?
assistant	Child: uh I just.
assistant	Child:it's just water.
assistant	Child: it's just water Daddy.
assistant	Child: just water.
assistant	Child: brr.
assistant	Child: dere's dere's some.
assistant	Child: da dere's .
user	Father: what are you gonna water?
assistant	Child: um.
assistant	Child: I just water da fwowers .
user	Father: oh.
assistant	Child: I just gotta water da fwowers .
user	Father: mm hm:.
user	Father: what flowers?
user	Father: the ones outside?
assistant	Child: yeah.
user	Father: how are you gonna do that?
assistant	Child: um.
assistant	Child: I just get I get I get dm just some, some
assistant	Child: I gotta get some onna fwowers .
user	Father: you're gonna put some money on the flowers?
assistant	Child: yeah.
user	Father: what goodis it gonna do if you put money on the flowers?
assistant	Child: um yeah.
user	Father: wha...[D laughs]
user	Father: whaddya mean yeah?
user	Father: what good is that gonna do?[D laughs]
user	Father: is that gonna make them grow?
assistant	Child: yeah.
user	Father: ya got hair on your nose.
assistant	Child: that's make em grow Daddy.
user	Father: the money's gonna make em grow?
assistant	Child: yeah.
user	Father: oaht.
user	Father: only if it's a money tree.
user	Father: Mommy'd like that.
user	Father: I'd like that too.
assistant	Child: der's money for you.
user	Father: do I get one?
assistant	Child: no.
assistant	Child:der der's we have ta put em in here.
user	Father: what about my money?
assistant	Child: no.
user	Father: hm:?
assistant	Child: no uh we have ta put in here.
user	Father: o:h:.
assistant	Child: Mommy's pennies per vader .
user	Father: are those Mommy's pennies?
assistant	Child: yeah.
assistant	Child: just xxx.
user	Father: how come they're Mommy's pennies?
assistant	Child: dere my pennies.
user	Father: they're not my pennies.
assistant	Child: not your pennies.
assistant	Child: my pennies and Mommy's pennies.
user	Father: oh.
assistant	Child: my pennies and zes and and a Mommy's pennies and
assistant	Child: go dupao.
assistant	Child: I got some.
assistant	Child: I got some.
user	Father: here comes the money.
user	Father: where ya going?[T laughs]
user	Father: where ya going?
user	Father: are you gonna try to pour it on my head?
user	Father: what are ya doing?[T and D laugh]
user	Father: come here.
user	Father: I'm gonna put these down your shirt.
user	Father: ah:.
