# Supplementary material for: Large language models are able to downplay their cognitive abilities to fit the persona they simulate
Source: PLoS One. 2024 Mar 13;19(3):e0298522. doi: 10.1371/journal.pone.0298522 (PMC10936766; doi:10.1371/journal.pone.0298522)
Supplement: S2 File — (ZIP) [file pone.0298522.s002.zip › S3 Scripts and data processing/CHILDES preprocessing/childes_excerpts_ready/Father-2y1m--020105.txt]

user	Father: what's this?
assistant	Child: egg.
user	Father: it's an egg.[T laughing]
user	Father: it's Mommy's egg, isn't it?
assistant	Child: yeah.
user	Father: those are Mommy's, um, stockings.
assistant	Child: yeah.
user	Father: which means, you can take the price tag off.[D holds package]
user	Father: but that's all.
user	Father: no.
user	Father: you can't open em.
user	Father: hear, wanna take piece off?
assistant	Child: yeah.
user	Father: okay.
user	Father: there you go.[T takes off price tag]
user	Father: whoops.
user	Father: don't throw it at me.
user	Father: you know what we're gonna do with this?[T sticks tag on D, wipes his fingers on shorts]
assistant	Child: yeah.
user	Father: what?
assistant	Child: open it.
user	Father: no![D shaking head]
assistant	Child: no:!
user	Father: we're gonna put it up here.[T and D laugh]
assistant	Child: hewe .[D leans over and puts package on table? out of view]
user	Father: and we're gonna wait till later.
user	Father: and Mommy's going to open it.
assistant	Child: hunhunh.
user	Father: later on.
user	Father: not now.
assistant	Child: n n now.
user	Father: no.[D holding T, T leans over D's arm and picks up toy shovel]
assistant	Child: I got.
user	Father: not now.
user	Father: look at this.[T scoops D's hair with shovel]
assistant	Child: yuck!
assistant	Child: chao .[D puts toy man in toy car]
assistant	Child: chat ter .
user	Father: oop.
user	Father: the gambler.
user	Father: oop the gambler fell out of the tractor.
assistant	Child: wook at zis gambler.
assistant	Child: yuck.
assistant	Child: gambler.
assistant	Child: utao.
user	Father: he fell out again.[T picks up man and car, man falls out]
assistant	Child:he fell out again.
user	Father: maybe he wants to ride in a helicopter.
assistant	Child: yeah.[D picks up and holds out toy helicopter. T putting man in]
assistant	Child:okay.
assistant	Child:he going up in asky.[T takes helicopter, spins rotor, walks around making helicopter]
user	Father: up he goes.[D speaking softly]
assistant	Child: mm:.
assistant	Child: therehe goes.
assistant	Child: mm.
assistant	Child: dzzffao.
assistant	Child:he felled out.[T turns and tips helicopter, and falls on his hands]
user	Father: he fell out?[T laughs]
user	Father: how'd he fall out?
assistant	Child: mm, outta duhhelicopter.[T puts man back in and gets back up]
user	Father: is he okay?
assistant	Child: mm yuh .
assistant	Child: yeah.
assistant	Child: mm:.[T flying helicopter around]
assistant	Child: harehe goes.
user	Father: there he goes:.
assistant	Child: he went bye.
assistant	Child: mm:.
user	Father: yeah.
user	Father: he went bye.
assistant	Child: koowisssao.[T landing helicopter]
assistant	Child: duh he come back.
user	Father: he came back?
assistant	Child: he came back.
user	Father: is he gonna leave again?
assistant	Child: yeah.
assistant	Child: he godda take off.
user	Father: oh:.
assistant	Child: mm:.[T flies helicopter]
assistant	Child: ach.
