# Supplementary material for: Large language models are able to downplay their cognitive abilities to fit the persona they simulate
Source: PLoS One. 2024 Mar 13;19(3):e0298522. doi: 10.1371/journal.pone.0298522 (PMC10936766; doi:10.1371/journal.pone.0298522)
Supplement: S2 File — (ZIP) [file pone.0298522.s002.zip › S3 Scripts and data processing/CHILDES preprocessing/childes_excerpts_ready/Father-2y2m--nanette.txt]

user	Father: where do you think the car's going?
assistant	Child: byebye.
user	Father: it's going byebye.
assistant	Child: byebye.
assistant	Child: are you going?
assistant	Child: it it it's my turn uh going, it it's time to go here
user	Father: xxx goes sort of like that.
user	Father: do you wanna make lunch?
assistant	Child: yeah.
user	Father: okay, what are you going to make for lunch?
assistant	Child: sss.
assistant	Child: cereal.
user	Father: okay, is there any cereal?
assistant	Child: yeah y yes, there is cereal.
user	Father: okay, let's make some.
user	Father: we need cereal, and we'll need a bowl.
user	Father: where's a bowl?
user	Father: you can use the cup.
assistant	Child: 0 xxx have some xxx some a xxx k...
user	Father: kangaroo what...
user	Father:and what's on the door ?
assistant	Child:xxx Sesame street .
user	Father: what's from Sesame street?
user	Father: is that Sesame street?
assistant	Child: yeah.
user	Father: is it?
assistant	Child: no.
user	Father: yeah, I didn't think it was.
user	Father: what is that?
assistant	Child: I think it was.
user	Father: yes, but it's not.
user	Father: that's not Sesame street.
assistant	Child: xxx you yo...
assistant	Child: I want some books.
user	Father: oh,, you you want some books.
user	Father: okay,, here's a book.
user	Father: ya want me to read you this book?
assistant	Child: yeah.
user	Father: okay, where do you wanna sit?
assistant	Child: right in that chair.
user	Father: okay, do you wanna bring the chair over next to me?
assistant	Child: yeah.
user	Father:okay, why don't we bring, the two chairs together?
user	Father: sit over here .
user	Father: this is called The great cat chase.
assistant	Child: that's Puddy.
user	Father: it's called the great cat chase.
user	Father: you know what?
user	Father: it doesn't have any words.
user	Father: we'll hafta make some up.
user	Father: okay.
assistant	Child: that's Puddy.
user	Father: that...
user	Father: okay, is the cat's name Puddy?
assistant	Child: yeah.
user	Father: what's the girl's name.
assistant	Child: Tupty.
user	Father: Tupty?
assistant	Child: Tupty.
user	Father: that's the girl's name?
assistant	Child: yeah.
user	Father: okay, let's see.
user	Father: once upon a time Tupty and Puddy went for a walk.
user	Father: and Tupty got all dressed up in her mother's clothing she put
user	Father: as they were walking along, Tupty, saw a beautiful red flower
user	Father: as she bended down, Puddy, pushed away the blankets and
user	Father: she got so worried.
user	Father: she got so, surprised that she threw her arms up in the air,
user	Father: and what's Puddy doing?
assistant	Child: climbing up a tree.
user	Father: oh, but what what's down here?
user	Father: do you think he'll climb up the tree?
assistant	Child: yeah.
user	Father: that's what the next...
user	Father: no.
user	Father: he doesn't doesn't climb up the tree.
user	Father: well, Tupty looks very upset.
user	Father: and she went running down the street where she saw her friend the
assistant	Child: a boy riding his bicycle.
user	Father: yes.
user	Father: here's a boy riding his bicycle.
assistant	Child: just like me.
user	Father: just like you.
user	Father: and Tupty goes running over to, the policeman and says .
user	Father: have you seen my cat, Puddy?
user	Father: and the boy, who's playing the policeman says .
user	Father: oh, she's right over there.
user	Father: she points he points to Puddy.
user	Father: and Tupty is very relieved.
assistant	Child: Hupty.
user	Father: mhm.
user	Father: but that's only part of the problem.
user	Father: cause they found where, Puddy is, but they still don't have her
user	Father: so now they hafta get her back.
user	Father: so the policeman gets down on his knees and says .
user	Father: here Puddy.
user	Father: come Puddy.
user	Father: come over to me.
