# Supplementary material for: Large language models are able to downplay their cognitive abilities to fit the persona they simulate
Source: PLoS One. 2024 Mar 13;19(3):e0298522. doi: 10.1371/journal.pone.0298522 (PMC10936766; doi:10.1371/journal.pone.0298522)
Supplement: S2 File — (ZIP) [file pone.0298522.s002.zip › S3 Scripts and data processing/CHILDES preprocessing/childes_excerpts_ready/Father-4y0m--wanda (1).txt]

user	Father: what's this called?
assistant	Child: screwdriver.
user	Father: a screwdriver.
user	Father: okay, now it's your turn.
assistant	Child: put this extra one that was in...
user	Father: oh, you're going to put the spare tire back on, huh?
assistant	Child: yeah.
user	Father: okay, that a good deal.
assistant	Child: this, it had a flat tire.
assistant	Child: that was the spare...
user	Father: that's a good deal.
assistant	Child: tire.
user	Father: okay, alright.
assistant	Child: your turn to do this whoops, it's your turn to do this.
user	Father: okay, we'll take turns.
user	Father: okay, we'll screw that in good and tight.
user	Father: oops.
user	Father: I'm not very good at that.
assistant	Child: [laughs] you're not so good at...
assistant	Child: I'm not so good at it either.
user	Father: well, you're better than I am I think.
user	Father: okay, now you put the red one in.
assistant	Child:okay.
user	Father: screw that one on real good.
user	Father: and then we'll make believe we're taking this to Harry the mechanic
assistant	Child:okay.
user	Father: and we'll take apart the the motor.
assistant	Child:okay.
assistant	Child: which is the motor?
user	Father: okay up front.
assistant	Child:okay.
user	Father: okay.
assistant	Child: xxx tight.
user	Father: I think you're turning it the wrong way, honey.
assistant	Child: oh.
user	Father: turn it the other way.
assistant	Child: xxx.
user	Father: you know might...
user	Father: okay, let's let's makebelieve we're...
user	Father: you were turning it...
user	Father: now you're still turning it the wrong way.
user	Father: turn it the other way.
assistant	Child: I think that's the wrong way.
user	Father: turn it like to your right, okay?
assistant	Child: like this?
user	Father: no.
user	Father: that's to your left.
user	Father: turn it to your right.
assistant	Child: right?
user	Father: you got it.
user	Father: there you go.
assistant	Child: round and round.
user	Father: there you go.
user	Father: okay .
assistant	Child:this...
user	Father: that's pretty good okay .
assistant	Child:take the woman in.
user	Father: okay put the woman...
user	Father: the woman's going to be the driver.
user	Father: there's...
user	Father: who's that?
assistant	Child: man.
assistant	Child: I want the man to be driver.
user	Father: you want the man to be the driver?
assistant	Child: man: some mans drive.
user	Father: okay, now let's say we're taking this to Harry the mechanic.
assistant	Child:okay.
user	Father: okay?
assistant	Child:okay.
user	Father: and you say, .
user	Father: Harry.
user	Father: my car's not running good.
assistant	Child: you be Harry.
assistant	Child: I be Debbie.
user	Father: okay, who's Debbie?
assistant	Child: his sister.
user	Father: his sister?
user	Father: okay.
assistant	Child: a different Harry.
user	Father: a different Harry.
user	Father: okay, well, so I say to...
user	Father: I'm Harry, and I say .
user	Father: what are we going to do?
assistant	Child: [laughs] I don't know.
assistant	Child: take it apart.
user	Father: okay, let's take apart the motor.
user	Father: we need a special, special wrench, don't you?
assistant	Child: xxx and this.
assistant	Child: let me take this like that.
assistant	Child: you hold this.
user	Father: what is this?
user	Father: I don't know what this is.
user	Father: okay, go ahead.
assistant	Child: what ya hafta do?
user	Father: I'm not quite sure.
assistant	Child: I think you hafta hold that.
user	Father: oh, I see what this is.
user	Father: oh, this was a jack.
assistant	Child: what does it do?
user	Father: I think I think that's what I thought it was.
