# Supplementary material for: Large language models are able to downplay their cognitive abilities to fit the persona they simulate
Source: PLoS One. 2024 Mar 13;19(3):e0298522. doi: 10.1371/journal.pone.0298522 (PMC10936766; doi:10.1371/journal.pone.0298522)
Supplement: S2 File — (ZIP) [file pone.0298522.s002.zip › S3 Scripts and data processing/CHILDES preprocessing/childes_excerpts_ready/Father-4y0m--xavia.txt]

user	Father: I'll have some cereal.
assistant	Child:okay.
assistant	Child: what kind?
user	Father: um.
user	Father: I'll try some Rice krispies.
assistant	Child: see if we have any.
user	Father: ah.
user	Father: thank you.
user	Father: and: I'll have some a...
assistant	Child: some cereal?
user	Father:excuse me?
assistant	Child: raisins?
assistant	Child: did you s...
assistant	Child: oh, tea bags.
user	Father: tea.
user	Father: oh, I could stand some tea.
user	Father: could I have a .
assistant	Child:nah .
user	Father: tea bag or two?
assistant	Child: no.
assistant	Child: these are coffee bags.
assistant	Child: good thing we have them because you wanna buy some coffee!
user	Father: they're coffee bags, huh?
assistant	Child: yeah.
user	Father: hmm.
user	Father: I never saw coffee come in bags like that.
assistant	Child: a:h xxx.
user	Father:thisis a pretty fancy store.
assistant	Child: mhm.
user	Father: u:m well I guess, maybe that's about all I'll take .
assistant	Child: no.
assistant	Child: know what else you're taking ?
user	Father:o:h no.
user	Father: wh what would you recommend that I take?
user	Father:. a huh.
assistant	Child: mustard.
user	Father: oh, some mustard, yes, for some my coffee, oh
user	Father: what are they?
user	Father:. hmm?
assistant	Child: I dunno .
user	Father: [laughs].
assistant	Child: oh.
assistant	Child: these are some kind of medicine things.
user	Father: uhhuh.
assistant	Child: you see you take the paper off chunk um down: xxx.
user	Father: chunk um into where?
assistant	Child:. chunk: u:m take some chocolate chip cookies, chunk these
user	Father: whad you looking at over there?
assistant	Child: looking at the reflection thing.
user	Father: o:h I see.
user	Father:. well I think that's about all I'll take then.
assistant	Child: and oh!
assistant	Child:. you know what?
user	Father: what?
user	Father: oh.
user	Father: those, too.
user	Father: okay.
assistant	Child: uh.
user	Father: well, I will take those.
assistant	Child: oh.
assistant	Child: don't you wanna take some...
assistant	Child: our fa:bulous...
assistant	Child: those we paid so much money on silverware that we, that
assistant	Child: so .
user	Father: maybe cause they're so expensive?
assistant	Child: no,, they don't cost much money.
assistant	Child: we: hadta pay: them so much money.
user	Father: oh.
user	Father: I: see.
user	Father: w tell me this.
user	Father: wheredoes all this food come from?
assistant	Child: well: they make um, someplace like, milk comes from cows.
user	Father: uhhuh.
user	Father: do the cows come in here to drop it off?
assistant	Child: no.
user	Father: oh.
assistant	Child:. people milk: cows.
user	Father: oh, I see .
assistant	Child: and it comes from Amer:ican cows.
user	Father: Amer:ican cows.
assistant	Child: these: come from, Pennsylvania Pennsylvania
user	Father: uhhuh.
assistant	Child: er here.
assistant	Child: xxx and cookies?
assistant	Child: I don't know: that's how they make the frosting on them.
user	Father: ah, yeah?
assistant	Child: mhm.
user	Father: mhm?
assistant	Child: and they make the, um, top, out of chocolate.
user	Father: oh.
user	Father: I: see.
user	Father:. huh.
user	Father: well, I think that'll do it.
assistant	Child:okay.
assistant	Child: hafta pay.
user	Father: how much money do I owe you?
assistant	Child: oh, how ever much money you got!
user	Father: [laughs] that's what they always say when I go into the grocery
assistant	Child: you get...
assistant	Child: now I hafta pay you.
