# Supplementary material for: Large language models are able to downplay their cognitive abilities to fit the persona they simulate
Source: PLoS One. 2024 Mar 13;19(3):e0298522. doi: 10.1371/journal.pone.0298522 (PMC10936766; doi:10.1371/journal.pone.0298522)
Supplement: S2 File — (ZIP) [file pone.0298522.s002.zip › S3 Scripts and data processing/CHILDES preprocessing/childes_excerpts_ready/Father-4y1m--andy.txt]

user	Father: we're gonna start reading this book okay ?
assistant	Child:oh boy!
assistant	Child: what is it about?
user	Father: I don't know.
user	Father: let's sit on that white thing and take a look.
assistant	Child: heywhat is this book?
user	Father:it's probably the...
user	Father: it's called The great cat chase.
user	Father: I don't know what it's about.
user	Father: a wordless book.
user	Father: this book has no words.
user	Father: only pictures, huh?
assistant	Child: yeah.
user	Father: there's a little girl, dressed up as a lady.
user	Father: and she's pushing a cat, in a stroller.
user	Father: looks like, huh?
assistant	Child: 0 funny.
user	Father: see what happens next.
user	Father: well, what's happening?
assistant	Child: the cat's running away.
user	Father: yeah.
user	Father: the little girl stopped to pick some flowers and the cat got out.
user	Father: xxx and then she, she sees what happened.
assistant	Child: xxx.
user	Father: what's the cat doing now?
assistant	Child: he's hiding.
user	Father: hiding behind a tree.
user	Father: and she's dropped her flowers.
user	Father: she's all upset.
user	Father: okay, there we go.
user	Father: she's looking for help.
user	Father: and what does she find?
assistant	Child: a policeman and a little boy.
user	Father: yeah.
user	Father: the policeman xxx dressed up with a policeman's suit and he's
user	Father: and the cat is watching okay, we turn the page.
user	Father: ah!
user	Father: what's happening here?
assistant	Child: the cat again.
user	Father: and they found it, huh?
user	Father: there it is.
assistant	Child: how come he's a bi...
assistant	Child: how come they're bigger than this little boy?
user	Father: well, they must be about six or seven.
user	Father: he must be four or five.
user	Father: xxx okay,.
assistant	Child: an now he got small cowboy boots.
user	Father: that's right.
user	Father: like yours.
assistant	Child: but I sent mine away.
user	Father: you sent yours to your cousin in Kentucky.
assistant	Child: yup.
assistant	Child: Bubby.
user	Father: Bubby.
assistant	Child: but Jeffrey Allan is my cousin too.
user	Father: you have a lot of cousins.
user	Father: so.. what's going on here?
assistant	Child: but Aaron has a lot of sisters and brothers.
user	Father: Aaron does?
assistant	Child: yeah.
user	Father: I don't think so.
assistant	Child: yeah.
user	Father: yeah?
user	Father: I didn't know that.
assistant	Child: xxx go turn the page.
user	Father: well, we didn't read this...
user	Father: we didn't do this page.
user	Father: we can't read it cause we don't have the words, right?
user	Father: what's happening here?
user	Father: let's see.
user	Father: the policeman is trying to get the cat to come back.
user	Father: and he falls down a little bit .
user	Father: very funny.
user	Father: and now the cat is getting away again, going into that...
assistant	Child: hey he's go.
assistant	Child: if he gets near it scratch.
user	Father: yeah.
user	Father: you've gotta be careful when you're chasing a cat.
user	Father: and the cat's in a big pipe, and they're going after him.
user	Father: but what's he doing?
assistant	Child: he's on top of it.
user	Father: [laughs] yeah.
user	Father: he must have come out the other side and climbed on top.
user	Father: so, we turn the page.
user	Father: and the cat is up on top and here comes the boy who is a policeman
user	Father: and the policeman is helping her up, right?
user	Father: xxx and here comes the cat xxx what do you think of this book so
assistant	Child: this is a funny book.
user	Father: yeah.
user	Father: this is a funny book for sure.
user	Father: and they fall in the water.
assistant	Child: [laughs].
user	Father: and the xxx cat, goes back in the pipe.
user	Father: and when the cat I guess when the cat comes out the other side
user	Father: oop.
user	Father: he got away.
user	Father: and he's scratching the policeman.
assistant	Child: maybe that's the little girl's brudder , this little
user	Father: that could be.
user	Father: that could be the little girl's brother.
