# Supplementary material for: Large language models are able to downplay their cognitive abilities to fit the persona they simulate
Source: PLoS One. 2024 Mar 13;19(3):e0298522. doi: 10.1371/journal.pone.0298522 (PMC10936766; doi:10.1371/journal.pone.0298522)
Supplement: S2 File — (ZIP) [file pone.0298522.s002.zip › S3 Scripts and data processing/CHILDES preprocessing/childes_excerpts_ready/Father-4y2m--040201.txt]

user	Mother: what was the name of the place we went?
assistant	Child: uh, animal farm.
assistant	Child: we saw that on tv...
assistant	Child:. nuh, and you didn't see it, uhhuh Daddy?
user	Father: no, but I was up the animal farm with ya.
user	Father: and what...
assistant	Child:and a...
user	Father: and remember all the fish he ate?
assistant	Child: huh?
user	Father: remember all the fish the seal ate?
user	Mother: how many fish was it?
user	Father: twenty six I think it might have been.
user	Mother: yeah, twenty six fish.
user	Friend: twenty six at one sitting?
user	Mother: yeah, they were good size too.
user	Mother: I mean they weren't, you know, minnows.
user	Mother: they were big ones, huh?
user	Father: it was funny.
user	Father: a seal go in the water, come right out.
user	Friend: just to have one right after the other like that.
user	Father: yeah.
user	Mother: one right after the other.
user	Father:a fella, the keeper, was feeding the fish, kept making em sit, and come back.
user	Friend: xxx.
user	Friend: what's your favorite animal, Sarah?
assistant	Child: um, a seal.
assistant	Child: that's my biggest.
user	Friend: a seal?
assistant	Child: animal.
assistant	Child: that's my biggest animal.
user	Friend: what's your favorite one?
assistant	Child: that's my biggest, huh?
assistant	Child: I colored that but I didn't color the whole thing.
assistant	Child: that was too big for me.
assistant	Child: that hen was too big for me.
user	Mother: no, Sarah, it's a turkey.
assistant	Child: turkey?
user	Mother: yeah, not a hen.
assistant	Child: the boat.
assistant	Child: you call it a boat, Daddy?
user	Father: what?
assistant	Child: a boat?
user	Father: what about it?
user	Father: what about the boat?
assistant	Child: a boat?
user	Father: yeah, so?
assistant	Child: on the other book.
user	Mother: on the other book, did you color a boat?
user	Father: no, I didn't.
user	Father: she colored it all summer.
assistant	Child: Mommy.
user	Mother: what's that?
assistant	Child: how about the animal farm?
assistant	Child: there's the animal farmhouse.
user	Mother: no, that's a lighthouse.
user	Mother: that's not the animal farmhouse.
user	Mother: that's a silo.
user	Mother: it looks like that, huh?
assistant	Child: there's two doors.
user	Mother: hm:.
user	Father: do you know what a lighthouse is?
assistant	Child: uhuh.
assistant	Child: I saw one outside.
user	Father: do you remember down the beach?
user	Father: remember when you useta go upstairs at night and the light useta be way up in the ocean, and it useta flicker?
assistant	Child: oh, yeah.
user	Father: that's a lighthouse.
user	Father: that's so the big boats know where they're going.
user	Father: they can see out in the water.
assistant	Child: when the, the red one turned off, then the other one turned off, off upstairs?
user	Father: yeah, remember when you see the light turning around way out in the ocean?
user	Father: Graves lighthouse.
assistant	Child: oh, yeah.
user	Friend: Graves?
user	Father: Graves, uhhuh.
user	Mother: it was Graves.
assistant	Child: was this is the boat we saw?
assistant	Child: hm:?
assistant	Child: what boat?
assistant	Child: where's the light?
assistant	Child: look it, a big boat we gonna buy.[laughs]
user	Mother: what's that?
assistant	Child: a turtle, huh?
assistant	Child: I don't have a turtle.
assistant	Child: oh yes I do.
assistant	Child: in the bathtub.
assistant	Child: there was soap in it.
assistant	Child: I used it all.
assistant	Child: now.
assistant	Child: how come he taked all his crayons out?
user	Mother: hm:?
assistant	Child: you stupid, elephant.[laughs]
user	Mother: what did you say?
assistant	Child: stupid elephant, I said.
user	Mother: why?
assistant	Child: because.
assistant	Child: he has a funny tail, that's why.
assistant	Child: not that.
