# Supplementary material for: Large language models are able to downplay their cognitive abilities to fit the persona they simulate
Source: PLoS One. 2024 Mar 13;19(3):e0298522. doi: 10.1371/journal.pone.0298522 (PMC10936766; doi:10.1371/journal.pone.0298522)
Supplement: S2 File — (ZIP) [file pone.0298522.s002.zip › S3 Scripts and data processing/CHILDES preprocessing/childes_excerpts_ready/Mother-1y5m--010428.txt]

user	Mother: isn't that a cow?
assistant	Child: duck.
assistant	Child: mom um. [points to puzzle piece with hammer]
user	Mother: what's that?
assistant	Child: oinkao. [touches puzzle]
user	Mother: do you wanna take it out?
assistant	Child: mommy. [holds hammer in air]
assistant	Child: mom.
assistant	Child: mommy.
user	Mother: what?
assistant	Child: mommy um. [points to piece]
assistant	Child: ---. [takes puzzle piece]
assistant	Child: ---. [discards piece]
assistant	Child: ---. [takes bottle piece]
assistant	Child: ---. [discards piece]
assistant	Child: mommy . [touches doll, points to m with hammer]
assistant	Child: baby.
assistant	Child: baby. [discards hammer]
assistant	Child: bottle.
assistant	Child: ---. [takes hat]
assistant	Child: hat. [shows m]
user	Mother: it's a hat.
user	Mother: does she have any shoes on?
assistant	Child: ---. [looks around, discards hat]
assistant	Child: baba xxx. [phones, puts receiver to ear]
assistant	Child: baby. [touches doll]
assistant	Child: xxx. [gives m telephone]
user	Mother: hello. [puts receiver to ear]
user	Mother: who is this?
assistant	Child: baby.
user	Mother: it's the baby.
assistant	Child: baby. [touches the doll]
assistant	Child: cute. [hugs doll on floor]
assistant	Child: blanket. [holds doll, hugs]
user	Mother: put the blanket on.
user	Mother: is she cold?
assistant	Child: ---. [discards blanket and doll]
assistant	Child: mommy. [takes doll, puts receiver to dolls ear]
assistant	Child: oh, mommy.
user	Mother: you want her to talk. [laughs]
assistant	Child: ---. [listens, puts receiver on her neck]
user	Mother: hello. [holds the doll, makes a pretend noise]
user	Mother: oh look. [seats doll]
user	Mother: she can sit up.
user	Mother: look at that.
assistant	Child: ---. [discards receiver, pushes on doll]
user	Mother: want her to lay down?
assistant	Child: bottle . [searches]
user	Mother: here's a bottle. [gives c bottle piece]
user	Mother: do you want a little bottle?
assistant	Child: ---. [feeds doll with bottle]
assistant	Child: ah. [pushes on dolls face]
user	Mother: oh you hurt her.
assistant	Child: ---. [kisses doll]
user	Mother: did you make her all better.
assistant	Child: ---. [hugs doll]
assistant	Child: bottle . [puts doll on floor]
assistant	Child: feet. [touches dolls leg and arm]
assistant	Child: ---. [discards doll, goes to bucket]
user	Mother: what else is in here? [looks in bucket]
assistant	Child: bunny.
user	Mother: the bunny's in there.
assistant	Child: bunny.
