# Supplementary material for: Large language models are able to downplay their cognitive abilities to fit the persona they simulate
Source: PLoS One. 2024 Mar 13;19(3):e0298522. doi: 10.1371/journal.pone.0298522 (PMC10936766; doi:10.1371/journal.pone.0298522)
Supplement: S2 File — (ZIP) [file pone.0298522.s002.zip › S3 Scripts and data processing/CHILDES preprocessing/childes_excerpts_ready/Mother-1y6m--010600 (10).txt]

user	Mother: do you remember?
assistant	Child: un open.
user	Mother: you open it.
user	Mother: open it.
user	Mother: here you open it.
assistant	Child: open.
user	Mother: you do it. [c attempts to open it]
assistant	Child: open .
user	Mother: that's right.
assistant	Child: open .
user	Mother: you open it. [c tries again to open it]
user	Mother: Patrick.
user	Mother: you hafta push that. [c tries again then gives up c takes purse then discards c takes]
assistant	Child: xxx. [c goes to puzzle]
assistant	Child: horsie .
user	Mother: do you see a horsie?
user	Mother: where's a horsie?
user	Mother: there's a pig.
user	Mother: there's a piggy. [c takes phone and dials]
assistant	Child: hi un. [c takes phone to m]
user	Mother: who's on the phone?
user	Mother: hi.
assistant	Child: xxx. [m untangles popbeads from phone cord]
user	Mother: hi.
user	Mother: daddy?
user	Mother: yes I'm playing with Patrick. [m hands c the phone]
user	Mother: Patrick. [c takes popbeads to couch]
assistant	Child: un toys.
user	Mother: Patrick .
user	Mother: here are the toys.
user	Mother: here they are.
assistant	Child: toys.
user	Mother: they're all over here. [m points in bucket]
user	Mother: they're in here.
user	Mother: why don't we see what's in there?
user	Mother: see what's in here?
user	Mother: Patrick . [m pushes bucket to c]
user	Mother: what's in there? [c takes toy and discards]
assistant	Child: ---. [c takes bottle and shakes it c tries to open bottle then hands to m]
assistant	Child: open.
user	Mother: can you open it ?
assistant	Child: xxx.
user	Mother: here push it up.
user	Mother: push it up. [c opens the bottle]
user	Mother: there you go. [c dumps pieces from bottle c puts a piece back in then dumps it out]
user	Mother: what is that?
assistant	Child: that.
user	Mother: what is it? [c mouths the toy]
user	Mother: what is it?
user	Mother: what does it look like? [c picks up other pieces]
assistant	Child: ---. [c puts a piece in his mouth]
user	Mother: that's a toy Patrick.
user	Mother: that's a toy. [c hands piece to m who pretends to eat c puts piece back in his]
user	Mother: toy apple. [c puts piece in dumptruck]
assistant	Child: xxx. [c takes dump truck to couch]
assistant	Child: xxx.
user	Mother: Patrick here's some more food. [c returns to m with truck c puts truck down]
assistant	Child: food .[c picks up a piece and mouths]
user	Mother: what's that taste like?
assistant	Child: this.
assistant	Child: food.
user	Mother: toy food. [c puts pieces in truck]
assistant	Child: food .
user	Mother: yeah. [c puts more pieces in truck c moves truck]
assistant	Child: [growls] . [c pushes truck and piece falls out c takes small bottle to m]
assistant	Child: xxx open .
user	Mother: that doesn't open honey.
user	Mother: that doesn't open. [c mouths bottle]
user	Mother: that's a toy.
user	Mother: that's a toy honey. [c sucks on bottle]
user	Mother: that makes funny noises huh?
