# Supplementary material for: Large language models are able to downplay their cognitive abilities to fit the persona they simulate
Source: PLoS One. 2024 Mar 13;19(3):e0298522. doi: 10.1371/journal.pone.0298522 (PMC10936766; doi:10.1371/journal.pone.0298522)
Supplement: S2 File — (ZIP) [file pone.0298522.s002.zip › S3 Scripts and data processing/CHILDES preprocessing/childes_excerpts_ready/Mother-1y6m--010600 (4).txt]

user	Mother: do you wanna take this off?[takes doll]
assistant	Child: baby.
user	Mother: here.[gives c the hat strings]
user	Mother: pull.
user	Mother: here take this.
user	Mother: take this.
user	Mother: pull.
assistant	Child: ---.[pulls hat string]
user	Mother: good.
user	Mother: you did it.
user	Mother: ---.[finishes untying hat]
assistant	Child: ---.[takes hat]
assistant	Child: off .[opens up the doll's shirt]
user	Mother: okay.[helps c take shirt off]
user	Mother: pull this .[points to sleeve]
assistant	Child: ---.[takes shirt off]
user	Mother: yes.
assistant	Child: un this.[pulls on doll's diaper]
user	Mother: what is this?[points to diaper]
assistant	Child: what, that?[pulls on doll's diaper]
user	Mother: diaper.[unsnaps diaper]
user	Mother: like you have.
assistant	Child: xxx.[takes diaper off]
assistant	Child: ---.[discards diaper]
user	Mother: now the baby has no clothes.
user	Mother: no clothes on.
user	Mother: she's going to be cold.
assistant	Child: xxx.[gives m diaper]
assistant	Child: ---.[discards doll]
assistant	Child: shoes.[reaches into bucket]
assistant	Child: cup .
assistant	Child: ---.[takes nesting cups]
assistant	Child: ---.[approaches m with nesting cups]
user	Mother: cup.
assistant	Child: cup .[gives m cups]
user	Mother: now what do you wanna do with these cups?
assistant	Child: bunny, oh.[reaches for pat book]
assistant	Child: ---.[takes pat book]
assistant	Child: bunny.[puts pat book on lap]
user	Mother: do you wanna read about the bunny again?
assistant	Child: xxx.[holds book]
assistant	Child: xxx.
user	Mother: what?[takes pat book]
assistant	Child: xxx.[watches m]
user	Mother: ---.[takes pat book out of box]
assistant	Child: one, two.[watches m turn pages]
user	Mother: ---.[opens pat book]
user	Mother: Paul.
user	Mother: Judy.
user	Mother: see.[points to page]
user	Mother: here are Paul and Judy.
user	Mother: Paul, Judy.
user	Mother: Judy's patting the bunny.[turns page]
assistant	Child: ---.[touches bunny]
assistant	Child: bunny.[looks at page]
user	Mother: oh.[touches bunny]
user	Mother: soft.
assistant	Child: ---.[touches bunny]
assistant	Child: ---.[turns page]
user	Mother: Judy's playing peek a boo.
user	Mother: you play peek a boo.
