# Supplementary material for: Large language models are able to downplay their cognitive abilities to fit the persona they simulate
Source: PLoS One. 2024 Mar 13;19(3):e0298522. doi: 10.1371/journal.pone.0298522 (PMC10936766; doi:10.1371/journal.pone.0298522)
Supplement: S2 File — (ZIP) [file pone.0298522.s002.zip › S3 Scripts and data processing/CHILDES preprocessing/childes_excerpts_ready/Mother-1y6m--010600 (6).txt]

user	Mother: want these apart?
user	Mother: you can pull them apart.
user	Mother: [takes popbeads] [pulls] apart:popbeads.
assistant	Child: [squeals].
assistant	Child: more.
assistant	Child: more please.
user	Mother: more please?
user	Mother: here you go.
user	Mother: how many do you want?
user	Mother: you hafta put this all back together you know.
user	Mother: keep going.
user	Mother: you hafta put it all back though.
user	Mother: you pull.
user	Mother: pull oop. [child tires of pulling beads apart]
user	Mother: come here.
user	Mother: what else is in here? [mother takes toy car and slides back and forth]
user	Mother: what's that? [child takes telephone]
assistant	Child: hello.
user	Mother: hello. [child shakes toolbox]
user	Mother: here what's in here?
user	Mother: is that your little toolbox? [child takes hammer]
user	Mother: what do you do with the hammer?
user	Mother: are you going to help fix things ? [child picks up receiver]
assistant	Child: hello.
user	Mother: hello. [child holds tool to his ear]
assistant	Child: hello.
user	Mother: no. [child gets up and then goes back to toolbox]
user	Mother: you want the toolbox?
assistant	Child: xxx.
user	Mother: you want me to open it?
user	Mother: there's nothing in there.
user	Mother: you have all the tools. [child puts tools into toolbox]
user	Mother: that's where they go right?
user	Mother: here's one.
assistant	Child: [stands] up.
user	Mother: [takes] puppet.
assistant	Child: xxx.
user	Mother: uhoh look what I found.
user	Mother: who is that?
assistant	Child: Grover.
user	Mother: yeah it's Grover.
assistant	Child: Grover. [child walks away with Grover]
user	Mother: where are you going with Grover? [child walks between couch and mothers back]
user	Mother: where you going Grover?
user	Mother: Oscar.
assistant	Child: xxx.
user	Mother: that's all there are just two. [child takes beads from bucket]
user	Mother: what's that?
assistant	Child: xxx.
user	Mother: what?
user	Mother: want this. [mother holds up a toy monkey.]
assistant	Child: dog.
user	Mother: here's dog.
assistant	Child: dog.
user	Mother: what does doggie say?
user	Mother: woofao woofao. [child squeals and throws dog down]
user	Mother: what? [mother hands him the toolbox and he pushes it away]
user	Mother: no that's not it either huh?
user	Mother: what do you want?
user	Mother: telephone. [telephone rings as child reaches for puppets.]
user	Mother: you got that. [child takes puppets]
user	Mother: who's that ?
assistant	Child: Grover. [child puts puppets in the truck]
user	Mother: Grover are you going to take Grover for a ride? [child puts more toys in the truck then takes them out]
assistant	Child: Grover.
user	Mother: show mommy Grover.
assistant	Child: [puppet into bucket].
assistant	Child: Grover.
user	Mother: there's Grover.
user	Mother: do you know what to do with him?
assistant	Child: do with.
assistant	Child: Grover.
user	Mother: where do they go? [child takes mop from the floor.]
assistant	Child: wash.
assistant	Child: this [waves mop].
user	Mother: that's it.
user	Mother: do you know how to clean with that? [child pretends to mop the floor.]
user	Mother: that's a good boy.
