# Supplementary material for: Large language models are able to downplay their cognitive abilities to fit the persona they simulate
Source: PLoS One. 2024 Mar 13;19(3):e0298522. doi: 10.1371/journal.pone.0298522 (PMC10936766; doi:10.1371/journal.pone.0298522)
Supplement: S2 File — (ZIP) [file pone.0298522.s002.zip › S3 Scripts and data processing/CHILDES preprocessing/childes_excerpts_ready/Mother-1y6m--010600a.txt]

user	Mother: are you finished with your juice?
assistant	Child: Mommy telephone.[whining]
user	Mother: well, go and get your telephone.
user	Mother: yes, he gave you your telephone.
user	Mother: who are you calling, Eve?
assistant	Child: my telephone.
user	Mother: who?
assistant	Child: xxx.
user	Friend: what's that you're doing?
assistant	Child: Mommy.[whines]
user	Mother: Eve, why don't you call Grandma?
user	Mother: call Grandma and talk...
assistant	Child: no.
user	Mother: oh, you don't wanna talk to Grandma.
user	Mother: alright.
user	Mother: alright.
user	Mother: I just thought she might like to hear from you.
assistant	Child: man man.
user	Mother: uhhuh.
user	Mother: what's the man doing?
assistant	Child: xxx.
assistant	Child: more, cookie.
user	Mother: you want a cookie?
user	Mother: there's a cookieon the table in the room, on the table with the rest of your crackers.
assistant	Child: block broke.
user	Friend: can you do it?
user	Friend: can you do it like that?
assistant	Child: there .
user	Mother: there.
user	Friend: that's very good.
assistant	Child: I did it.
assistant	Child: there.
assistant	Child: there Fraser.
user	Friend: that's a nice box of books.
user	Mother: what's that?
assistant	Child: xxx.
assistant	Child: xxx.
assistant	Child: baby.
user	Mother: oh, it's a baby.
assistant	Child: Mommy read.
user	Mother: no.
user	Mother: Mommy can't read.
user	Mother: I'm busy.
user	Mother: you read the book.
assistant	Child: a stool.
user	Mother: yes, that's the stool.
user	Mother: you wanna sit on the stool and read the book?
assistant	Child: Fraser.
user	Mother: Mr Fraser, yes, Mr Fraser.
assistant	Child: Fraser.
assistant	Child: more cookie.
assistant	Child: more cookie.
user	Mother: your cookie's there on the table.
user	Mother: did you eat it?
user	Mother: yes, you ate it.
user	Mother: I'll give you another.
user	Mother: just a little one.
user	Mother: just a little one.
assistant	Child:little little little little.
user	Mother: yes.
user	Mother: little one, yes.
assistant	Child: milk?
user	Mother: what?
user	Mother: no, no more, Eve.
user	Mother: we'll have lunch in a little while.
user	Mother: you xxx eat any more crackers.
assistant	Child:milk milk milk.
user	Mother: milk?
user	Mother: no, you don't want milk, honey.
user	Mother: you've just had some juice.
user	Mother: where's the rest of your juice?
user	Mother: xxx how about a drink of water?
assistant	Child: that?
user	Mother: what is that?
user	Mother: that's Mr Fraser.
user	Mother: there drink the water.
assistant	Child: Fraser water?
user	Mother: no, I don't think Mr Fraser wants any water.
assistant	Child: oh Fraser.
user	Mother: what, xxx?
assistant	Child: bye.
user	Mother: bye?
user	Mother: where are you going?
assistant	Child: xxx water.
assistant	Child: Fraser water.
user	Mother: will you ask Mr Fraser if he'd like a drink of water?
assistant	Child: Fraser water.
user	Mother: I don't think so.
user	Mother: Mr Fraser has coffee.
user	Mother: Mr Fraser's drinking coffee.
assistant	Child: that?
user	Mother: what is that?
user	Friend: coffee.[Mother]
assistant	Child: coffee.
user	Mother: yes, he's drinking his coffee.
assistant	Child: xxx Fraser coffee.
user	Mother: right.
