# Supplementary material for: Large language models are able to downplay their cognitive abilities to fit the persona they simulate
Source: PLoS One. 2024 Mar 13;19(3):e0298522. doi: 10.1371/journal.pone.0298522 (PMC10936766; doi:10.1371/journal.pone.0298522)
Supplement: S2 File — (ZIP) [file pone.0298522.s002.zip › S3 Scripts and data processing/CHILDES preprocessing/childes_excerpts_ready/Mother-1y6m--010600b.txt]

user	Mother: it's one, two, three, four.
assistant	Child: one, two, three, two, one, two, three, two.
user	Mother: you know how to count, don't you?
assistant	Child: one, two, three, one, two, three one, two, three, two.
assistant	Child: more grape juice.[means: I want more grape juice]
user	Mother: more grape juice.
user	Mother: is that one all gone?
user	Mother: let's see.
assistant	Child: no.
user	Mother: let's see.
user	Mother: yes.
assistant	Child: more grape juice.[means: I want more grape juice]
user	Mother: now be careful you don't spill it.
assistant	Child: one, two, three, four .
assistant	Child: one, two, three, two.
user	Mother: one, two, three, four, Eve.
assistant	Child: what xxx that?
user	Mother: what?
assistant	Child: xxx break.
user	Mother: what?
assistant	Child: break .
user	Mother: that's a bowl.
user	Mother: why don't you leave those in there?
user	Mother: they break.
user	Mother: put the other one back.
user	Mother: uhuh.
user	Mother: no here.
user	Mother: put the other one back.
user	Mother: those break.
user	Mother: put the two back.
user	Mother: thank you.
assistant	Child: it break.
assistant	Child: oh it break.
user	Mother: and those break too.
user	Mother: cmon you play with the can down there.
assistant	Child: oh.
assistant	Child: it break.
user	Mother: well that one didn't break.
user	Mother: no.
user	Mother: no, that's a can.
assistant	Child: top a can.
user	Mother: what?
assistant	Child: xxx top a can.
user	Mother: on the top of the can?
user	Mother: well it doesn't come off.
assistant	Child: eeofarmac.
user	Friend: would you like to read me the book?
user	Friend: would you like to come over here and read the book to me?
assistant	Child: ---.[picks up book and runs over to Colin]
user	Friend: will I hold the book or will you hold the book?[attempting to teach Eve catch and hold]
user	Friend: what are they doing?
assistant	Child: xxx.
user	Friend: oh look.
user	Friend: if that man falls down...
user	Friend: do you think that man will catch him?
user	Mother: what are those?[picture of two large shoes]
assistant	Child: shoe. [naming picture]
assistant	Child: bull. [naming picture]
user	Mother: and what do you think of that?
assistant	Child: xxx.
user	Mother: he's holding a great big cigar.
assistant	Child: man read.
user	Mother: did you read?
assistant	Child: m:hm.
assistant	Child: breakfast?
user	Mother: it's not time for breakfast, darling.
user	Mother: you've already had it.
assistant	Child: xxx eat.
user	Mother: but honey it's not time to eat.
user	Mother: you've just had grape juice.
user	Mother: you've just had your grape juice.
user	Mother: would you like a graham cracker?
assistant	Child: xxx chair.[moves high chair]
user	Mother: put your highchair back.
assistant	Child: oh highchair.
user	Mother: yes.
assistant	Child: good girl.
user	Mother: good girl, yes.
assistant	Child: oh cracker.
user	Mother: is your grape juice all gone?
assistant	Child: yeah.
user	Mother: well then let's wipe your face.
assistant	Child: cracker cracker.
user	Mother: hold still.
user	Mother: there.
assistant	Child: xxx book.[looking at animal book]
assistant	Child: Mommy.[looking at animal book]
user	Mother: what?
user	Mother: who is that man?
