# Supplementary material for: Large language models are able to downplay their cognitive abilities to fit the persona they simulate
Source: PLoS One. 2024 Mar 13;19(3):e0298522. doi: 10.1371/journal.pone.0298522 (PMC10936766; doi:10.1371/journal.pone.0298522)
Supplement: S2 File — (ZIP) [file pone.0298522.s002.zip › S3 Scripts and data processing/CHILDES preprocessing/childes_excerpts_ready/Mother-1y6m--26.txt]

user	Mother: what are these?
assistant	Child: grapes.
user	Mother: huh those are grapes, yeah.
user	Mother: what are these?
assistant	Child: xxx.
user	Mother: huh?
assistant	Child: xxx.
user	Mother: what's that?
assistant	Child: I, ball.
user	Mother: ball, and what's that?
assistant	Child: apple.
user	Mother: apple and those are grapes, these are glasses, like mommy's.
user	Mother: a car.
user	Mother: where's the wheels?
assistant	Child: round and round, town .
user	Mother: all through the town?
user	Mother: how's the car go?
assistant	Child: mommy's.
user	Mother: mommy's glasses, yeah.
assistant	Child: mommy's.
user	Mother: mommy's car?
user	Mother: how's a car go?
assistant	Child: arrai, arrai.
user	Mother: yeah.
user	Mother: here are some books and magazines.
user	Mother: what's this?
user	Mother: telephone?
assistant	Child: dawawaab .
user	Mother: a doggie, yeah uhhuh.
user	Mother: and what's this, is this paper and pencil?
assistant	Child: lady, lady.
user	Mother: lady's all gone.
assistant	Child: house.
user	Mother: she went in the house, yeah.
user	Mother: here's a Snoopy phone.
user	Mother: this is like Firstname's phone he has at his house that's like a
assistant	Child: duck.
user	Mother: only I bet this one instead of going quack quack, it goes woof woof
user	Mother: think so?
user	Mother: uhoh, what's this?
user	Mother: money, see the money?
user	Mother: pretty piggy bank.
user	Mother: here's a safe, here's two safes.
user	Mother: and a refrigerator with an apple in it.
user	Mother: see the apple?
user	Mother: some cottage cheese, some coke or some Pepsi, and some orange juice
user	Mother: look at this.
user	Mother: car.
assistant	Child: xxx.
user	Mother: yeah, what's that?
assistant	Child: tick tock.
user	Mother: tick tock, yeah tick tock.
assistant	Child: purse.
user	Mother: no purse.
assistant	Child: xxx.
user	Mother: no, we don't need purses right now.
assistant	Child: uh ah oh ooh.
user	Mother: come here, you wanna see a little bit more?
user	Mother: look at here's a desk.
assistant	Child: lady, lady.
user	Mother: lady, she's all gone.
user	Mother: here's a chair.
user	Mother: you can rock in that chair.
user	Mother: it goes rock, rock, rock, rock.
user	Mother: table, desk.
user	Mother: see the little hole in the wall?
user	Mother: I bet you a mouse lives in there.
user	Mother: see, there's a little hole over there xxx where the mouse lives.
user	Mother: huh, what are these?
user	Mother: ice cubes like you like in your juice.
user	Mother: and tongs and a compass.
user	Mother: oh, look what mommy found, a traffic light.
user	Mother: look green light.
user	Mother: what do you do at the green light?
assistant	Child: light.
user	Mother: light, yeah.
user	Mother: see, there's a red light, stop.
user	Mother: and a green light, go.
assistant	Child: blue.
user	Mother: blue, no this one in the middle is yellow.
user	Mother: there's a door, and there's a boot.
user	Mother: like daddy's boot for going out in the snow.
user	Mother: yeah, see the boot?
user	Mother: and here's a boot, boot car.
user	Mother: and here's a car, see the two wheels on the car?
assistant	Child: round and round.
user	Mother: round and round, yeah.
assistant	Child: lady.
user	Mother: that lady's all gone Firstname.
assistant	Child: open.
user	Mother: no, it doesn't open.
user	Mother: come here, there's pictures of socks here, do you wanna see the
user	Mother: come here.
user	Mother: come here, no it doesn't open, nope come here.
user	Mother: there's a tennis shoe here just like yours.
user	Mother: look, it's got squirrelys and horsies on it come here.
user	Mother: this is almost like your shoe.
user	Mother: it's got lots of xxx designs.
user	Mother: look, come here.
assistant	Child: lady.
