# Supplementary material for: Large language models are able to downplay their cognitive abilities to fit the persona they simulate
Source: PLoS One. 2024 Mar 13;19(3):e0298522. doi: 10.1371/journal.pone.0298522 (PMC10936766; doi:10.1371/journal.pone.0298522)
Supplement: S2 File — (ZIP) [file pone.0298522.s002.zip › S3 Scripts and data processing/CHILDES preprocessing/childes_excerpts_ready/Mother-1y6m--28.txt]

user	Mother: what's that?
assistant	Child: a xxx.
user	Mother: those are tweezers.
user	Mother: what's that?
assistant	Child: xxx.
user	Mother: and tongs.
user	Mother: and there's a compass.
user	Mother: that's for drawing pictures.
user	Mother: that's for drawing pictures.
assistant	Child: tongue.
user	Mother: tongue?
user	Mother: they are not tongue, tong, tong .
user	Mother: tongs pick things up.
assistant	Child: tongue.
user	Mother: tongue, I see your tongue.
user	Mother: but that's not the same thing.
user	Mother: what's this?
assistant	Child: tongue, tongue.
user	Mother: what's this?
user	Mother: is that a light?
user	Mother: what's that?
assistant	Child: a xxx.
user	Mother: is that somebody's boot?
user	Mother: what's this?
assistant	Child: xxx.
user	Mother: is that a door?
user	Mother: what's this?
user	Mother: that's a boot.
user	Mother: and there's a car.
assistant	Child: mm.
user	Mother: mm do you wanna sit in mommy's lap?
assistant	Child: xxx.
user	Mother: look, what is this?
assistant	Child: xxx.
user	Mother: what are these?
assistant	Child: xxx.
user	Mother: are those flipflops?
assistant	Child: flipflop.
user	Mother: what's that?
assistant	Child: don't know .
user	Mother: a shoe.
user	Mother: what's that?
assistant	Child: shoe.
user	Mother: shoe.
user	Mother: what's this?
assistant	Child: Firstname's shoe .
user	Mother: Firstname's shoe?
user	Mother: yeah, it looks like Firstname's shoe, doesn't it?
user	Mother: is that a sock?
assistant	Child: sock .
user	Mother: whose shoe is that?
assistant	Child: xxx.
user	Mother: whose shoe is that?
assistant	Child: shoe.
user	Mother: whose shoe is that?
user	Mother: does that look like mommy's shoe?
user	Mother: look, see is that mommy's shoe?
user	Mother: okay.
assistant	Child: daddy's shoe.
user	Mother: daddy's shoe?
assistant	Child: daddy's shoe.
user	Mother: would you please sit down.
user	Mother: Firstname, sit down.
assistant	Child: daddy, daddy, daddy.
user	Mother: sit, no.
user	Mother: don't jump on the couch.
assistant	Child: [screams].
user	Mother: don't jump on the couch.
assistant	Child: don't .
user	Mother: look at this.
user	Mother: there's dinner.
user	Mother: look, there's dinner, there's dinner.
user	Mother: look there's tomatoes.
user	Mother: and there's a wok.
user	Mother: and there's hot.
user	Mother: hot?
user	Mother: is that hot?
user	Mother: huh, there's a fish.
assistant	Child: a fish.
user	Mother: a fish, what does a fishie say?
assistant	Child: a fish.
user	Mother: you wanna see the fish?
assistant	Child: xxx.
user	Mother: no, you don't xxx.
user	Mother: you wanna see the fishie?
user	Mother: you wanna see the fishie?
assistant	Child: xxx.
user	Mother: what's the fishie say?
assistant	Child: blup, blup.
user	Mother: bloopao, bloopao, bloopao, that's right.
user	Mother: what's this?
assistant	Child: bloopao, bloopao, bloopao.
user	Mother: what's this?
user	Mother: what's this?
user	Mother: is that a horsie?
assistant	Child: xxx.
user	Mother: horsie, what's a horsie say?
user	Mother: come here, I want you to sit in my lap.
user	Mother: come here, come on.
user	Mother: I'll give you a nookeran.
