# Supplementary material for: Large language models are able to downplay their cognitive abilities to fit the persona they simulate
Source: PLoS One. 2024 Mar 13;19(3):e0298522. doi: 10.1371/journal.pone.0298522 (PMC10936766; doi:10.1371/journal.pone.0298522)
Supplement: S2 File — (ZIP) [file pone.0298522.s002.zip › S3 Scripts and data processing/CHILDES preprocessing/childes_excerpts_ready/Mother-1y6m--31.txt]

user	Mother: hello, hello.
user	Mother: look what's here.
user	Mother: see anything here you know?
assistant	Child: no.
user	Mother: no?
user	Mother: I see a book, and another book, and a magazine, and a bookcase.
user	Mother: where we keep books.
user	Mother: that's where we keep books.
user	Mother: uhoh food.
user	Mother: there's a wok.
user	Mother: your papa has one of those on the stove.
user	Mother: pot.
user	Mother: there's the kind of wok we have at home on our stove.
user	Mother: vegetables.
user	Mother: maybe some tomatoes and some peppers.
user	Mother: huh, what do you see here?
user	Mother: what's this?
assistant	Child: chair.
user	Mother: a chair.
user	Mother: and what's this?
assistant	Child: house.
user	Mother: does it look like a house?
user	Mother: kinda.
user	Mother: we also call it a desk.
user	Mother: sometimes we put the chair up to the desk.
user	Mother: and here's another desk.
assistant	Child: table.
user	Mother: a table, right.
user	Mother: huh, look at this.
user	Mother: look at this.
user	Mother: what's that?
assistant	Child: car.
user	Mother: car and what's that?
assistant	Child: shoe.
user	Mother: shoe, they call it a boot, yeah.
user	Mother: xxx that's a traffic light.
user	Mother: then they say that this is a boot car.
user	Mother: I'm not sure what that means.
user	Mother: mm:, here's a bowl of ice, and some tongs, and some other tongs,
user	Mother: huh, look at this page.
assistant	Child: look.
user	Mother: what is it?
assistant	Child: shoe.
user	Mother: a shoe, yeah, sneaker shoe.
user	Mother: and what are these?
user	Mother: they're like what you've got on right here.
user	Mother: what are these?
assistant	Child: socks.
user	Mother: socks, yeah.
user	Mother: look at this, what's that?
assistant	Child: shoe.
user	Mother: another shoe.
user	Mother: now what are these?
assistant	Child: shoes.
user	Mother: shoes.
user	Mother: they're kinda like the ones you take to the beach, aren't they?
user	Mother: look at your socks, hm.
user	Mother: you've got pretty pink socks on, don't you?
assistant	Child: moo:.
user	Mother: moo, your socks say moo on them.
user	Mother: they sure do.
user	Mother: look at this, what's here?
user	Mother: what's that?
assistant	Child: xxx.
user	Mother: what is it?
assistant	Child: bus.
user	Mother: a bus.
user	Mother: oh it kind of looks like a bus.
user	Mother: they say it's a toy car.
user	Mother: and what's that?
assistant	Child: clock.
user	Mother: clock, right.
user	Mother: and here's another, here's a car clock.
user	Mother: and there's some batteries.
user	Mother: that makes everything run.
user	Mother: yeah, makes everything go.
assistant	Child: house.
user	Mother: yeah, looks like a house.
user	Mother: there's a safe in that house.
user	Mother: and here's another safe.
user	Mother: and some money.
user	Mother: we keep money in the safe if we wanna keep it all locked up.
user	Mother: and a refrigerator.
user	Mother: do we have a refrigerator in our kitchen?
user	Mother: where we keep our food?
user	Mother: you like to play in it.
user	Mother: the end.
user	Mother: this looks great!
user	Mother: you know a lot of these people, who are these people?
user	Mother: who's that?
assistant	Child: xxx.
user	Mother: say it again, who's this?
assistant	Child: fish.
user	Mother: fish, what's a fish say?
user	Mother: and what's that?
assistant	Child: dog.
user	Mother: a dog, what's that dog say?
assistant	Child: bow wow.
user	Mother: bow wow.
user	Mother: what's this?
user	Mother: does that look like a horse to you?
