# Supplementary material for: Large language models are able to downplay their cognitive abilities to fit the persona they simulate
Source: PLoS One. 2024 Mar 13;19(3):e0298522. doi: 10.1371/journal.pone.0298522 (PMC10936766; doi:10.1371/journal.pone.0298522)
Supplement: S2 File — (ZIP) [file pone.0298522.s002.zip › S3 Scripts and data processing/CHILDES preprocessing/childes_excerpts_ready/Mother-1y6m--32.txt]

user	Mother: you know what these are?
user	Mother: huh, that's a bat.
user	Mother: I don't think you ever saw a picture of a bat before.
assistant	Child: bat.
user	Mother: yeah, bats live in caves.
assistant	Child: bat.
user	Mother: yeah, that's a cave.
assistant	Child: bat.
user	Mother: bat, right.
user	Mother: bats have big wings.
user	Mother: what's that?
assistant	Child: that.
user	Mother: what's that?
assistant	Child: that.
user	Mother: that's a bird.
user	Mother: wanna turn the page?
user	Mother: what sound does a birdie make?
assistant	Child: tweet.
user	Mother: tweet.
user	Mother: oh, thank you.
assistant	Child: book .
user	Mother: what's that?
assistant	Child: book.
user	Mother: yeah, this is an interesting book, isn't it?
user	Mother: what's that?
assistant	Child: cat.
user	Mother: that's cat.
user	Mother: and what sound does a...
assistant	Child: meow.
user	Mother: meow.
user	Mother: and cats play with balls of yarn, see?
user	Mother: yarn.
user	Mother: is this another...
assistant	Child: cat.
user	Mother: cat, right.
assistant	Child: meow.
user	Mother: meow.
user	Mother: what's that?
assistant	Child: that.
user	Mother: that's a raccoon.
assistant	Child: meow.
user	Mother: yes, it looks like a cat.
user	Mother: makes a similar sound.
assistant	Child: meow.
user	Mother: yeah, see, there's a fence.
user	Mother: and grass.
assistant	Child: meow.
user	Mother: yeah, can you turn the page please.
user	Mother: thank you.
user	Mother: do you know what that is?
user	Mother: it's a little hard to see.
user	Mother: that's an anteater.
user	Mother: eats little ants.
user	Mother: you know the little bugs that crawl along the ground.
assistant	Child: ant.
user	Mother: yeah, this is an anthill.
user	Mother: that's where the ants live.
user	Mother: he's a little teeny, teeny ant.
user	Mother: know what this is Firstname?
assistant	Child: that.
user	Mother: that's an aardvark.
user	Mother: isn't that a funny word?
user	Mother: aardvark.
assistant	Child: all done.
user	Mother: oh, howabout if we look at some more pages, okay?
user	Mother: do you know what that is?
user	Mother: that's called a crab.
assistant	Child: crab.
user	Mother: a crab, right.
user	Mother: and this is a lobster.
assistant	Child: lobster.
user	Mother: lobster.
user	Mother: and this is another crab.
user	Mother: and what's that?
user	Mother: that's what you have in your sandbox.
assistant	Child: pail.
user	Mother: a pail, that's right.
user	Mother: and they're there at the beach.
assistant	Child: beach.
user	Mother: can you turn the page?
assistant	Child: beach.
user	Mother: yeah, oh you know what that is.
assistant	Child: xxx.
user	Mother: that's a squirrel.
assistant	Child: squirrel.
user	Mother: where's that squirrel?
user	Mother: see, here's a squirrel up in the tree?
user	Mother: and you know what squirrels eat?
user	Mother: they eat acorns.
user	Mother: acorns.
user	Mother: and this is a little chipmunk.
user	Mother: I don't think you ever saw a picture of a chipmunk before.
assistant	Child: before.
user	Mother: yeah, before.
user	Mother: wanna turn the page please?
user	Mother: thank you.
user	Mother: huh, know what that is?
user	Mother: that's a hoop.
assistant	Child: hoop.
user	Mother: know you have your hoop when you go walking, walking, walking, bap
