# Supplementary material for: Large language models are able to downplay their cognitive abilities to fit the persona they simulate
Source: PLoS One. 2024 Mar 13;19(3):e0298522. doi: 10.1371/journal.pone.0298522 (PMC10936766; doi:10.1371/journal.pone.0298522)
Supplement: S2 File — (ZIP) [file pone.0298522.s002.zip › S3 Scripts and data processing/CHILDES preprocessing/childes_excerpts_ready/Mother-2y0m--020000 (8).txt]

user	Mother: look at all of the rest of the toys.
user	Mother: there are more toys.
assistant	Child: baby .[takes pot]
assistant	Child: ---.[uncovers pot]
user	Mother: find the baby.
assistant	Child: baby.[looks at pot and cover]
assistant	Child: ---.[covers pot]
assistant	Child: baby .[shows m pot]
user	Mother: find the baby.
assistant	Child: baby.[covers pot]
user	Mother: the babys not going to be in there.
assistant	Child: ---.[attempxs to drink from pot]
user	Mother: find the baby.
assistant	Child: coffee.
assistant	Child: ---.[pretends to drink from pot]
user	Mother: coffee.
user	Mother: does Johnny drink coffee.
assistant	Child: ---.[nods head]
user	Mother: no.
user	Mother: Johnny doesn't drink coffee.
user	Mother: nanny drinks coffee.
assistant	Child: no.
assistant	Child: ---.[pretends to drink from pot]
user	Mother: is it hot.
assistant	Child: no.
user	Mother: ---.[takes book from bucket]
user	Mother: whats this.
user	Mother: ---.[gives c book]
assistant	Child: bunny.[opens book]
assistant	Child: soft, bunny.
user	Mother: soft bunny.
assistant	Child: ---.[turns pages]
user	Mother: look at all the pictures Johnny.[turns page]
user	Mother: what do you see.
assistant	Child: ---.[turns page]
assistant	Child: bunny .[points to page]
user	Mother: is that a bunny.
assistant	Child: xxx.
user	Mother: that's a bunny.
assistant	Child: ---.[takes pot]
assistant	Child: ---.[pretends to drink from pot]
user	Mother: ---.[gives c pat book]
assistant	Child: un bunny.
assistant	Child: ---.[fee ls bunny in pat book]
user	Mother: soft bunny.
user	Mother: where's the boy .
assistant	Child: ---.[lifts flap]
user	Mother: peek a boo.
assistant	Child: ---.[turns several pages, looks at pages while turning them]
assistant	Child: ---.[feels bunny]
user	Mother: how does the bunny feel.
assistant	Child: ---.[points to page in book]
assistant	Child: xxx.[points to page in book, squeals]
user	Mother: what color is the bunny.
assistant	Child: white, one.
user	Mother: white one.
assistant	Child: ---.[closes book]
assistant	Child: ---.[opens pat book]
assistant	Child: bunny.[looks at page, takes truck, jeep falls out]
assistant	Child: jeep .
user	Mother: jeep.
assistant	Child: truck.
assistant	Child: ---.[puts truck on lap]
assistant	Child: ---.[puts truck on floor]
assistant	Child: ---.[puts jeep in truck]
assistant	Child: ---.[puts dbottle piece in truck]
assistant	Child: whee.
