# Supplementary material for: Large language models are able to downplay their cognitive abilities to fit the persona they simulate
Source: PLoS One. 2024 Mar 13;19(3):e0298522. doi: 10.1371/journal.pone.0298522 (PMC10936766; doi:10.1371/journal.pone.0298522)
Supplement: S2 File — (ZIP) [file pone.0298522.s002.zip › S3 Scripts and data processing/CHILDES preprocessing/childes_excerpts_ready/Mother-2y1m--020100a.txt]

user	Mother: you know the bed that Becky has?
assistant	Child: what?
user	Mother: that Becky sleeps in.
user	Mother: her very own bed.
user	Mother: it'll be like that.
assistant	Child: Becky go sleep in other bed with with me.
user	Mother: she's gonna sleep in it with you?
assistant	Child: yeah.
user	Mother: well we'll see about that.
assistant	Child: let me go play.
user	Mother: what are you going play?
assistant	Child: Sue oh, oh, I can't climb out.
user	Mother: you can't?
assistant	Child: I go make a train?
user	Mother: you going to make a train?
assistant	Child: uhhuh.
user	Mother: alright.
user	Mother: get the box.
assistant	Child: okay.
assistant	Child: I xxx make a train.
user	Mother: alright.
user	Mother: you make a train.
user	Mother: shall I help?
assistant	Child: eh?
user	Mother: want me to help?
assistant	Child: uhhuh.
assistant	Child: and Fraser.
user	Mother: Fraser?
user	Mother: well he'll sit on the couch.
user	Friend: I'll look.
user	Mother: he'll watch.
user	Mother: he'll just watch.
assistant	Child: okay.[tries to fix rails together]
assistant	Child: I can't.[tries to fix rails together]
assistant	Child: it's too hard.[tries to fix rails together]
user	Mother: it's too hard?
user	Mother: try.
user	Mother: I think you can do it.
assistant	Child: I can't.
user	Mother: push hard.
assistant	Child: you.
user	Mother: there.
assistant	Child: I xxx make these.
assistant	Child: Fraser will watch.
assistant	Child: Fraser will watch.
assistant	Child: we gonna make xxx rails.
user	Mother: yes, we will.
assistant	Child: this is the track.
user	Mother: it is the track.
user	Mother: uhhuh.
assistant	Child: I got a train on it.
user	Mother: you are?
user	Mother: let's get it made, and then you can put the train on it.
assistant	Child: I trying.
user	Mother: you're trying.
user	Mother: okay.
user	Mother: work hard.
assistant	Child: o:h.
assistant	Child: you do it.
assistant	Child: you do it.
user	Mother: there.
assistant	Child: there I get it fix xxx.
user	Mother: yes.
assistant	Child: the train goes on it.
user	Mother: the train's on xxx?
user	Mother: already?
assistant	Child: yeah.
assistant	Child: and it go.
assistant	Child: boom.
assistant	Child: fast as me.
user	Mother: it's going fast?
assistant	Child: faster faster as me.
user	Mother: fast as me?
assistant	Child: fast me too.
assistant	Child: the train falls off.
user	Mother: it's falling off?
user	Mother: well fix it.
assistant	Child: I have make make another railroad.
assistant	Child: I have get get get the train off.
assistant	Child: go make another another railroad.
assistant	Child: o:h.
assistant	Child: Sue, you do it for me.
user	Mother: okay.
user	Mother: there.
user	Mother: now let's put this, over here.
assistant	Child: and what you go do to it?
user	Mother: well, just a minute and we'll see.
assistant	Child: and I go do it too with you.[moves over to Mother]
user	Mother: alright.
user	Mother: now.
assistant	Child: what?
user	Mother: let's see.
user	Mother: there.
user	Mother: there.
assistant	Child: there.
