# Supplementary material for: Large language models are able to downplay their cognitive abilities to fit the persona they simulate
Source: PLoS One. 2024 Mar 13;19(3):e0298522. doi: 10.1371/journal.pone.0298522 (PMC10936766; doi:10.1371/journal.pone.0298522)
Supplement: S2 File — (ZIP) [file pone.0298522.s002.zip › S3 Scripts and data processing/CHILDES preprocessing/childes_excerpts_ready/Mother-2y1m--020100b.txt]

user	Mother: howdoes it feel inside?
user	Mother: hm:?
assistant	Child: inside?
user	Mother: inside, yes.
user	Mother: howdoes it feel?
assistant	Child: in in inside inside.
user	Mother: inside, m:hm.
user	Mother: way inside.
assistant	Child: way inside.
user	Mother: howdoes it feel?
user	Mother: is it better?
assistant	Child: way inside.
user	Mother: way inside, m:hm.
assistant	Child: Fraser go see me have my lunch.
user	Mother: yes, he xxx go see you have your lunch.
user	Mother: climb in your highchair.
assistant	Child: let move it.
user	Mother: let's move it.
user	Mother: okay, climb in.
assistant	Child: I want have my tapioca.
user	Mother: alright.
user	Mother: I made some for you.
assistant	Child: you made some.
user	Mother: yes, just for you.
user	Mother:because I know how much you like it.
assistant	Child: my arm.
user	Mother: what?
assistant	Child: see.
user	Mother: what did you do?
assistant	Child: wipe it off.
user	Mother: I will wipe it off.
user	Mother: what did you do?
user	Mother: how'd it get dirty.
user	Mother: oh, you have a scratch on there.
user	Mother: wait, I'll do it very gently.
assistant	Child: a scratch.
user	Mother: see, you got a little scratch on there.
user	Mother: wait I'll wipe this one first.
user	Mother: one at a time.
assistant	Child: and this one.
user	Mother: what dirty hands, little girl.
user	Mother: what have you been doing?
assistant	Child: playing outside.
user	Friend: oh, what did you do, Eve?
assistant	Child: my elbow.
user	Mother: your elbow?
user	Mother: does it hurt?
assistant	Child: yeah.
user	Mother: that's just a little scratch.
user	Mother: it'll be better.
assistant	Child: Fraser go watch me eat my lunch.
user	Mother: yes, he's go watch you eat your lunch.
assistant	Child: it don't have some tapioca in it.
user	Mother: hm:?
assistant	Child: don't have some tapioca in it.
user	Mother: what?
assistant	Child: that.
user	Mother: it does now.
assistant	Child: hm:?
user	Mother: it does now.
user	Mother:because I'm putting some in.
assistant	Child: where my spoon?
user	Mother: well, if you wait for just a minute I'll get a spoon.
assistant	Child: Fraser.
user	Friend: yes.
user	Mother: xxx Sarah.[goes to window]
assistant	Child: xxx Sarah.
user	Mother: what?
assistant	Child: you don't hear Sarah.
user	Mother: what?
assistant	Child: you don't hear Sarah.
user	Mother: I don't hear her.
user	Mother: no I don't hear her.
user	Mother: she's sleeping.
assistant	Child: Fraser.
user	Friend: hi.
assistant	Child: Fraser.
user	Friend: good day, Eve.
assistant	Child: that you jacket.
user	Mother: yep.
user	Mother: that's right.
user	Mother: that's my jacket.
assistant	Child: what's that?
user	Friend: a cracker.
user	Friend: a different kind of cracker.
assistant	Child: a different kind of cracker.
assistant	Child: what that?
user	Mother: that's called a sesame seed cracker.
assistant	Child: what it got on?
user	Mother: seeds.
assistant	Child: I like seeds.
user	Mother: yes, I think you'll like it.
assistant	Child: I can't eat it.
user	Mother: why not?
user	Mother: not the seed, eat the cracker.
user	Mother: take a bite of the cracker.
assistant	Child: I eat xxx my teeth.
user	Mother: did you what?
assistant	Child: I eat xxx my teeth.
