# Supplementary material for: Large language models are able to downplay their cognitive abilities to fit the persona they simulate
Source: PLoS One. 2024 Mar 13;19(3):e0298522. doi: 10.1371/journal.pone.0298522 (PMC10936766; doi:10.1371/journal.pone.0298522)
Supplement: S2 File — (ZIP) [file pone.0298522.s002.zip › S3 Scripts and data processing/CHILDES preprocessing/childes_excerpts_ready/Mother-2y1m--nanette (1).txt]

user	Mother: you wanna play with the car first?
user	Mother: want me to hold your flower?
user	Mother: oh, we've never seen this one before.
user	Mother: look at it!
user	Mother: do you wanna play with it?
assistant	Child: yeah.
user	Mother: okay.
user	Mother: oh, you can take it all apart.
user	Mother: what are these?
assistant	Child: huh?
assistant	Child: wh wh wh where's that where's that people?
user	Mother: right here, here's the other people.
user	Mother: do you see?
user	Mother: want to put them in the car?
assistant	Child: yeah.
user	Mother: okay.
assistant	Child: two peoples.
user	Mother: yeah.
user	Mother: I think we're sposta stay in this side of the room, so that they
user	Mother: and then we can look at the rest of the room later.
assistant	Child: that's a, lady.
user	Mother: that's a lady.
user	Mother: should we look around a little first?
user	Mother: okay?
user	Mother: that's a picture.
user	Mother: we can see them from over here.
user	Mother: and then after we play we do the things that we're sposta do,
user	Mother: do you wanna play with this little car?
assistant	Child: yeah.
user	Mother: okay, have you seen a car like this before?
assistant	Child: yeah.
user	Mother: oh, you know what they call this?
user	Mother: they call this a convertible because it doesn't have a top.
user	Mother: see there's no top on it?
user	Mother: those are tools.
user	Mother: to fix the car if it gets broken.
assistant	Child: I get it, I better fix my car myself.
user	Mother: okay, you can fix it yourself that's a screwdriver.
user	Mother: lemme see.
user	Mother: I think it might fit in here, but you can try it and see.
user	Mother: that's a screwdriver.
user	Mother: and that's for, tightening screws.
assistant	Child: sometimes people drive cars.
user	Mother: yeah.
user	Mother: lots of times people drive cars.
user	Mother: we drove a car to get here.
user	Mother: to get to BU.
assistant	Child: ma my car.
user	Mother: your car.
user	Mother: and Daddy's car.
user	Mother: Thor's car.
user	Mother: whose car is this I wonder?
assistant	Child: that that's like the xxx, blue car.
assistant	Child: I better get a bookie.
user	Mother: you wanna get the book now?
user	Mother: okay, I can get it up from here.
user	Mother: Sandy said it's here oh, I've never seen this book before.
user	Mother: have you seen it?
assistant	Child: yeah.
user	Mother: you have?
user	Mother: wanna sit down and I'll read it to you?
assistant	Child: I better read that book by my mys:elf.
user	Mother: okay, you can read the book first by yourself will you tell me all
assistant	Child: Sandy Mandy.
assistant	Child: so Sandy Mandy went went byebye in his xxx.
user	Mother: mhm.
assistant	Child: a girl and a boy.
assistant	Child: so: Sandy Mandy went to.. his...
user	Mother: who's Sandy Mandy?
user	Mother: is Sandy Mandy a boy or a girl?
assistant	Child: a boy.
user	Mother: yeah.
user	Mother: where did they go when they went byebye?
user	Mother: do you know where they went?
assistant	Child: right, down the tree.
user	Mother: oh, they went down a tree.
user	Mother: and then what happened?
assistant	Child: so a little kitty ca cat went too.
user	Mother: oh, what was the kitty cat's name?
assistant	Child: Puddy.
user	Mother: Puddy.
user	Mother: oh, that's a funny name.
assistant	Child: and that's the end.
user	Mother: that's the end?
user	Mother: oh .
assistant	Child: xxx .
user	Mother: should we see it again from the beginning?
user	Mother: you probably skipped some pages.
assistant	Child: I better gitanother book.
user	Mother: I don't think there'sanother book in here for us to read .
assistant	Child:a a a puppy dog .
user	Mother: that is a puppy dog.
assistant	Child: look it.
user	Mother: what?
assistant	Child: le letters.
user	Mother: no, those aren't letters what...
user	Mother: look again.
user	Mother: see if you can see what those are.
assistant	Child: one, two, three four.
user	Mother: that's right.
