# Supplementary material for: Large language models are able to downplay their cognitive abilities to fit the persona they simulate
Source: PLoS One. 2024 Mar 13;19(3):e0298522. doi: 10.1371/journal.pone.0298522 (PMC10936766; doi:10.1371/journal.pone.0298522)
Supplement: S2 File — (ZIP) [file pone.0298522.s002.zip › S3 Scripts and data processing/CHILDES preprocessing/childes_excerpts_ready/Mother-2y2m--020200a.txt]

user	Mother: I think it's probably about time.
assistant	Child: I want my bibbie.
user	Mother: alright.
user	Friend: www.[asks Mother about Eve's old-fashioned high chair]
assistant	Child: xxx in a bag?
user	Mother: it was in a bag?
user	Mother: no, it's too big for a bag.
user	Mother: would you like a piece of cheese?
user	Mother: and, what?
user	Mother: cracker or bread and butter?
assistant	Child: bread and butter.
assistant	Child: where is it?
user	Mother: hm:?
assistant	Child: want my spoon.
user	Mother: you'll get your spoon.
user	Mother: here you are.
assistant	Child: hi, Mama.
user	Mother: hi, Eve.
user	Mother: shall I cut it?
assistant	Child: I want some peanut butter.
user	Mother: I xxx have any peanut butter.
user	Mother: just a little little bit.
assistant	Child: just a little little bit.
assistant	Child: just a little little bit.
user	Mother: we'll hafta save some for Papa.
assistant	Child: hm:?
user	Mother: we'll hafta save some for Papa.
user	Mother: would you like a bite of lobster salad?
assistant	Child: no.
assistant	Child: xxx lobster salad?
user	Mother: it's lobster salad.
assistant	Child: oh what what you cooking?
user	Mother: well I'm trying to thaw out buns for Papa for his sandwich.
user	Mother: xxx put in the skillet.
assistant	Child: to bake?
user	Mother: not to bake, no.
user	Mother: just so it thaws out.
assistant	Child: hm:?
user	Mother: just so it'll thaw out,because it was frozen.
assistant	Child: xxx you cutting it?
user	Mother: xxx?
assistant	Child: cutting it.
user	Mother: I already cut it.
assistant	Child: hm:?
user	Mother: xxx already cut it.
user	Mother: see?
user	Mother: two pieces.
assistant	Child: two pieces.
assistant	Child: see?
user	Mother: they don't wanna see xxx your mouth.
assistant	Child: see my tummy?
user	Mother: oh, Eve.
user	Mother: they don't wanna see your tummy either.
user	Mother: you're sposta be eating your lunch.
assistant	Child: Sarah, hi there.[SAR]
assistant	Child: we have lobster sa salad.
assistant	Child: when xxx big, you can have lobster salad salad too for your lunch.
assistant	Child: xxx little bit big like me.
user	Mother: do you want some lobster salad for your lunch?
user	Mother: since you're so big.
user	Mother: do you?
assistant	Child: no.
user	Mother: xxx you get a little bit bigger too?
assistant	Child: uhhuh.
user	Mother: you might like it when you get a little bit bigger.
assistant	Child: Sarah too get a little bigger.
user	Mother: yeah, when Sarah gets a little bigger too.
assistant	Child: then we both can have lobster lobster salad.
assistant	Child: wha wha wha what you having?
user	Friend: well, I'm gonna see if she'd like xxx have a piece of toast.
assistant	Child: Sarah Sarah have zwieback.
user	Mother: yes.
user	Mother: I don't know whether she likes them or not, but we'll try.
user	Friend: what is Sarah having?
user	Friend: hm:?
user	Mother: xxx zwieback.
user	Mother: zwieback.
assistant	Child: wha wha wha what you doing?
user	Mother: what am I doing?
assistant	Child: xxx putting lobster salad in Papa sandwich.
user	Mother: that's exactly what I'm doing.
assistant	Child: that his sandwich.
user	Mother: that's his sandwich.
user	Mother: o:h.
assistant	Child: what?
user	Mother: I bumped into the board.
assistant	Child: Mom, more tapioca.
user	Mother: what dear?
assistant	Child: I want more tapioca.
user	Mother: what?
user	Mother: you forgot something.
assistant	Child: please.
user	Mother: alright.
assistant	Child: what's that?
user	Mother: xxx board.
assistant	Child: hm:?
user	Mother: just board.
assistant	Child: what did you doed ?
