# Supplementary material for: Large language models are able to downplay their cognitive abilities to fit the persona they simulate
Source: PLoS One. 2024 Mar 13;19(3):e0298522. doi: 10.1371/journal.pone.0298522 (PMC10936766; doi:10.1371/journal.pone.0298522)
Supplement: S2 File — (ZIP) [file pone.0298522.s002.zip › S3 Scripts and data processing/CHILDES preprocessing/childes_excerpts_ready/Mother-3y0m--15 (2).txt]

user	Mother: what's that?
assistant	Child: goldfish!
user	Mother: goldfish?
user	Mother: I don't what do you think it is?
assistant	Child: I don't know.
assistant	Child: it's a tank.
user	Mother: look at that!
user	Mother: what is that?
assistant	Child: maybe this is not goldfish.
assistant	Child: it's a tank.
user	Mother: do you see it moving?
assistant	Child: this is not goldfish.
user	Mother: well what do you think it is?
assistant	Child: octopus!
user	Mother: an octopus?
assistant	Child: uh-huh.
user	Mother: it looks kind of like an octopus.
assistant	Child: it is.
user	Mother: how many legs?
assistant	Child: [points starfish legs] one two three four five six seven.
user	Mother: oh I don't think there's seven.
user	Mother: let's count.
user	Mother: [points starfish] one two three.
assistant	Child: there's one right there [points starfish].
user	Mother: four five.
user	Mother: one oh that's the same one.
assistant	Child: and one right there too [points starfish].
user	Mother: you know what that's the same one [points starfish].
user	Mother: seebecause there's one two.
user	Mother: see mom's finger?
user	Mother: look.
user	Mother: see [points starfish]?
user	Mother: it goes around the corner.
user	Mother: so that's just the same one.
user	Mother: that's kind of cool.
user	Mother: it has five legs.
assistant	Child: mom?
user	Mother: what?
assistant	Child: I think it is hungry.
user	Mother: you think it's hungry?
assistant	Child: yeah.
user	Mother: do you think it needs to be fed?
assistant	Child: mm-hm.
user	Mother: where do you think they put the food in?
assistant	Child: uh in the bowl.
user	Mother: in the bowl?
assistant	Child: yeah.
user	Mother: how?
assistant	Child: [points tank] they put them in the home.
user	Mother: in the home?
user	Mother: in the...
user	Mother: do you think it's a starfish?
assistant	Child: yup.
assistant	Child: like a stuckafish.
user	Mother: or an octopus.
user	Mother: maybe they put the food in there in the top.
assistant	Child: in there [points tank top] [touches tank top].
user	Mother: you want to see?
assistant	Child: yeah.
assistant	Child: I want to see.
user	Mother: oh you can see in the top too.
user	Mother: see the water moving?
user	Mother: do you think maybe that they move this?
user	Mother: and put the food in?
user	Mother: and then the starfish or octopus can go get the food [points starfish]?
assistant	Child: let's go get the food.
user	Mother: oh I don't think that...
user	Mother: I bet that Firstname or Firstname already fed it today.
assistant	Child: no.
user	Mother: do you think?
user	Mother:because do you think it looks hungry?
assistant	Child: yeah.
user	Mother: you do?
assistant	Child:because it doesn't got food.
user	Mother: it doesn't?
user	Mother: what if it ate all the food?
assistant	Child: yeah.
assistant	Child: mom I will open it.
assistant	Child: xxx.
user	Mother: lookit I see a little shell back there.
assistant	Child: where where?
user	Mother: see right there [points tank back]?
user	Mother: right there.
user	Mother: look xxx going down.
user	Mother: hey!
user	Mother: it fell down.
assistant	Child: yeah.
user	Mother: it's kind of silly.
assistant	Child: yeah.
assistant	Child: it's sleepy.
user	Mother: you think it's sleepy now?
assistant	Child: yeah.
user	Mother: yeah maybe it's full.
user	Mother: maybe it ate all its food and now it's tired.
user	Mother: hm?
assistant	Child: well maybe when it gets up it will wake up.
user	Mother: oh?
assistant	Child: [laughs] [points starfish] he's lifting his leg and his arm.
user	Mother: he's lifting his leg and his arm?
assistant	Child: mm-hm.
