# Supplementary material for: Large language models are able to downplay their cognitive abilities to fit the persona they simulate
Source: PLoS One. 2024 Mar 13;19(3):e0298522. doi: 10.1371/journal.pone.0298522 (PMC10936766; doi:10.1371/journal.pone.0298522)
Supplement: S2 File — (ZIP) [file pone.0298522.s002.zip › S3 Scripts and data processing/CHILDES preprocessing/childes_excerpts_ready/Mother-3y0m--20 (1).txt]

user	Mother: do you like this animal?
assistant	Child: yeah.
user	Mother: what do you think it is?
assistant	Child: I don't know.
assistant	Child: but it's so cute.
user	Mother: it's so cute.
assistant	Child: yeah.
user	Mother: is it soft?
assistant	Child: yeah.
user	Mother: is it hard?
assistant	Child: no...
user	Mother: squeezy?
assistant	Child: yes squeezy.
user	Mother: what color is it?
assistant	Child: I don't know.
user	Mother: is it kinda cream?
assistant	Child: yeah.
assistant	Child: oh let's pass it to each other!
user	Mother: okay.
assistant	Child: [moves seat to] mom [slides meerkat] that's what I do when I pass
user	Mother: whoa!
assistant	Child: whoa!
assistant	Child: what happened?
user	Mother: it goes flying huh?
assistant	Child: yeah it goes flying [pushes meerkat] [laughs]!
assistant	Child: ah!
assistant	Child: I have to start up again.
user	Mother: okay.
assistant	Child: I have to start up again [laughs].
user	Mother: [laughs].
assistant	Child: it's slidey!
assistant	Child: the table's slidey that's why it would slide off.
assistant	Child: he can spin!
assistant	Child: watch.
assistant	Child: he can spin [spins meerkat].
assistant	Child: he can spin.
assistant	Child: ooh!
assistant	Child: he can spin when this is when this is when this is when this is
user	Mother: when it's smooth?
assistant	Child: yeah.
user	Mother: alright.
user	Mother: do it again?
assistant	Child: yeah.
assistant	Child: whoa!
assistant	Child: I lose.
assistant	Child: but...
user	Mother: you lost?
assistant	Child: no no I didn't lost.
user	Mother: no you didn't lose.
assistant	Child: but no no when this fall offs the table I have to sit over there
user	Mother: okay.
assistant	Child: when this fall offs the table.
user	Mother: okay [passes meerkat].
assistant	Child: [passes meerkat].
user	Mother: we're doing really good.
user	Mother: it's not falling off the table is it?
assistant	Child: yeah.
user	Mother: we're really good at this.
assistant	Child: yeah.
user	Mother: [gasps].
assistant	Child: [laughs].
user	Mother: whew!
user	Mother: that was a close one!
assistant	Child: that was close.
assistant	Child: I wanna spin him [drops meerkat almost].
user	Mother: oh that was a close one too!
assistant	Child: I'll spin his head.
user	Mother: whew!
assistant	Child: you have to spin his head like you have to get his neck and spin him
assistant	Child: oh that was close wasn't it it was fall off the table.
user	Mother:okay ready [spins meerkat to] child?
assistant	Child: whoa it's gonna fall of the table!
user	Mother: oh!
assistant	Child: [pushes meerkat] [laughs].
user	Mother: [laughs].
assistant	Child: I will block him [blocks meerkat].
user	Mother: [pushes meerkat].
assistant	Child: and now...
assistant	Child: now you have to sit over here and then I sit over there [switch seats].
user	Mother: [switch seats].
assistant	Child: that was close!
assistant	Child: that was close!
user	Mother: okay.
assistant	Child: no no no no no I have to sit closer.
user	Mother: okay.
user	Mother: okay ready?
assistant	Child: yep.
user	Mother: what's that making that noise?
assistant	Child: I don't know.
user	Friend: [enters room] hi you guys!
user	Friend: are you ready for another one?
assistant	Child: okay!
user	Friend: okay!
user	Friend: I'll take this one.
assistant	Child: okay.
user	Friend: [takes meerkat].
assistant	Child: well when when I was...
user	Mother: no you have to sit down...
user	Mother: wait for her and sit down.
assistant	Child: oh.
