# Supplementary material for: Large language models are able to downplay their cognitive abilities to fit the persona they simulate
Source: PLoS One. 2024 Mar 13;19(3):e0298522. doi: 10.1371/journal.pone.0298522 (PMC10936766; doi:10.1371/journal.pone.0298522)
Supplement: S2 File — (ZIP) [file pone.0298522.s002.zip › S3 Scripts and data processing/CHILDES preprocessing/childes_excerpts_ready/Mother-3y0m--34.txt]

user	Mother: what's that rabbit doing?
assistant	Child: eating a carrot.
user	Mother: that's right, rabbits like carrots.
user	Mother: what's that rabbit doing ?
assistant	Child: keeping the little rabbits from keeping xxx for mouses.
assistant	Child: mouses.
user	Mother: mouses?
user	Mother: “farm geese 0etc friendly”.
user	Mother: ooh, you hadta stay away from the geese at Firstname's huh?
assistant	Child: yeah.
user	Mother: “underneath 0etc quilts”.
user	Mother: goose down.
user	Mother: what's that goose doing?
assistant	Child: talking to that dog.
user	Mother: I think he's hissing at him, hhh.
user	Mother: or maybe honking.
user	Mother: how do you think a goose honks?
assistant	Child: hnkao, hnkao.
user	Mother: “full grown 0etc away”.
user	Mother: how many pigs are there?
assistant	Child: one, two, three, four, five, six, seven, eight, nine, ten .
user	Mother: that's a lot of pigs.
user	Mother: are your lips bothering you?
assistant	Child: no.
user	Mother: do you want some, um, chapstick on them?
assistant	Child: no.
user	Mother: okay.
assistant	Child: mom, can I have some gum please?
user	Mother: mm mm.
assistant	Child: please!
user	Mother: Firstname, we're not gonna have gum.
assistant	Child: please.
user	Mother: I shouldn't have brought any, you know that?
assistant	Child: you have some.
user	Mother: I know but you know just once or twice a day is enough gum.
user	Mother: you know that, just once, or less.
user	Mother: and you already had it twice.
user	Mother: that's a pretty special treat.
user	Mother: button my button?
assistant	Child: no.
user	Mother: uhoh, what are those?
assistant	Child: ducks.
user	Mother: ha, ha, that's a funny looking duck, don't you think?
assistant	Child: yeah.
user	Mother: what are baby ducks called?
assistant	Child: chicks.
user	Mother: yeah, they're like chicks.
user	Mother: they're also called ducklings.
user	Mother: duckling, duckling?
assistant	Child: duckling, duckling.
user	Mother: duckling, chucklingan, mucklingan?
assistant	Child: yeah.
user	Mother: “ducks have 0etc feet”.
user	Mother: see that, webbed feet.
user	Mother: “0etc that help 0etc eggs”.
user	Mother: wow, they can swim right away, huh?
assistant	Child: yeah.
user	Mother: “sheeps stay 0etc flocks”.
user	Mother: can you say that?
assistant	Child: what are those?
user	Mother: a flock of sheep?
user	Mother: those are big horns, aren't they?
assistant	Child: yeah.
user	Mother: “their soft 0etc rams”.
user	Mother: what's that?
assistant	Child: doggie.
user	Mother: yeah, what are those?
assistant	Child: stars and those are xxx those are sheep.
user	Mother: that's right.
user	Mother: “a dog 0etc”.
user	Mother: don't you wanna hear the end?
user	Mother: all done.
user	Mother: ooh, Firstname look at all these kinds.
user	Mother: “trucks 0etc too”.
assistant	Child: yeah.
user	Mother: do you know what that one's called?
assistant	Child: hot dog.
user	Mother: that's right, it's called a Weinermobile.
assistant	Child: a Weinermobile.
user	Mother: there's a sewing machine truck.
user	Mother: what's the what do you think that is?
assistant	Child: a motor.
user	Mother: oo, it's called a milk truck.
user	Mother: it's kind of like, you know the old fashioned milk bottles.
user	Mother: I think you saw one on the street once.
user	Mother: early tank truck.
user	Mother: fifth avenue bus.
user	Mother: a model T truck.
user	Mother: what's that?
assistant	Child: tea pipe.
user	Mother: isn't that funny?
user	Mother: he's carrying a gigantic pipe.
user	Mother: what's that?
assistant	Child: fire engine.
user	Mother: that's right.
assistant	Child: xxx.
user	Mother: ooh look!
user	Mother: “trucks 0etc fires”.
user	Mother: this is a tractor trailer hauling new pickup trucks.
user	Mother: we've seen these before, haven't we?
