# Supplementary material for: Large language models are able to downplay their cognitive abilities to fit the persona they simulate
Source: PLoS One. 2024 Mar 13;19(3):e0298522. doi: 10.1371/journal.pone.0298522 (PMC10936766; doi:10.1371/journal.pone.0298522)
Supplement: S2 File — (ZIP) [file pone.0298522.s002.zip › S3 Scripts and data processing/CHILDES preprocessing/childes_excerpts_ready/Mother-3y0m--344m36.txt]

user	Mother: you gonna cook me something?
assistant	Child: yep.
user	Mother: okay what are you gonna cook me?
assistant	Child: some dinner.
user	Mother: some dinner?
assistant	Child: uhhuh.
user	Mother: what are we having for dinner?
user	Mother: there's some pans over here for you to cook.
assistant	Child: xxx spoons are at?[C ran to side with pans]
user	Mother: here look it they're right here.
user	Mother: there's spoons and forks and knives.
user	Mother: here you go.
user	Mother: here you go.
user	Mother: you gonna fix me a plate?
assistant	Child: xxx.
user	Mother: xxx is this?
assistant	Child: what's this Mommy?
user	Mother: you can use this like the stove.
user	Mother: put everything on there.
user	Mother: no this one here.
assistant	Child: who's this?
assistant	Child: that's a fryingpan.
user	Mother: it's a little frying pan.
user	Mother: where's my plate?
assistant	Child: what?
user	Mother: where's my plate?
assistant	Child: right here.[child taps large plate.]
user	Mother: oh that one's mine huh?
assistant	Child: 0 .
user	Mother: the big one huh ?
user	Mother: what are we having?
assistant	Child: something xxx.
user	Mother: don't pick your nose.
user	Mother: something xxx.
user	Mother: well what are we having for dinner?
assistant	Child:because.
user	Mother: well what are we having, what am I eating?
assistant	Child: some dinner.
user	Mother: some dinner .
user	Mother: is it good?
user	Mother: well where's your plate?
assistant	Child: all gone.
user	Mother: it's all gone?
user	Mother: you're not going to eat?
assistant	Child: xxx.
user	Mother: where's your plate?
assistant	Child: in here .
user	Mother: what am I eating?
assistant	Child: some.
user	Mother: some?
user	Mother: don't pull it apart.
user	Mother: no don't pull it apart.[C is pulling on a toy]
user	Mother: let's fix the little kid.
user	Mother: well what am I eating?
user	Mother: what am I going to eat?
assistant	Child: some dinner.
user	Mother: some dinner.[Examiner enters; changes toys]
user	Mother: aw look it...
user	Mother: happy happy Care Bear.
user	Mother: happy?
user	Mother: Care Bear.
user	Mother: aw sorry Care Bear.
user	Mother: oo angry Care Bear.
user	Mother: ahhah excited Care Bear.
user	Mother: ahhah surprised.
user	Mother: lonely Care Bear.
user	Mother: xxx .
assistant	Child:he's a xxx .
user	Mother: he's a lonely Care Bear.
assistant	Child: he's gonna get xxx.
user	Mother: and this is a friendly Care Bear!
user	Mother: hi!
assistant	Child: xxx at?[C ran to door and looked back at M]
user	Mother: what's this one?
user	Mother: what's this one?
assistant	Child: xxx what?
user	Mother: this one's scared oo.
user	Mother: and this one's brave.
assistant	Child: it's broken huh?
user	Mother: no it's not broken.
assistant	Child: xxx.
user	Mother: aw and this is sleepy Care bear.
assistant	Child: don't do that![M had pretended to be sleeping and snoring]
user	Mother: don't do that!
assistant	Child: that's a xxx.
user	Mother: mhm.
assistant	Child: xxx.
user	Mother: what's in here ?
user	Mother: can you show me this one?
assistant	Child: mhm.
user	Mother: okay.
user	Mother: what what do you see?
