# Supplementary material for: Large language models are able to downplay their cognitive abilities to fit the persona they simulate
Source: PLoS One. 2024 Mar 13;19(3):e0298522. doi: 10.1371/journal.pone.0298522 (PMC10936766; doi:10.1371/journal.pone.0298522)
Supplement: S2 File — (ZIP) [file pone.0298522.s002.zip › S3 Scripts and data processing/CHILDES preprocessing/childes_excerpts_ready/Mother-3y0m--352m36.txt]

user	Mother: put it to sleep in his bed.
assistant	Child: yes.
assistant	Child: look.
assistant	Child: here's his bed.
user	Mother: ahhah.
assistant	Child: here's another one Mama, another one.
assistant	Child: here is this one.
user	Mother: ahhah.
assistant	Child: xxx.
user	Mother: ahhah.
user	Mother: look xxx.[M points to dishes]
assistant	Child: these?[C reaches for dishes]
user	Mother: let's see.
user	Mother: give me a plate.
assistant	Child: a plate?
assistant	Child: here it is.[places plate in front of M]
user	Mother: a plate for you.
assistant	Child: xxx.
assistant	Child: coffee.
user	Mother: okay you're going to give me coffee please.[M points to coffee pot]
assistant	Child: ahhah.
user	Mother: are you going to get me coffee please.
user	Mother: go get the coffee pot.[C walks around table and pretends to pour into cup; C puts cup in]
user	Mother: okay.[M arranges dishes]
assistant	Child: one for me Mommy.
assistant	Child: one for me.
assistant	Child: xxx.[C plays with house]
assistant	Child: look xxx.
assistant	Child: the baby xxx alone.
user	Mother: xxx.
assistant	Child: look, for your coffee.
assistant	Child: look.
assistant	Child: for your coffee, look.
user	Mother: take your cup.[C pretends to pour into cup then drinks]
user	Mother: pour some from here.[M points to coffee pot; C pretends to pour]
assistant	Child: it's all finished.[C tries to open coffee pot]
user	Mother: no, there's no more.
user	Mother: do you want food?
user	Mother: xxx make some.[M arranges pans; C walks around table to pans]
user	Mother: there's a spoon.[Examiner enters; changes toys]
assistant	Child: Care Bears.[they have the Care Bear feelings book]
user	Mother: they're happy.
user	Mother: they're all happy.
user	Mother: you see they're playing.
assistant	Child: just one Mommy just one.[book falls]
assistant	Child: oh.[M picks up book and hands to C]
assistant	Child: just one.
user	Mother: angry.
user	Mother: xxx.
user	Mother: this one's xxx.[M points]
user	Mother: xxx.
assistant	Child: it's finished Mommy.[C changes book]
assistant	Child: now xxx.
assistant	Child: here xxx look.[C turns pages]
assistant	Child: xxx.
user	Mother: don't turn so many pages xxx.[C closes book]
assistant	Child: done.[C changes book]
assistant	Child: look Mommy.
user	Mother: huh?
assistant	Child: look it Mommy.
user	Mother: ahhah.
user	Mother: what's this, look.
assistant	Child: I don't wanna play.[C stands and hands book to M]
user	Mother: you don't wanna play?
assistant	Child: 0 .
user	Mother: look what's this?
assistant	Child: xxx.[C points to toy on cabinet]
user	Mother: tell me what this is first?
assistant	Child: it's bed.
assistant	Child: bed.[points]
assistant	Child: xxx.[C points]
user	Mother: turn the page.
user	Mother: xxx.
assistant	Child: xxx.
user	Mother: what's he doing?[M points]
assistant	Child: he's eating.
