# Supplementary material for: Large language models are able to downplay their cognitive abilities to fit the persona they simulate
Source: PLoS One. 2024 Mar 13;19(3):e0298522. doi: 10.1371/journal.pone.0298522 (PMC10936766; doi:10.1371/journal.pone.0298522)
Supplement: S2 File — (ZIP) [file pone.0298522.s002.zip › S3 Scripts and data processing/CHILDES preprocessing/childes_excerpts_ready/Mother-3y0m--354m36.txt]

user	Mother: come on, let's look at this.
user	Mother: what is that?
assistant	Child: xxx .
user	Mother:there's a door.
assistant	Child: door.
user	Mother: a red door.
assistant	Child: red door.
user	Mother: a red lamp.
assistant	Child: red lamp.
user	Mother: an orange book.
assistant	Child: an orange book.[C turns book over to see back cover]
user	Mother: what is that right there?[M points at specific place on back of book cover]
assistant	Child:red bed .
user	Mother: and, what there's the Mama rabbit.
assistant	Child: Mama rabbit.
user	Mother: what's that on the stove?[M points at picture]
assistant	Child: xxx.
user	Mother: that a pot?
assistant	Child: pot.
user	Mother: there's a clock.
assistant	Child: clock.
user	Mother: a window.[M points]
assistant	Child: a window.
user	Mother: a xxx.
assistant	Child: xxx.[M opens book]
user	Mother: let's see.
assistant	Child: xxx the toys.[C closes book]
user	Mother: well, let's play with some of the toys later.
user	Mother: I thought you had xxx.
assistant	Child: xxx.[C points finger at table; is indicating something; maybe a mark on]
assistant	Child: xxx.
user	Mother: I don't know.
user	Mother: maybe some other little kid.
assistant	Child: what did you say?
user	Mother: some other kid probably.
assistant	Child:who did that ?
user	Mother:here's a toy duck.[M points]
assistant	Child: toy duck?[C turns attention away from table to book]
assistant	Child: oh.
user	Mother: that's a blanket.[M points]
assistant	Child: blanket.
user	Mother: a pillow.
assistant	Child: pillow.
user	Mother: what is this?[M points]
assistant	Child: 0 .
user	Mother: a bug.
assistant	Child: huh?
user	Mother: a bug.
user	Mother: you know, they, bug around.
assistant	Child: okay.
user	Mother: what's this?[M tilts book up and points]
assistant	Child: a xxx.
user	Mother: what's that?[M points]
assistant	Child: xxx.
user	Mother: oh come on, you know what that is.
user	Mother: what's that?
assistant	Child: 0 .
user	Mother: what is he doing right there?[M points]
assistant	Child: brushing his teeth.
user	Mother: and what's that?
assistant	Child: don't know .
user	Mother: toothpaste.
assistant	Child: toothpaste.
user	Mother: what's that right there?[M points]
user	Mother: xxx.[some sort of audio interference makes words undistinguishable]
assistant	Child: xxx.
user	Mother: mhm.
user	Mother: there's what's that?[M points]
assistant	Child: a xxx!
user	Mother: what's...[M points]
assistant	Child: a coat.
user	Mother: what's that?[M points]
assistant	Child: a bed.
user	Mother: what's that?[M points]
assistant	Child: I I don't know xxx .
user	Mother: a glass?
assistant	Child: a glass.
user	Mother: there's mirror.
assistant	Child: mirror.
user	Mother: I wash my face and I wash my hands
