# Supplementary material for: Large language models are able to downplay their cognitive abilities to fit the persona they simulate
Source: PLoS One. 2024 Mar 13;19(3):e0298522. doi: 10.1371/journal.pone.0298522 (PMC10936766; doi:10.1371/journal.pone.0298522)
Supplement: S2 File — (ZIP) [file pone.0298522.s002.zip › S3 Scripts and data processing/CHILDES preprocessing/childes_excerpts_ready/Mother-3y0m--356m36.txt]

user	Mother: what's this?[M points at something in her book]
assistant	Child: I can't xxx.[C seems to be having trouble turning pages in book]
user	Mother: what's this, Danielle?
assistant	Child: I can't.[C turns page]
assistant	Child: tell me a xxx the Care Bear.[C is reading to herself from Care-Bear book]
assistant	Child: and so the Care bear said .
user	Mother: xxx he's sorry.[M points at picture in C's book]
user	Mother: look.
assistant	Child: xxx.
user	Mother:because he what did he do?
assistant	Child: he wasted.
user	Mother: wasted what did he waste?
assistant	Child: he waste the juice.
user	Mother: the juice.
user	Mother: and xxx here?[M's hand is on opposite page]
user	Mother: angry.
assistant	Child: angry.
user	Mother: xxx.
assistant	Child: xxx.[M begins to turn page]
assistant	Child: he has the juice![C points at preceding picture]
user	Mother: xxx.
assistant	Child: and so so...
user	Mother: look at that.[M points at page to which she has turned]
assistant	Child: a, xxx.
user	Mother: hm:?
assistant	Child: xxx.
user	Mother: a present.
assistant	Child: a present.
user	Mother: what's that?[M points at something new]
assistant	Child: a xxx.
user	Mother: what's this here?[M moves finger]
assistant	Child: a xxx.
user	Mother: a jackinthebox.
assistant	Child: jackinthebox.
assistant	Child: j jackinthebox.
assistant	Child: and so...
assistant	Child: so the xxx said xxx.
user	Mother: mhm.
assistant	Child: what's this?[C points]
user	Mother: okay, let's look through this one.[M picks up another book]
assistant	Child:wait wait wait.
assistant	Child: I got to close this one.[C turns page]
assistant	Child: look, and so .[C continues her story of the book]
user	Mother: see, he's scared.[M points]
user	Mother: see?
assistant	Child: see he's scared.
user	Mother: he's scared.
assistant	Child: he's scared.
user	Mother: very brave.
assistant	Child: no, wait.[C may have thought M was going to close book]
assistant	Child: xxx the Care Bear xxx Care Bear.[C continues her story]
user	Mother: okay, listen to this one.[M opens another book]
user	Mother: what's this?[M points]
assistant	Child: bunnyrabbit.
user	Mother: and what is that?[M points]
assistant	Child: duck.
user	Mother: and what is that on his shoe?
assistant	Child: uh, shoes.
user	Mother: and what is standing on?
assistant	Child: xxx.
user	Mother: xxx.
assistant	Child: yeah.
user	Mother: and what's this right here?[M points]
assistant	Child: a, a, a...[C can't seem to answer; looks back at Care-Bear book]
user	Mother: what is this, Danielle?[M points]
assistant	Child: a bed.
user	Mother: and what is this right here?
assistant	Child: xxx.[C starts to tell Care Bear story again]
user	Mother: Danielle.[M touches C's arm]
assistant	Child: yeah...
assistant	Child: xxx book.
user	Mother: mhm.
