# Supplementary material for: Large language models are able to downplay their cognitive abilities to fit the persona they simulate
Source: PLoS One. 2024 Mar 13;19(3):e0298522. doi: 10.1371/journal.pone.0298522 (PMC10936766; doi:10.1371/journal.pone.0298522)
Supplement: S2 File — (ZIP) [file pone.0298522.s002.zip › S3 Scripts and data processing/CHILDES preprocessing/childes_excerpts_ready/Mother-3y0m--361m36.txt]

user	Mother: are you going to cook something?
user	Mother: what are you going to eat?
assistant	Child: xxx.
assistant	Child: I want something xxx.
user	Mother: this isn't like yours, Honey.
user	Mother: you hafta pretend like you're making something.
user	Mother: they don't have play food.
user	Mother: what are you making in here?[M touches a pot]
user	Mother: what are you making in there?
assistant	Child: oh, this is xxx.[Examiner enters; changes toys]
user	Mother: what's this?[M points in book she's holding]
assistant	Child: a bed.
user	Mother: what's that?[M points]
assistant	Child: a xxx.
user	Mother: what's this?[M points]
assistant	Child: a window.[M turns page and points to a picture]
assistant	Child: toothpaste.
user	Mother: right.
assistant	Child: sink.[M points]
assistant	Child: toothbrush.[M points at opposite page]
assistant	Child: a xxx comb.[M points]
assistant	Child:a a a a cup.[M points M turns page]
user	Mother: what's that?[M points]
assistant	Child: a counter.
user	Mother: that's not a counter, no, this is a dresser.[M points while talking]
assistant	Child: dresser.
user	Mother: what's this?[M points]
assistant	Child: light.
user	Mother: what are these?[M points]
assistant	Child: um, socks.
assistant	Child: shoes.[M points]
assistant	Child: jacket.
assistant	Child: shoes.[M points; to same pictures?]
assistant	Child: jacket.[M points]
assistant	Child: xxx?[C points]
user	Mother: those are overalls.
user	Mother: like your Oshkosh.
assistant	Child: overalls.
assistant	Child: like my Oshkosh.
assistant	Child: my Oshkosh.[M turns page]
user	Mother: mhm.
user	Mother: look at that.[M points]
assistant	Child: xxx.
assistant	Child: xxx.
user	Mother: yeah.
user	Mother: xxx.
user	Mother: what's that?[M points]
assistant	Child: xxx.
user	Mother: xxx?
assistant	Child: yeah.[M turns a few pages]
user	Mother: xxx.
assistant	Child: xxx.
user	Mother: what's that?[M points]
assistant	Child: snake.
user	Mother: xxx.
assistant	Child: xxx.[book is finished; M closes the book]
user	Mother: what's in here?[M begins turning pages of another book]
user	Mother: xxx here.
user	Mother: are you going to read me a story?
user	Mother: read me a story.
assistant	Child: no xxx this one.[C closes book; picks up one they already looked at]
assistant	Child:I'm going to tell youI'm going I'm going...[M looks at Care-Bear book]
assistant	Child: I'm going to tell something in here.[C closes her book; takes M's book; tosses other book away from][Care Bear feelings book is being used]
user	Mother: are you going to read a story?
assistant	Child: who's that?[C points]
user	Mother: Sunshine Bear.
assistant	Child: who's that?
