# Supplementary material for: Large language models are able to downplay their cognitive abilities to fit the persona they simulate
Source: PLoS One. 2024 Mar 13;19(3):e0298522. doi: 10.1371/journal.pone.0298522 (PMC10936766; doi:10.1371/journal.pone.0298522)
Supplement: S2 File — (ZIP) [file pone.0298522.s002.zip › S3 Scripts and data processing/CHILDES preprocessing/childes_excerpts_ready/Mother-3y0m--366m36.txt]

user	Mother: let's play with the house.
assistant	Child: no, why don't we play with this.[C picks up a dish]
user	Mother: this is the Daddy.[M taps a toy on table]
assistant	Child: huh?
user	Mother: this is the Daddy.
assistant	Child: okay.[C takes toy from M; M reaches in house for another]
user	Mother: this is the Mama.
assistant	Child: xxx.
user	Mother: Daddy's going to bed?
user	Mother: these are the children.
assistant	Child: where's the bed?
user	Mother: here it is.[M points to object near her]
assistant	Child: that's the bed.
user	Mother: well, he's got to go in his bedroom.
assistant	Child: huh?
user	Mother: where's the bedroom?
user	Mother: where's the Mommy's and Daddy's bedroom.
assistant	Child: the bedroom.[a toy drops on floor; C goes to pick it up]
assistant	Child: some toys.
user	Mother: what is that?
assistant	Child: huh?
user	Mother: what is that?[M points at toy C has picked up]
assistant	Child: uh, this is a car you drive.
user	Mother: a car you drive?
assistant	Child: okay, where is the xxx beds?
user	Mother: they don't have enough beds.
user	Mother: they only have three.
user	Mother: well, Mommy can sleep in the bed with Daddy.[M points at a bed; C puts a toy in it]
user	Mother: and, the dog doesn't need a bed.
user	Mother: that's doggie, see?[M touches toy held by C]
assistant	Child: doggie sleep with .
user	Mother: put Mommy in the bed.
user	Mother: she's sleepy.[C puts toy in bed with other toy]
assistant	Child: let the doggie get in the bed.[M laughs]
user	Mother: the doggie can't get in the bed.[C tries to put dog in bed; a toy falls out]
assistant	Child: xxx.[M laughs; C gets a table out of house]
assistant	Child: xxx that's her bed.[C lays a toy on the table; M laughs]
assistant	Child: hey![toy fell off table; C puts it back on]
assistant	Child: that's the bed.
user	Mother: okay.[toy rolls off agian.]
assistant	Child: don't![C tries to put back on]
user	Mother: Mama's going shopping.
assistant	Child: what?
user	Mother: make the Mama go shopping.
assistant	Child: what?
user	Mother: how is she going to go shopping?
assistant	Child: she gonna go to work.
user	Mother: she gonna go to work?
assistant	Child: she gonna...
assistant	Child: she gonna go home.
assistant	Child: get up![C picks up toys from their beds]
assistant	Child: get up!
assistant	Child:okay.[C begins manipulating toys alone; M watches]
assistant	Child: xxx in the car.
assistant	Child: xxx in the car.
assistant	Child: the little kid's in the car!
assistant	Child: xxx the car.
assistant	Child: that's...
assistant	Child: those are xxx.
assistant	Child: car.
assistant	Child: those are xxx.
assistant	Child: car.
assistant	Child: xxx.
assistant	Child: hey, where the other xxx!
assistant	Child: all gone.
assistant	Child: let's get a little...[M laughs; C picks up a pot]
assistant	Child: they gonna cook![C pulls her chair more closely to table]
assistant	Child:okay.
assistant	Child: here.[C reaches for a dish]
assistant	Child: we're gonna cook some xxx.
user	Mother: hm:?
assistant	Child: xxx.
user	Mother: can I have some coffee?
assistant	Child: yeah.
user	Mother: well, pour me some coffee.
assistant	Child: okay.[C reaches for teapot; pours in a cup]
assistant	Child: this xxx coffee.
