# Supplementary material for: Large language models are able to downplay their cognitive abilities to fit the persona they simulate
Source: PLoS One. 2024 Mar 13;19(3):e0298522. doi: 10.1371/journal.pone.0298522 (PMC10936766; doi:10.1371/journal.pone.0298522)
Supplement: S2 File — (ZIP) [file pone.0298522.s002.zip › S3 Scripts and data processing/CHILDES preprocessing/childes_excerpts_ready/Mother-3y0m--381m36.txt]

user	Mother: you gonna taste it?
assistant	Child: huh?
user	Mother: you gonna taste it?
assistant	Child: huh?
user	Mother: you gonna taste your food on your plate?[M taps C's plate]
assistant	Child: mhm.[C tastes from plate]
user	Mother: is it good?
assistant	Child: mhm.
assistant	Child: I'm xxx my food.[M manipulates dishes; C concentrates on plate]
user	Mother: gonna eat your food?
assistant	Child: yeah.
user	Mother:okay.
user	Mother: I'm gonna have some tea, okay?
assistant	Child: huh?
user	Mother: I'm gonna have some tea.
assistant	Child: I want some tea pour.[C touches her cup][M pours in her cup and then in C's]
user	Mother: there you go.
user	Mother: there you are.
user	Mother: you want some Equal in it?
assistant	Child: hm:?
user	Mother: you want some Equal in it?
assistant	Child: yeah.
user	Mother: here's Equal.[M spoons from a container to her cup and stirs]
user	Mother: don't put it in your mouth, okay?[C takes her spoon out of her mouth; C reaches for container]
user	Mother: no, use your spoon.
assistant	Child: hm:?
user	Mother: use your spoon.
assistant	Child: this thing?[C touches her spoon]
user	Mother: mhm.[C pours from container to cup without using spoon; M laughs]
user	Mother: stir it up.
assistant	Child: hm:?
user	Mother: stir it up.[C stirs cup with spoon]
user	Mother: there you go.[C licks her spoon; reaches for something]
assistant	Child: I want .[M stops C with her hand]
user	Mother: wait.[C drinks from her cup]
user	Mother: is it good?
assistant	Child: I want, more tea.[M gets teapot and pours in C's cup]
user	Mother: here you go.
user	Mother: you done eating?
assistant	Child: huh?
user	Mother: are you done eating?
assistant	Child: no.
user	Mother: oh, okay.[C eats with her spoon; M manipulates dishes]
assistant	Child: xxx .[M does something near house]
user	Mother: they can sit at their table, too.
assistant	Child: hm:?
user	Mother: they can sit at their table, too.
assistant	Child: they can eat dinner?
assistant	Child: yeah, they can eat dinner, too.
user	Mother: are you gonna feedthem?[C reaches with spoon near house]
assistant	Child: hm:?
user	Mother: do you wantta feed this guy?
assistant	Child: hm:?[M hands something to C]
assistant	Child:okay.[C feeds toy; makes noises]
user	Mother: xxx.
user	Mother: maybe he'd like a sip of tea.
user	Mother: can you give him a sip of tea?
assistant	Child: hm:?
user	Mother: can you give him a sip of tea?
assistant	Child: tea?
user	Mother: yes.
assistant	Child: where's the cup?
user	Mother: right here.[M touches C's cup][C picks up cup and lets toy drink]
user	Mother: good.
assistant	Child: xxx.
user	Mother: okay.
user	Mother: you wantta do her right?
user	Mother: this nice lady right here?
assistant	Child: yeah.[M switches toys]
user	Mother: okay.[C gives toy a drink][Examiner enters; changes toys]
user	Mother: this one says the Care Bear's book of feelings.[M holds up Care Bear feelings book]
user	Mother: happy.
user	Mother: see, they're happy.
