# Supplementary material for: Large language models are able to downplay their cognitive abilities to fit the persona they simulate
Source: PLoS One. 2024 Mar 13;19(3):e0298522. doi: 10.1371/journal.pone.0298522 (PMC10936766; doi:10.1371/journal.pone.0298522)
Supplement: S2 File — (ZIP) [file pone.0298522.s002.zip › S3 Scripts and data processing/CHILDES preprocessing/childes_excerpts_ready/Mother-4y0m--040005.txt]

assistant	Child: big as me, huh?
user	Mother: almost.[laughs]
user	Mother: almost as big as you, huh?[laughs]
assistant	Child: he almost this big, right?
user	Mother: no, he's about this big.
user	Mother: he's only about that big?
assistant	Child: Uncle Tommy?
user	Mother: no.
user	Mother: Uncle Tommy's a big.
assistant	Child: big.
assistant	Child: this small?
assistant	Child: that small?[holds hand over her head]
user	Mother: bigger than me.
assistant	Child: he's bigger than me.
assistant	Child: right?
assistant	Child: I'm strong.
assistant	Child: this much.
assistant	Child: that much.
assistant	Child: see?
assistant	Child: I'm strong.
user	Mother: uhhuh.
user	Mother: you'll fall off of that.
assistant	Child: xxx much.
assistant	Child: that much.
user	Mother: yep.
assistant	Child: I'm strong that much.[exits]
assistant	Child: xxx.
user	Mother: don't put that on ya.
assistant	Child: what?
user	Mother: come on.
user	Mother: out here.
user	Mother: come hereand sing it.
user	Mother: Sarah Marie.
assistant	Child: yo:.
user	Mother: come here.
assistant	Child: just.
user	Mother: Sarah.
assistant	Child: ah.[sings]
user	Mother: come here.
user	Mother: look what I have.
assistant	Child: what?[enters]
user	Mother:because I got you.
assistant	Child: xxx.[tries to get Mother to open the hand containing an imagined treasure]
assistant	Child: open your hands.[tries to get Mother to open the hand containing an imagined treasure]
assistant	Child: what?[tries to get Mother to open the hand containing an imagined treasure]
assistant	Child: that hand?[tries to get Mother to open the hand containing an imagined treasure]
assistant	Child: that hand?[tries to get Mother to open the hand containing an imagined treasure]
user	Mother: open your hands.[laughs]
user	Mother: what?[laughs]
user	Mother: that hand?[laughs]
user	Mother: that hand?[laughs]
assistant	Child: I always miss it.
user	Mother: you always miss it?
assistant	Child: that hand.
assistant	Child: I can tell.
user	Mother: you can tell?[laughs]
assistant	Child: that hand.
user	Mother: this hand?
assistant	Child: please.[very high pitched]
assistant	Child: that hand.[very high pitched]
user	Mother: you.
user	Mother: you're not very smart.
assistant	Child: uh.
assistant	Child: this hand.
assistant	Child: that hand.
assistant	Child: I'm going to get.
assistant	Child: let me see.[screams]
assistant	Child: let me see.
assistant	Child: this one.
user	Mother: haha.
user	Mother: I fooled you.
user	Mother: I fooled you.
user	Mother: didn't I?
assistant	Child: xxx hand.
user	Mother: oh.
user	Mother: I had a blue bird.
assistant	Child: take Chantilly?
user	Mother: o:h.
user	Mother: my girl.
assistant	Child: girl.
user	Mother: you my girl.
