# Supplementary material for: Large language models are able to downplay their cognitive abilities to fit the persona they simulate
Source: PLoS One. 2024 Mar 13;19(3):e0298522. doi: 10.1371/journal.pone.0298522 (PMC10936766; doi:10.1371/journal.pone.0298522)
Supplement: S2 File — (ZIP) [file pone.0298522.s002.zip › S3 Scripts and data processing/CHILDES preprocessing/childes_excerpts_ready/Mother-4y0m--040014.txt]

user	Mother: what about those things?
user	Mother: aren't they toys?
user	Friend: ---.[playing banjo]
assistant	Child: I can play it.
assistant	Child: can I put it on his chest so it be a button .
user	Mother: so it be a what?
assistant	Child: a buttomac .
user	Mother: a what?
assistant	Child: a buttomac.
user	Mother: a buttomac?
assistant	Child: buttomac.
user	Mother: what is that?
assistant	Child: buttomac.
assistant	Child: I wonder how is he gonna come back in.
assistant	Child: I know a way.
user	Mother: what way?
assistant	Child: the puppy is looking around.
user	Mother: he's looking around?
user	Mother: you're a silly silly boy.
assistant	Child: look what I found.
user	Mother: oh, what is that?
assistant	Child: a yoyo.
user	Mother: a yoyo.
user	Mother: can you use it?
assistant	Child: how you do it when it goes all around?
user	Mother: you put the string in here.
assistant	Child: tie it like dat for what.
assistant	Child: maybe that's my Daddy.
assistant	Child: I hope he won't bother you.
assistant	Child: dere my yoyo.
user	Father: ---.[looks in and then leaves]
assistant	Child: and den what you do now?
assistant	Child: what you do?
user	Mother: Paul was watching and his head was going up and down.
assistant	Child: no, don't tie it.
user	Mother: when you get it down you hafta jerk it a little so it will come back up.
assistant	Child: I can't get my finger out of here.
user	Mother: oh, yes you can.
user	Mother: now pull it.
assistant	Child: now pull what, how?
assistant	Child: now pull where how?
assistant	Child: it's caught .
user	Mother: no.
user	Mother: what're you doing over in the corner, Paul?
assistant	Child: why it's caught, why it won't go up.
user	Mother: it takes time to learn how to use it properly.
assistant	Child: I give you a spanking.
assistant	Child: I did it.
user	Mother: yes, you did a little.
assistant	Child: ow.
assistant	Child: I told you I got it off.[the sting off his finger]
user	Mother: yes, it's very easy to get off.
assistant	Child: I can't get it in.
assistant	Child: ow, my finger almost got off.
assistant	Child: I know what Rinny's doing.
user	Mother: what?
assistant	Child: stamping.
user	Mother: what?
assistant	Child: stamping stamping.
user	Mother: what does that mean?
assistant	Child: can't get my finger out of dere .
assistant	Child: yoyo.
assistant	Child: what yoyo means?
user	Mother: that's the name of the toy.
assistant	Child: it's turned on red, huh?
assistant	Child: your turn now.
user	Mother: yes, it's my turn.
assistant	Child: how can you do that?
assistant	Child: I wanna see you do it.
assistant	Child: okay?
assistant	Child: pull it up.
assistant	Child: see?
assistant	Child: okay?
assistant	Child: is that how you do it?
assistant	Child:now let me...
assistant	Child: my turn.
assistant	Child: is it my turn?
user	Mother: yes.
assistant	Child: ssh.
assistant	Child: I saw some glasses over dere .
user	Mother: some what?
assistant	Child: glasses.
user	Mother: some glasses.
assistant	Child: let me have dat .
assistant	Child: now now.
user	Mother: now pull it up.
assistant	Child: it's goes xxx point.
assistant	Child: put it on my finger.
assistant	Child: are you gonna put it on two finger.
assistant	Child: and dat four?
user	Mother: Paul, stop.
assistant	Child: a little know?
user	Mother: yes, so it won't be difficult to get it out.
assistant	Child: get it out and out and...
assistant	Child: you get a hole xxx.
assistant	Child: that's like you doing thread, huh?
user	Mother: put it on your middle finger.
