# Supplementary material for: Large language models are able to downplay their cognitive abilities to fit the persona they simulate
Source: PLoS One. 2024 Mar 13;19(3):e0298522. doi: 10.1371/journal.pone.0298522 (PMC10936766; doi:10.1371/journal.pone.0298522)
Supplement: S2 File — (ZIP) [file pone.0298522.s002.zip › S3 Scripts and data processing/CHILDES preprocessing/childes_excerpts_ready/Mother-4y0m--xavia (1).txt]

user	Mother: which is the driver's seat?
assistant	Child: where's the driving seat of yours?
user	Mother: well I'm .
assistant	Child: think it's this side or that side?
user	Mother: think about our car.
user	Mother: which side is it on?
assistant	Child: ---.[XAV points]
user	Mother: yeah!
assistant	Child: uh.
assistant	Child: uh.
assistant	Child: uh.
assistant	Child: well, th that's the side this is on.
user	Mother: okay.
user	Mother: now what?
assistant	Child: well, oh no!
assistant	Child: Paul, now we hafta do a little work on the car.
assistant	Child: oh, I know what...
assistant	Child: what?
assistant	Child: oh, no!
assistant	Child: I didn't...
assistant	Child: how would I ever do that.
assistant	Child: oh.
user	Mother: a screwdriver.
assistant	Child: there's two screwdrivers.
user	Mother: oh, look what's in there!
assistant	Child: a tire here and, I'm stuck .
user	Mother:can you get it out?
assistant	Child: xxx could you try?
assistant	Child:. oh.
user	Mother: how could you do that7.?
user	Mother: just what you need .
user	Mother:6. I'll be the jack.[1w lifts up back of car]
assistant	Child: no, this is the jack!
user	Mother: oh, this is the jack.
user	Mother:. how's that?
assistant	Child: I didn't know it was that.
assistant	Child: oh, that's the jack9.!
user	Mother: whoa!
assistant	Child: there we go: we have a flat tire, jack so I mean
assistant	Child:. here's the jack, Paul.
assistant	Child: put the screwdriver away.
assistant	Child: put the jackin there .
user	Mother:didn't you forget something?
assistant	Child: what?
user	Mother: how can we drive this car?
assistant	Child: would ya10....
user	Mother: this is a great car, isn't it?
assistant	Child: there we go.[1w XAV plays with car]
assistant	Child: put the wrench away.
assistant	Child: put the, other screwdriver in with the jack.
user	Mother: oh, well let's look under the car.
assistant	Child: oh yes, I forgot.
assistant	Child: I hafta check out the, car.
assistant	Child: put the jack away.
assistant	Child: and here's the wrench.
assistant	Child: I'm: xxx.
user	Mother: can I tell you something that might work better than a wrench on
user	Mother:. crash!
user	Mother: good thing you didn't have your foot under that car.
assistant	Child: hold that.
user	Mother: what would work better than the wrench?
assistant	Child: ---.[XAV holds up screwdriver]
user	Mother: eureka!
assistant	Child: xxx.
user	Mother: well, I think I think your whole thing is you're doing it
user	Mother: try again.
user	Mother: turn the screwdriver the other way.
assistant	Child: okay: xxx.
user	Mother: come here.
user	Mother: lift up the car.
user	Mother: both working on each each of us'll work on one of the sides.
user	Mother:. yeah!
assistant	Child: do those squares go in this way?
user	Mother: mhm.
assistant	Child: what's the matter, Paul oh.
assistant	Child:. no, she looks under it.
user	Mother: oh.
user	Mother: she looks under it.
user	Mother: okay.
assistant	Child: oh, I see.
assistant	Child: that's where the problem is.
user	Mother: what's the problem?
assistant	Child: see.
assistant	Child: that's sposta go here .
user	Mother:the motor's out .
user	Mother: that's what the problem is.
assistant	Child: no.
user	Mother: what?
assistant	Child: oh yeah, I see.
assistant	Child:. neither of em are a wrench.
assistant	Child: hey!
assistant	Child:. oh, that's better.
assistant	Child: oh no.
assistant	Child: hey!
assistant	Child: no!
assistant	Child: dumb!
