# Supplementary material for: Large language models are able to downplay their cognitive abilities to fit the persona they simulate
Source: PLoS One. 2024 Mar 13;19(3):e0298522. doi: 10.1371/journal.pone.0298522 (PMC10936766; doi:10.1371/journal.pone.0298522)
Supplement: S2 File — (ZIP) [file pone.0298522.s002.zip › S3 Scripts and data processing/CHILDES preprocessing/childes_excerpts_ready/Mother-4y2m--040118.txt]

user	Mother: now that doesn't go here.
assistant	Child: what?
user	Mother: this.
user	Mother: see?
assistant	Child: I...
assistant	Child: it stretch.
user	Mother: yeah, this one goes over here.
assistant	Child: and that one goes there.
user	Mother: it goes over here, see?
user	Mother: do one at a time.
user	Mother: here.
user	Mother: do one at a time.
user	Mother: here.
assistant	Child: this is monkeys?
user	Mother: no, it's a lifepreserver.
user	Mother: why don't you put the lifepreserver on here?
assistant	Child: that ain't taste good.[licks sticker]
user	Mother: it doesn't taste good, huh?
user	Mother: that goes there.
assistant	Child: there.
user	Friend: where does this go?
assistant	Child: in um, right here?
user	Friend: no, right here.
assistant	Child: oh.
user	Mother: don't put the whole thing in your mouth.
assistant	Child: I wanna.
user	Mother: you'll choke.
user	Mother: you wanna choke?[knock at door, Mother goes]
assistant	Child: bump bump.
assistant	Child: you wanna come in here?
assistant	Child: Ann Marie?
user	Mother: www.[invites Ann Marie in then][talks to Ann Marie]
user	Mother: who?
assistant	Child: you?
user	Mother: Nana's minding her?
assistant	Child: me?
assistant	Child: are you minding me?[Mother continues talking to Ann Marie]
assistant	Child: you wanna...
user	Mother: Nana's got Pierre, huh?
user	Friend: no, Nana doesn't got Pierre.
user	Mother: where's Pierre?
user	Friend:Pierre's, Pierre'sup the house, at our house.
user	Mother: oh, I thought you said Nana had Pierre.
user	Friend: can I do that?
user	Friend: you're sposta lick em?
assistant	Child: xxx do.
assistant	Child: huh?
user	Friend: you're sposta lick em?
assistant	Child: yeah.
user	Mother: how did you like school?
user	Friend: okay.
user	Friend: our teacher's nice.
user	Friend: we have a teacher for every .
user	Mother: what's her name?
user	Friend: Mrs Carney.
user	Mother: oh, you got Miss Carney this year?
assistant	Child: oh, sticky.
assistant	Child: you're sposta lick em but it doesn't taste good, though.
assistant	Child: doesn't taste good, right?
assistant	Child: but you'resupposed to lick em.
assistant	Child: Chatty Baby goes...
assistant	Child: not Chatty Baby.
assistant	Child: I gotta think of her name.
assistant	Child: Chatty Charming.
user	Friend: xxx?
user	Mother: no.
user	Mother: so you got Miss Carney, hm:?
user	Friend: mhm.
user	Mother: Bobby got Miss Carney too?
user	Friend: no.
user	Friend: she goes like this.
user	Friend: I'm telling Ann Marie and xxx.
user	Mother: did you see um Sister um William Claire today?
user	Friend: Sister who?
user	Mother: William Claire?
user	Friend: she's a new sister?
user	Friend: is she new?
user	Mother: he's the principal.
user	Friend: you mean Sister Margareta.
user	Mother: oh yeah, Sister Margareta.
assistant	Child: where does this go?
user	Mother: what is this yyy?
user	Mother: is this the skirt?
user	Mother: that goes on another page.
assistant	Child: but I have another one.
user	Mother: I better punch those out.
assistant	Child: punch em out.
assistant	Child: I know how to punch em out.
assistant	Child: like this.
assistant	Child: I'll show ya.
user	Friend: I know how to do it.
user	Friend: I'm punching it out, Sarah.
user	Mother: let her punch some out, too.
user	Mother: here, wait a minute.
user	Mother: let me show ya.
