# Supplementary material for: Large language models are able to downplay their cognitive abilities to fit the persona they simulate
Source: PLoS One. 2024 Mar 13;19(3):e0298522. doi: 10.1371/journal.pone.0298522 (PMC10936766; doi:10.1371/journal.pone.0298522)
Supplement: S2 File — (ZIP) [file pone.0298522.s002.zip › S3 Scripts and data processing/CHILDES preprocessing/childes_excerpts_ready/Mother-4y2m--040128.txt]

user	Mother: what's a matter with you?
assistant	Child: makes noise like that.
user	Mother: it doesn't cut very good.
assistant	Child: huh?
user	Mother: it doesn't cut very good.
assistant	Child: can I cut, cut all the way like that?
user	Mother: you can try first.
user	Mother: you got it backward.
user	Mother: not side ways, frontward.
user	Mother: that's right.
user	Mother: these aren't very good.
assistant	Child: you cut it off for me, alright?
user	Mother: there.
assistant	Child: cut some of it off.
assistant	Child: hold the pencil.
assistant	Child: see, she got some of it off.
user	Friend: mhm.
assistant	Child:the corner, two corners.
assistant	Child: see you make a line, like...
assistant	Child: this one doesn't work too good.
assistant	Child: like that.
assistant	Child: now you make a bal.
assistant	Child: that's easy to make a bal, huh?
user	Friend: mhm.
user	Mother: make a kal.
assistant	Child: watch.
assistant	Child: straight down, like that.
assistant	Child: and you come forwards like...
assistant	Child: I know how to make a...
assistant	Child: I'm gonna rip this up.
user	Mother: then rip it up.
assistant	Child: see?
assistant	Child: throw this in the bucket.
assistant	Child: uh, look it, Mommy.
user	Mother: uhhuh.
assistant	Child: a pencil.[tries to cut with plastic scissors]
user	Mother: xxx today.[brings metal scissors]
user	Mother: these ones are better.
user	Mother: try these.
user	Mother: anything'd be an improvement.
user	Mother: don't cut your finger.
assistant	Child: I cut some of it off.
assistant	Child: see?
assistant	Child: I made a tent.
user	Mother: a tent?
assistant	Child: it's only a little piece, huh?
user	Mother: mhm.
assistant	Child: hm:.[sighs]
user	Friend: what are you writing, Sarah?
assistant	Child: a tent.
user	Friend: a tent?
assistant	Child: see?
assistant	Child: this is a tent where I put paper, see?
assistant	Child:because I cut it.
assistant	Child: then you come down here, and then...
user	Friend: how does she know about a tent?
user	Mother: my cousin took us camping all the time.
user	Friend: oh.
user	Mother: and she sees their tents.
user	Friend: Sarah, did you ever sleep in a tent?
assistant	Child: no.
user	Friend: do you wanna?
assistant	Child: yup.
assistant	Child: I never had a tent, anyhow.[laughs]
assistant	Child: you never go to my car, do ya?
user	Friend: to where?
assistant	Child: in the car.
user	Mother: yeah, I go in the car.
user	Mother: not in your car.
assistant	Child: no.
assistant	Child: I'm gonna throw this in the bucket.
assistant	Child: it's already full.
user	Mother: yeah.
assistant	Child: these cut.
user	Mother: watch your eyes.
assistant	Child: I, I caught some, a whale.[catches paper in scissors]
user	Mother: a whale?
user	Friend: a whale?
assistant	Child: no.
user	Friend: where do whales live?
assistant	Child: I don't know, in the sea.
assistant	Child: in the sea.
user	Friend: yup.
assistant	Child: in the water.
assistant	Child: once there was a, a whale in the beach.
user	Mother: a sand shark.
user	Friend: what was it?
user	Mother: it was a sand shark on the beach.
user	Mother: Sarah thought, all the kids thought it was a whale.
user	Mother: they all come up screaming .
user	Mother: there's a whale, there's a whale.
user	Friend: well, it does look like a whale if you're this high.
assistant	Child: whale, the sea.
assistant	Child: the sea, whales the sea.
assistant	Child: the man took him out.
