# Supplementary material for: Large language models are able to downplay their cognitive abilities to fit the persona they simulate
Source: PLoS One. 2024 Mar 13;19(3):e0298522. doi: 10.1371/journal.pone.0298522 (PMC10936766; doi:10.1371/journal.pone.0298522)
Supplement: S2 File — (ZIP) [file pone.0298522.s002.zip › S3 Scripts and data processing/CHILDES preprocessing/childes_excerpts_ready/Mother-4y2m--45 (1).txt]

user	Mother: what is she doing with the baby?
assistant	Child: she's hugging her.
user	Mother: and what is that?
assistant	Child: a nummy.
user	Mother: a nummy?
user	Mother: no, it's a bottle.
user	Mother: what is she doing with the bottle?
assistant	Child: hmphai, I don't know.
user	Mother: who can feed a baby?
user	Mother: what's she feeding her?
assistant	Child: bottle...
user	Mother: beans?
assistant	Child: [nods].
user	Mother: no, a bottle.
user	Mother: who can feed the baby?
user	Mother: who is that?
assistant	Child: a mommy.
user	Mother: a mommy, a lady huh?
assistant	Child: [gasps].
user	Mother: oh we missed, oh we skipped a page.
user	Mother: oh, what is that, or who is that?
assistant	Child: cheerleaders.
user	Mother: yeah, .
user	Mother: who can be a cheerleader?
user	Mother: is that a boy or a girl?
assistant	Child: a boy.
user	Mother: can boys be cheerleaders?
assistant	Child: yeah.
user	Mother: they sure can.
assistant	Child: yeah.
assistant	Child: mail!
user	Mother: okay, no, well, well what's this?
assistant	Child: a mail girl!
user	Mother: what is that?
user	Mother: not mail, wh...
user	Mother: throws it on the, what do they throw on our doorstop everyday?
user	Mother: not the mail.
user	Mother: that goes in the mail box.
user	Mother:where is thi what is this?
assistant	Child: paper.
user	Mother: right!
user	Mother: who can deliver the newspaper?
assistant	Child: I can [raises arm].
user	Mother: you can.
user	Mother: who is that?
assistant	Child: the mail, the, maybe.
user	Mother: is that a girl or boy?
user	Mother: a girl.
user	Mother: she's a newspaper girl.
assistant	Child: yeah.
user	Mother: ---.
user	Mother: who can play with...
user	Mother: what are those?
assistant	Child: trucks.
user	Mother: toy trucks.
user	Mother: who plays with toy trucks?
assistant	Child: mom, we have toy trucks for someone's birthday.
user	Mother: we do?
user	Mother: who is this?
assistant	Child: boy.
user	Mother: a boy, huh?
assistant	Child: [chuckles].
assistant	Child: a sailor!
user	Mother: a sailor!
user	Mother: ---.
user	Mother: who can be a sailor?
assistant	Child: ⌊say, sailor, sailor.
user	Mother: who can be a sailor?
assistant	Child: she can.
user	Mother: she can.
user	Mother: what's she doing [gasps]?
assistant	Child: she's smelling flowers.
user	Mother: yeah and what is she doing to the flower before she smells them?
user	Mother: what does she do when she pulls them out of the ground?
assistant	Child: um, she pulls them.
user	Mother: ---.
user	Mother: who can pick flowers?
assistant	Child: I can.
user	Mother: you can.
user	Mother: is that you?
assistant	Child: huh:.
user	Mother: what's that person doing [gasps]?
assistant	Child: he's painting.
user	Mother: is it a he?
assistant	Child: yeah.
user	Mother: yup .
user	Mother: who can paint a house?
assistant	Child: and who can spray the fire?
user	Mother: ---.
user	Mother: who can be a firefighter?
user	Mother: who is that?
assistant	Child: I can.
user	Mother: is that a boy or girl?
assistant	Child: he...
assistant	Child: girl.
user	Mother: how do you know it's a girl?
assistant	Child: think she is.
user	Mother: looks like one?
assistant	Child: huh.
