# Supplementary material for: Large language models are able to downplay their cognitive abilities to fit the persona they simulate
Source: PLoS One. 2024 Mar 13;19(3):e0298522. doi: 10.1371/journal.pone.0298522 (PMC10936766; doi:10.1371/journal.pone.0298522)
Supplement: S2 File — (ZIP) [file pone.0298522.s002.zip › S3 Scripts and data processing/CHILDES preprocessing/childes_excerpts_ready/Mother-5y0m--050002.txt]

user	Mother: that's the minute hand and that's the hour hand.
assistant	Child: how come, it can't putting on here?
assistant	Child:because that's the short...
assistant	Child: this?
user	Mother: here, the hour hand is the short hand.
user	Mother: the big hand is the minute hand.
assistant	Child: what is thissupposed to be?
user	Mother: it tells you what time it is.
user	Mother: see?[sets toy clock at 11:35]
user	Mother: what time is this?
assistant	Child: seven o'clock.
user	Mother: right.
assistant	Child: no.
user	Mother: that's right, seven o'clock.
assistant	Child: is it?
user	Friend: backwards.
user	Mother: you're right.
user	Mother: don't make me laugh.
user	Mother: it hurts.[Mother has a toothache]
user	Mother: yeah, th th that looks more like it.
assistant	Child: yeah.
user	Mother: yeah.
user	Mother: now what time is it?
assistant	Child: seven o'clock...
user	Mother: no.
user	Mother: what's the little hand on?
assistant	Child: nine.
user	Mother: mm, so what...
assistant	Child: nine o'clock.
user	Mother: mhm.
user	Mother: now what time is it?
assistant	Child: I don't know.
user	Mother: you don't know?
assistant	Child: eight o'clock?
user	Mother: no, nine thirty.
assistant	Child: nine thirty?
user	Mother: yeah, the big hand's on six and the little hand's on nine.
user	Friend: these come off.
user	Mother: oh.
user	Mother: see, this says twenty.
user	Mother: that would be twenty past.
user	Mother: that would be forty minute xxx.
user	Mother: see?
user	Mother: put it up herebecause you xxx.
user	Mother: I gotta call Grampy.
assistant	Child: what?
user	Mother: isn't that nice, huh?
assistant	Child: yeah.
assistant	Child: what is this?[other toy]
user	Mother: that's how to add.
assistant	Child: I know how, add.
user	Mother: this is Add a Scale.
assistant	Child: sometimes when you do it on time?
user	Mother: no, no, that's not time, see?
user	Mother: get all your numbers, then you add, add two...
assistant	Child: sometime you add two.
user	Mother: yeah.
user	Mother: two and one, are...
assistant	Child: you try to get em on slowly.
user	Mother: three.
user	Mother: see how it goes?
assistant	Child: one, one oh two are three.
user	Mother: see, you gotta have xxx ones.
assistant	Child: dis is a big number, huh?[picks up a seven]
user	Mother: alright, but what makes four?
user	Mother: oh she has seven.
user	Mother: you hafta find out what, what would make seven.
user	Mother: see?
user	Mother: see how it goes down?
assistant	Child: yeah.
user	Mother: you hafta get it so that it'll stay on top.
assistant	Child: how come it didn't balance?
user	Mother: you got a two and a one over here.
user	Mother: see, you hafta put, five.
assistant	Child: how come these won't, balance?
user	Mother: see there.
user	Mother: that's five.
assistant	Child: no, you didn't put it like that.
user	Mother: yeah, put the two up first.
user	Mother: two and five...
user	Mother: that add up to seven.
assistant	Child: no, you...
user	Mother: see, look.
user	Mother: whoop, five fell off.
user	Mother: see?
user	Mother: see fiveand two are seven.
assistant	Child: no, you sposta go like that.
assistant	Child: xxx is on first.
user	Mother: oh well, if you wanna put that one on first...
assistant	Child: where's dat nine?
assistant	Child: where's nine?
user	Mother: here.
assistant	Child: hey, there's two fours!
user	Mother: yeah.
user	Mother: I'll call Grampy.
