# Supplementary material for: Large language models are able to downplay their cognitive abilities to fit the persona they simulate
Source: PLoS One. 2024 Mar 13;19(3):e0298522. doi: 10.1371/journal.pone.0298522 (PMC10936766; doi:10.1371/journal.pone.0298522)
Supplement: S2 File — (ZIP) [file pone.0298522.s002.zip › S3 Scripts and data processing/CHILDES preprocessing/childes_excerpts_ready/Mother-5y0m--050010.txt]

user	Mother: what's that?
user	Mother: a bug?
assistant	Child: no, a star.
user	Mother: oh a star.
assistant	Child: what...
assistant	Child:. how you make a big star?
assistant	Child: like that?
user	Mother: no, you're going the wrong way.[demonstrates]
user	Mother: up, down, over, over.[demonstrates]
assistant	Child: up.[tries to make]
user	Mother: down.
assistant	Child: down.
user	Mother: over to Gail.
user	Mother: now over to Momma.
user	Mother: now down to here.
user	Mother: well...
user	Mother: no, you hafta...
user	Mother: see?
user	Mother: up, down, there across, and see, right where you started.
assistant	Child: I did xxx bigger point.
assistant	Child: like that?[continues trying to draw stars]
user	Mother: now then down.
user	Mother: now go over to Gail.
user	Mother: now go over to Momma.
user	Mother: no, no.
user	Mother: now go over to Momma.
user	Mother: no, you're going the wrong way.
user	Mother: you should have gone this way, see?
user	Mother: over this way, and then down.
user	Mother: see, watch.
user	Mother: up, down, over, straight line now, then down.
assistant	Child: don't go over...
user	Mother: up and down.
assistant	Child: up...
user	Mother: now down.
user	Mother: alright, now go over to Gail.
user	Mother: no, no.
user	Mother: yeah, I suppose you could.
user	Mother: xxx.
assistant	Child: haha.
user	Mother: haha.
assistant	Child: I fooled ya.
user	Mother: you know, Sarah, I think your Mother hasta go shopping.
user	Mother: I've come to that conclusion.
user	Mother: the time has come.
user	Mother: want a cup of tea?
user	Friend: yes, thank you.
user	Mother: two weeks in a row!
assistant	Child: then go over to Momma.
assistant	Child: aal.
user	Friend: yes.
assistant	Child: I'm going make a, star over here.
assistant	Child: a big one.
assistant	Child: wait a minute.
assistant	Child: now which one?
assistant	Child: go over to Gail?
assistant	Child: huh?
assistant	Child: then go over to Momma.
assistant	Child: then which way?
assistant	Child: over to the bathroom?
user	Mother: look, upand down.
assistant	Child: down.
user	Mother: over to Gail.
assistant	Child: Gail.
user	Mother: over to Momma.
assistant	Child: yeah.
user	Mother: and right back where you started.
assistant	Child: like this?
user	Mother: that's right.
assistant	Child: I'll copy it.
user	Mother: no, you started right here.
user	Mother: then up, all the way up to here.
user	Mother: and all the way down here like an aal.
user	Mother: then over to Gail.
user	Mother: then over to Momma.
user	Mother: over to Mommy.
user	Mother: and right down to where you started.
user	Mother: you started down here.
assistant	Child: I know it.
user	Mother: how's that?
assistant	Child: good.
assistant	Child: xxx.
assistant	Child: I'll xxx.
assistant	Child: I need another block of paper.
assistant	Child: hey, Momma, this bumped into hereand it ripped.[laughs]
assistant	Child: that's what it's sposta do?
user	Mother: what are you about to do?
assistant	Child: over to Gail?
user	Mother: yup.
assistant	Child: how do you do it?
user	Mother: on a slant.
assistant	Child: like this?
user	Mother: to Gail.
assistant	Child: not at the edge?
user	Mother: yeah, that way.
