# Supplementary material for: Large language models are able to downplay their cognitive abilities to fit the persona they simulate
Source: PLoS One. 2024 Mar 13;19(3):e0298522. doi: 10.1371/journal.pone.0298522 (PMC10936766; doi:10.1371/journal.pone.0298522)
Supplement: S2 File — (ZIP) [file pone.0298522.s002.zip › S3 Scripts and data processing/CHILDES preprocessing/childes_excerpts_ready/Mother-5y0m--26 (1).txt]

user	Mother: who can play hopscotch?
assistant	Child: I don't know.
user	Mother: he jumps one two three four five six seven eight.
user	Mother: it's a game that you play using chalk.
user	Mother: and you write on the sidewalk.
user	Mother: do you write on the sidewalk?
assistant	Child: [head yes].
user	Mother: mhm.
user	Mother: ---.
user	Mother: who can drive a truck?
user	Mother: who's that driving the truck?
assistant	Child: I don't know.
user	Mother: does that look like a boy or a girl?
assistant	Child: I don't know.
user	Mother: yes you do.
user	Mother: it looks like a girl.
user	Mother: ---.
user	Mother: who can do dusting?
assistant	Child: I don't know.
user	Mother: do you ever dust?
assistant	Child: [head no].
user	Mother: you don't ever take a towel and and dust?
assistant	Child: [head no].
user	Mother: no?
user	Mother: does Firstname?
assistant	Child: [head yes].
user	Mother: mhm.
user	Mother: ---.
user	Mother: who can be a firefighter?
user	Mother: firefighter.
user	Mother: what's that?
assistant	Child: that's a firetruck.
user	Mother: and what's this sposta be?
assistant	Child: fire.
user	Mother: fire.
user	Mother: and what's he doing?
assistant	Child: putting the fire out.
user	Mother: with what?
user	Mother: what's this?
assistant	Child: with water.
user	Mother: yes, water will put the fire out.
user	Mother: ---.
user	Mother: who can paint a house?
assistant	Child: girl.
user	Mother: girl.
user	Mother: see, this is her room, and this is a door.
assistant	Child: this is a door?
user	Mother: well, it looked like a door.
user	Mother: here's the door.
user	Mother: I don't know what that is.
user	Mother: she's xxx.
assistant	Child: that's the roof.
user	Mother: oh, I see.
user	Mother: she's putting xxx.
assistant	Child: that's...
user	Mother: what's this, she's doing?
assistant	Child: I don't know.
user	Mother: it's paint.
user	Mother: she's sposta be putting red paint on it.
user	Mother: see?
user	Mother: it says paint bucket?
assistant	Child: [head yes].
user	Mother: with red paint.
assistant	Child: hey mom?
assistant	Child: this is where all the snow xxx.
user	Mother: oh...
user	Mother: what's this?
assistant	Child: I don't know.
user	Mother: I think it's window curtains, but I'm not sure.
user	Mother: ---.
user	Mother: who can pick flowers?
assistant	Child: a boy.
user	Mother: yeah.
user	Mother: what's he picking?
assistant	Child: [points book].
user	Mother: what color?
assistant	Child: um, purple.
user	Mother: purple.
user	Mother: ---.
user	Mother: who can be a sailor?
assistant	Child: uh, a man.
user	Mother: mhm.
user	Mother: do you know what a sailor, what he drives?
assistant	Child: [head yes].
user	Mother: what?
assistant	Child: um, I don't know.
user	Mother: boat.
assistant	Child: a boat.
user	Mother: mhm.
user	Mother: see this?
user	Mother: remember on the Muppet Treasure Island, there's that wheel, and
user	Mother: ---.
user	Mother: who can play with toy trucks?
assistant	Child: a girl.
user	Mother: mhm.
user	Mother: can a boy play with toy trucks?
assistant	Child: [head yes].
user	Mother: yeah.
user	Mother: so can girls.
