# Supplementary material for: Large language models are able to downplay their cognitive abilities to fit the persona they simulate
Source: PLoS One. 2024 Mar 13;19(3):e0298522. doi: 10.1371/journal.pone.0298522 (PMC10936766; doi:10.1371/journal.pone.0298522)
Supplement: S2 File — (ZIP) [file pone.0298522.s002.zip › S3 Scripts and data processing/CHILDES preprocessing/childes_excerpts_ready/Mother-5y1m--41 (1).txt]

user	Mother: who can fix a bike?
assistant	Child: a girl.
user	Mother: a girl.
user	Mother: that looks like you.
user	Mother: does she sorta look like you?
assistant	Child: mhm.
user	Mother: do you remember mommy last night fixed your bike?
assistant	Child: [nods].
user	Mother: she's fixing, what is she fixing?
assistant	Child: a bike.
user	Mother: but what part is broken do you think?
assistant	Child: that.
user	Mother: that part, the frame there?
assistant	Child: mm mhm.
user	Mother: remember, just like last night.
user	Mother: mommy was sitting on the driveway there.
user	Mother: ---.
user	Mother: who can play with dolls?
assistant	Child: a girl.
user	Mother: [gasps] oh: lookit ooh.
user	Mother: she doesn't have any friends to play with, just her baby dolls.
user	Mother: what do you, what do you think her name is?
assistant	Child: I I don't know.
user	Mother: oo.
user	Mother: ---.
user	Mother: who can be a seamstress?
assistant	Child: a man.
user	Mother: a man.
user	Mother: do you know what a seamstress is?
assistant	Child: [shakes head no].
user	Mother: what do you think that might be, a seamstress?
assistant	Child: I don't know.
user	Mother: somebody who sews things, and makes dresses or shirts or pants.
user	Mother: and a man can do that.
user	Mother: ---.
user	Mother: who can do sewing?
assistant	Child: a boy.
user	Mother: a boy.
user	Mother: op, what do you think he's gonna sew?
assistant	Child: a bear.
user	Mother: ah:, what happened to the bear?
assistant	Child: he's broke.
user	Mother: what broke on it?
assistant	Child: the arm.
user	Mother: the arm broke, and a good thing why do you think he's using that
assistant	Child: because it's broken.
user	Mother: but why the this thread?
user	Mother: why do you think?
assistant	Child: because it matches the color.
user	Mother: ⌋ it matches, I know.
user	Mother: that looks like Firstname.
user	Mother: I bet you that's Firstname.
user	Mother: ---.
user	Mother: who can knit a sweater?
assistant	Child: a mom.
user	Mother: mom.
user	Mother: that's not your mom.
user	Mother: I don't know how to knit.
user	Mother: that color yarn.
user	Mother: what do you think she's knitting?
assistant	Child: a blanket.
user	Mother: maybe a blanket, yeah.
user	Mother: she looks like she's happy, knitting.
user	Mother: ooh.
user	Mother: seven [pointing page number].
user	Mother: ---.
user	Mother: who can be a race car driver?
assistant	Child: a mom.
user	Mother: alright she said .
user	Mother: hurray!
user	Mother: the people saying .
user	Mother: yay!
user	Mother: oh look at that cool car.
user	Mother: what number car?
assistant	Child: number one.
user	Mother: wow, she's probably the winner.
user	Mother: she took off her bike or um a helmet.
user	Mother: whew!
user	Mother: that looks like Firstname's red car, her convertible.
user	Mother: wouldn't that be fun, to go in one more time?
user	Mother: ---.
user	Mother: who can play football?
assistant	Child: a boy.
user	Mother: a boy.
user	Mother: who could that be?
assistant	Child: Firstname.
user	Mother: oh.
user	Mother: what number's that?
assistant	Child: five.
user	Mother: five.
user	Mother: ---.
user	Mother: who can help bake cookies?
assistant	Child: a boy.
user	Mother: a boy, maybe a brother.
user	Mother: what kind of cookies are those?
assistant	Child: chocolate chip.
user	Mother: ⌋ mm, I wanna eat those now, mm.
user	Mother: want one?
user	Mother: mm, this one has lots of chocolate chips in it, that one.
user	Mother: mhm.
