# Supplementary material for: Large language models are able to downplay their cognitive abilities to fit the persona they simulate
Source: PLoS One. 2024 Mar 13;19(3):e0298522. doi: 10.1371/journal.pone.0298522 (PMC10936766; doi:10.1371/journal.pone.0298522)
Supplement: S2 File — (ZIP) [file pone.0298522.s002.zip › S3 Scripts and data processing/CHILDES preprocessing/childes_excerpts_ready/Mother-5y1m--46 (1).txt]

user	Mother: who can play with dolls?
assistant	Child: me!
user	Mother: who else?
assistant	Child: uh, Firstname!
user	Mother: who else?
assistant	Child: uh, you!
user	Mother: who else can play with dolls?
assistant	Child: daddy [screams]!
user	Mother: who else plays with dolls?
assistant	Child: my dog!
user	Mother: you're dog?
assistant	Child: he usually takes one of them and plays with with, plays with it.
user	Mother: yeah.
user	Mother: what's this little boy doing?
assistant	Child: playing with a doll.
user	Mother: yeah?
assistant	Child: uhhuh!
assistant	Child: does that make a difference?
user	Mother: uhhuh.
assistant	Child: okay.
assistant	Child: xxx.
user	Mother: ---.
user	Mother: who can be a seamstress?
user	Mother: do you know what a seamstress is?
assistant	Child: mhm.
user	Mother: what's a seamstress?
assistant	Child: they sew things.
user	Mother: like very good.
user	Mother: who can sew things?
assistant	Child: you [screams].
user	Mother: no I can't...
assistant	Child: me!
user	Mother: you?
user	Mother: yeah, that's right.
user	Mother: you sew.
user	Mother: who showed you how to sew?
assistant	Child: grandma!
user	Mother: nnghai, yeah.
user	Mother: who else can sew?
assistant	Child: mm.
user	Mother: do you know anybody else who can sew?
assistant	Child: [nods no].
user	Mother: no?
user	Mother: ---.
user	Mother: who can do sewing?
user	Mother: well, we already did that, you know.
user	Mother: could you fix that?
assistant	Child: yeah.
user	Mother: yeah?
user	Mother: can you fix that bear?
assistant	Child: [nods yes].
user	Mother: what happened to the bear?
assistant	Child: his arm is broken.
user	Mother: ---.
user	Mother: who can knit a sweater?
assistant	Child: I can knit a little bit!
user	Mother: who else in our family knows how to knit?
assistant	Child: mm, grandma!
user	Mother: and who else?
assistant	Child: mm [points mom].
user	Mother: nnghai, I don't know I don't know how to knit.
user	Mother: who else knows how to knit?
user	Mother: who's that knitting over at grandma's?
user	Mother: [nods].
assistant	Child: Firstname.
user	Mother: yeah.
assistant	Child: ooh and uh Firstname.
user	Mother: Firstname knits.
assistant	Child: Firstname!
user	Mother: [laughs].
user	Mother: ---.
user	Mother: who can be a race car driver?
assistant	Child: daddy.
user	Mother: who else?
user	Mother: daddy can't be a race car driver.
user	Mother: he doesn't drive.
assistant	Child: oh.
user	Mother: who can be a race car driver?
assistant	Child: mm, Firstname's dad?
assistant	Child: Firstname.
user	Mother: ⌋ yeah, Firstname's dad drives race cars, doesn't he?
assistant	Child: which Firstname?
user	Mother: big Firstname.
assistant	Child: oh yeah.
assistant	Child: big Firstname!
user	Mother: [laughs].
assistant	Child: Dad!
user	Mother: shh, you don't needta yell.
assistant	Child: yes, I do.
user	Mother: no.
assistant	Child: I wanna.
user	Mother: who else could be a race car driver?
assistant	Child: [sound] I don't know [shakes head no].
user	Mother: would it be fun to drive a car fast?
assistant	Child: you drive.
user	Mother: yeah, I drive.
assistant	Child: no, nobody else.
user	Mother: nobody else?
user	Mother: ---.
user	Mother: who can play football?
