# Supplementary material for: Large language models are able to downplay their cognitive abilities to fit the persona they simulate
Source: PLoS One. 2024 Mar 13;19(3):e0298522. doi: 10.1371/journal.pone.0298522 (PMC10936766; doi:10.1371/journal.pone.0298522)
Supplement: S2 File — (ZIP) [file pone.0298522.s002.zip › S3 Scripts and data processing/CHILDES preprocessing/childes_excerpts_ready/Mother-5y1m--48 (2).txt]

user	Mother: would you like to have a toy like this at home?
assistant	Child: [shakes head no].
user	Mother: no [laughs]?
user	Mother: how come?
assistant	Child: gotthem all again.
user	Mother: I gotthem all again.
user	Mother: I know that was exciting.
user	Friend: [enters] hi.
user	Friend: are you ready for the next one?
assistant	Child: [nods head yes].
user	Friend: okay let's cover this one back up.
user	Friend: can you hand me that?
user	Friend: thank you.
user	Friend: and...
user	Friend: and the next one is this one right over here.
user	Friend: do you wanna go see what's under this one?
user	Friend: can you help me?
user	Friend: great.
user	Friend: thanks.
user	Friend: there you go.
user	Friend: you guys can look at that one for five minutes [leaves].
assistant	Child: I knew that it would be this.
user	Mother: you thought this is what it would be?
assistant	Child: yeah but xxx.
assistant	Child: where are the fish?
user	Mother: I don't know.
user	Mother: do you see any?
assistant	Child: I see the octopus.
user	Mother: what is that?
assistant	Child: I don't know.
user	Mother: what do you think that is?
user	Mother: look at it.
user	Mother: it's living it's alive I think.
user	Mother: is it like a starfish?
assistant	Child: ew!
assistant	Child: there's some critters in there too.
user	Mother: whoa!
user	Mother: yeah.
user	Mother: wow.
assistant	Child: I think there's an octopus here.
user	Mother: what lives in there?
assistant	Child: here.
user	Mother: what?
assistant	Child: that.
user	Mother: that lives in there?
user	Mother: yeah I think it's alive.
assistant	Child: how does it sleep in there?
user	Mother: I don't know.
user	Mother: but do you see it's moving?
user	Mother: look its edges are moving.
user	Mother: his arm.
assistant	Child: whoa.
user	Mother: what else do you see?
assistant	Child: I also see his arm moving stuff.
user	Mother: yeah?
user	Mother: like what?
assistant	Child: the bottom.
user	Mother: those rocks?
assistant	Child: yeah.
user	Mother: what is this green stuff?
user	Mother: it's moving.
assistant	Child: green stuff.
user	Mother: xxx stuff.
assistant	Child: mm-hm.
assistant	Child: I think it's gross.
user	Mother: here's a little...
user	Mother: why do you think it's gross?
assistant	Child: its looks creepy.
user	Mother: I think its neat.
user	Mother: wait.
user	Mother: I don't know is it a plant or is it is it like a fish?
assistant	Child: it's a starfish.
user	Mother: is it a starfish?
user	Mother: wow!
assistant	Child: xxx I thought it was poisonous.
user	Mother: poisonous!
user	Mother: look at this thing uh.
user	Mother: where did it go?
user	Mother: I thought I saw something else moving in here and it looked like it
assistant	Child: maybe...
user	Mother: it's just a rock.
user	Mother: what do you think?
user	Mother: do you see anything else in there?
user	Mother: that could be alive.
user	Mother: no?
assistant	Child: no.
assistant	Child: well I see everything xxx.
user	Mother: it's not like your fish tank at school is it?
assistant	Child: no.
user	Mother: uh-uh.
assistant	Child: this has xxx fish.
assistant	Child: what's that right there?
user	Mother: where?
assistant	Child: right there.
user	Mother: I don't know.
user	Mother: oh right on the edge there?
assistant	Child: do you see that thing that looks purple?
user	Mother: yes.
user	Mother: that little shell there?
assistant	Child: right here.
