# Supplementary material for: Large language models are able to downplay their cognitive abilities to fit the persona they simulate
Source: PLoS One. 2024 Mar 13;19(3):e0298522. doi: 10.1371/journal.pone.0298522 (PMC10936766; doi:10.1371/journal.pone.0298522)
Supplement: S2 File — (ZIP) [file pone.0298522.s002.zip › S3 Scripts and data processing/CHILDES preprocessing/childes_excerpts_ready/Mother-5y1m--49 (2).txt]

user	Mother: look at this Firstname remember those?
assistant	Child: where?
user	Mother: they had a whole pile of those at our pool.
assistant	Child: a temperature thing.
user	Mother: what temperature is it?
user	Mother: just...
assistant	Child: twenty five.
assistant	Child: seventy five?
user	Mother: seventy five that's right!
user	Mother: that's a big number!
assistant	Child: am I gonna be seventy five?
user	Mother: yep in a long long time.
assistant	Child: mom can...
user	Mother: are there any other things in there?
assistant	Child: can you give me a good luck at some xxx?
user	Mother: mm-hm.
assistant	Child: oh I see something.
user	Mother: what?
assistant	Child: seaweed.
user	Mother: seaweed?
assistant	Child: yeah right there.
assistant	Child: it's smashed right under that rock.
assistant	Child: see it right by the xxx?
user	Mother: yep.
user	Mother: is that xxx?
assistant	Child: where?
user	Mother: a piece of coral.
user	Mother: that xxx thing?
assistant	Child: yeah?
user	Mother: what is it?
assistant	Child: um it's a bed.
assistant	Child: uh it can sleep right under there and it's very creepy.
assistant	Child: very creepy.
assistant	Child: when is she coming back?
user	Mother: I don't know.
user	Mother: I think she might ask...
assistant	Child: xxx...
user	Mother: what color was the starfish?
assistant	Child: green.
user	Mother: what color are the starfishes in the book?
user	Mother: aren't they usually orange or yellow or something?
assistant	Child: dark yellow.
assistant	Child: dark yellow, mom.
assistant	Child: I can sit in this chair right, mom?
assistant	Child: right?
user	Mother: mm-hm.
assistant	Child: maybe she's bringing the fishies back in a bowl.
user	Mother: I never saw a fish tank with no fish.
assistant	Child: well guess what?
user	Mother: what?
assistant	Child: there's a trick um when you try to put fish in a bowl with three or
user	Mother: but did you ever watch them clean the fish tank out at school or no?
assistant	Child: no they're just getting rid of itbecause they're getting more
user	Mother: oh.
assistant	Child: xxx.
assistant	Child: xxx.
user	Mother: mm-hm.
assistant	Child: like xxx like sometimes I get a snack or something or sometimes I take xxx xxx.
user	Mother: oh when we read the book?
assistant	Child: yeah I love it.
assistant	Child: sometimes I'm too tired to do that but I can't stand on it.
user	Mother: mm-mm.
assistant	Child: it's just so we can we can play xxx.
assistant	Child: I want to play with the scary puppy again.
user	Mother: you do?
assistant	Child: [nods head yes].
user	Mother: what did you call him?
assistant	Child: xxx.
user	Mother: what do you want to name the starfish?
assistant	Child: how about we call it starfish?
user	Mother: okay.
user	Mother: what else did you read in the book about starfish?
user	Mother: I didn't know they had eyes at the end of their legs.
assistant	Child: no at the end of their arms.
user	Mother: yeah.
user	Mother: what else did you read xxx?
user	Friend: [enters] hey!
user	Friend: ready for something different?
assistant	Child: [nods head yes].
user	Friend: okay.
user	Friend: you guys having fun?
user	Friend: alright!
user	Friend: let's cover this one back up.
user	Friend: and bring in the next one!
assistant	Child: xxx xxx xxx xxx.
user	Mother: xxx xxx xxx xxx.
user	Friend: yeah alright here's this one [leaves].
assistant	Child: this is xxx xxx?
user	Mother: yeah xxx ever did that.
assistant	Child: well what does that thing do?
user	Mother: I think that's just a pretend turbo charger.
user	Mother: you know how daddy makes...
user	Mother: oh look it goes up and down...
user	Mother: you know how daddy makes the tires squeal squeak?
user	Mother: I think that's to make them squeak.
assistant	Child: how come we can make daddy's car?
user	Mother: looks like a Barney car doesn't it?
user	Mother: purple car?
