# Supplementary material for: Large language models are able to downplay their cognitive abilities to fit the persona they simulate
Source: PLoS One. 2024 Mar 13;19(3):e0298522. doi: 10.1371/journal.pone.0298522 (PMC10936766; doi:10.1371/journal.pone.0298522)
Supplement: S2 File — (ZIP) [file pone.0298522.s002.zip › S3 Scripts and data processing/CHILDES preprocessing/childes_excerpts_ready/Mother-5y1m--50 (2).txt]

user	Mother: are you whispering to me?
user	Mother: is it a flower?
assistant	Child: [shakes head no].
user	Mother: it's not!
user	Mother: that's what you told me it was.
assistant	Child: or it...
user	Mother: okay is it fluffy?
assistant	Child: [nods head yes].
user	Mother: oh that's good.
assistant	Child: what's her nickname again?
assistant	Child: I forget.
user	Mother: who your doll?
user	Mother: you named your doll Firstname.
assistant	Child: Firstname her first name is Firstname and her last name is...
user	Mother: oh did you almost touch it?
user	Mother: did it almost touch it?
assistant	Child: no.
user	Mother: oh.
assistant	Child: I was just looking at it.
user	Mother: oh okay.
assistant	Child: at first I thought it'd be gross then I um never played with it.
user	Mother: oh.
assistant	Child: let's play jail.
user	Mother: play jail?
assistant	Child: yeah mom.
user	Mother: who's in jail?
assistant	Child: me and xxx.
user	Mother: you and xxx?
user	Mother: how'd you get put in jail?
assistant	Child: some bad guys got us.
user	Mother: oh!
user	Mother: some bad guys got you?
assistant	Child: yes.
user	Mother: where what kinds of bad guys?
assistant	Child: mm Firstname Firstname and Firstname.
user	Mother: firstname Firstname and Firstname?
assistant	Child: yes.
user	Mother: oh dear.
user	Mother: are you gonna get out?
assistant	Child: yes.
user	Mother: how you gonna escape?
assistant	Child: they're they're on a vacation.
user	Mother: they're on vacation?
assistant	Child: so they won't see us.
user	Mother: so they won't see you?
user	Friend: hi I'm back.
user	Friend: are you ready for something different?
assistant	Child: mm-hm.
user	Friend: okay I'll take that one.
user	Friend: and I'll go get you the next one okay.
user	Mother: I don't know.
assistant	Child: what's it gonna be?
user	Mother: what do you think it'll be?
assistant	Child: mm a frog?
user	Mother: I don't know.
user	Mother: I have no idea.
user	Mother: oh don't spit.
user	Friend: alright here's this one.
user	Mother: look at that one [gasps].
user	Mother: he walks by himself.
assistant	Child: xxx.
user	Mother: what's he doing?
user	Mother: can I touch him or I can't?
assistant	Child: you can.
user	Mother: I can?
assistant	Child: uh-huh.
user	Mother: so I can pet his ears?
user	Mother: see what he does?
assistant	Child: yeah guess what?
user	Mother: what?
assistant	Child: this is xxx.
user	Mother: oh xxx.
user	Mother: oh my!
user	Mother: does that hurt him?
assistant	Child: I don't know.
user	Mother: is he real?
assistant	Child: no!
user	Mother: no.
user	Mother: what is he?
assistant	Child: a dog!
assistant	Child: a robot dog.
user	Mother: a robot dog.
user	Mother: ah.
user	Mother: where did he come from?
assistant	Child: he come...
user	Mother: uh-oh.
user	Mother: what's he doin now?
user	Mother: he's looking down huh?
user	Mother: why'd you hold him there?
user	Mother: is that a button?
assistant	Child: it stopped.
user	Mother: he stopped?
user	Mother: oh he didn't stop for very long did he?
user	Mother: did you want him to stop?
assistant	Child: yeah.
user	Mother: you did?
user	Mother: I don't think he's going to stop.
user	Mother: he doesn't seem to wanna stop.
assistant	Child: oh he stopped.
assistant	Child: I'm faster than him.
