# Supplementary material for: Large language models are able to downplay their cognitive abilities to fit the persona they simulate
Source: PLoS One. 2024 Mar 13;19(3):e0298522. doi: 10.1371/journal.pone.0298522 (PMC10936766; doi:10.1371/journal.pone.0298522)
Supplement: S2 File — (ZIP) [file pone.0298522.s002.zip › S3 Scripts and data processing/CHILDES preprocessing/childes_excerpts_ready/Mother-5y1m--52 (2).txt]

user	Mother: there's something pink underneath there.
assistant	Child: that looks...
assistant	Child: that looks...
assistant	Child: I wonder what it is.
user	Mother: I don't know what it is.
assistant	Child: maybe that's a baby starfish.
user	Mother: maybe.
assistant	Child: yeah that's a baby starfish.
user	Mother: that's pretty cool.
user	Mother: where do you think they're from?
assistant	Child: mm the ocean.
user	Mother: the ocean?
assistant	Child: mm-hm.
assistant	Child: they're nice.
user	Mother: you think they're happy in here?
assistant	Child: uh-huh.
user	Mother: come back over here and look at this some more.
assistant	Child: they had a...
user	Mother: I think that starfish is moving.
user	Mother: is it crawling around?
user	Mother: oh I scared him a little.
user	Mother: did you see it move when I got too close?
assistant	Child: xxx xxx.
user	Mother: is there anything else alive in there?
assistant	Child: mm.
user	Mother: how about over here?
user	Mother: look at this rock.
user	Mother: or corral.
assistant	Child: yep!
assistant	Child: something's alive in there.
assistant	Child: there!
user	Mother: how can you tell?
assistant	Child: there.
user	Mother: what is that?
assistant	Child: it's another one...
user	Mother: I have to take off my glasses.
user	Mother: another one of those things.
user	Mother: I'm not sure what that is.
assistant	Child: it's another one of them?
user	Mother: don't know.
user	Mother: it's pink.
assistant	Child: momma!
assistant	Child: look!
assistant	Child: look down.
user	Mother: oh xxx xxx those rocks.
user	Mother: what else do we...
user	Mother: oh!
user	Mother: look over here!
user	Mother: look over here!
assistant	Child: what?
user	Mother: I don't know.
user	Mother: maybe they're part of something bigger that's hiding.
user	Mother: I don't know.
user	Mother: I think they like to live in the rocks.
user	Mother: do you think those rocks...
user	Mother: those corral things are houses for them?
assistant	Child: mm-hm.
assistant	Child: that's how they...
assistant	Child: that his house there.
user	Mother: think he's out for a crawl?
assistant	Child: uh-huh.
assistant	Child: maybe that maybe that is grandpa.
user	Mother: that's the grandpa?
assistant	Child: probably.
assistant	Child: and that's their friend.
user	Mother: mm-hm.
assistant	Child: what is that?
user	Mother: in there?
assistant	Child: yeah.
user	Mother: I don't know.
user	Mother: looks like a little of seashell xxx xxx xxx those little xxx.
assistant	Child: yeah.
user	Mother: xxx xxx.
assistant	Child: momma come on.
user	Mother: come on what?
user	Mother: let's see what else we can see in here.
user	Mother: is there anything else alive?
user	Mother: maybe we can count all the live things or all the...
assistant	Child: okay.
user	Mother: how many...
assistant	Child: one two three...
assistant	Child: where's where's the other person?
user	Mother: I don't know.
user	Mother: is he hiding?
user	Mother: or she?
assistant	Child: three...
assistant	Child: there is it.
assistant	Child: four.
assistant	Child: and now that's five.
assistant	Child: there's five!
user	Mother: there's five?
user	Mother: five?
assistant	Child: mm-hm.
user	Mother: uh-oh.
user	Mother: five live things and three rocks.
user	Mother: what does that mean?
assistant	Child: some of them have to live together.
user	Mother: I guess so.
assistant	Child: I guess one of...
assistant	Child: if there's three rocks maybe there's three families.
