# Supplementary material for: Large language models are able to downplay their cognitive abilities to fit the persona they simulate
Source: PLoS One. 2024 Mar 13;19(3):e0298522. doi: 10.1371/journal.pone.0298522 (PMC10936766; doi:10.1371/journal.pone.0298522)
Supplement: S2 File — (ZIP) [file pone.0298522.s002.zip › S3 Scripts and data processing/CHILDES preprocessing/childes_excerpts_ready/Mother-5y1m--54 (1).txt]

user	Mother: how many bars are there all together?
assistant	Child: xxx xxx xxx...
user	Mother: here's one bar...
assistant	Child: I wanna...
user	Mother: here's two.
user	Mother: xxx help me?
assistant	Child: one two three four five six seven eight nine ten.
user	Mother: how many dots are on each row?
assistant	Child: one two three four.
user	Mother: how many is four fingers?
assistant	Child: I used to be four but now I'm five.
user	Mother: now you're five.
user	Mother: [gasps] xxx xxx xxx.
user	Mother: xxx xxx woo woo woo.
user	Mother: I bet you like that noise.
user	Mother: would you like one of these toys at home?
assistant	Child: no.
user	Mother: no?
assistant	Child: no.
user	Mother: okay.
assistant	Child: what's in there?
user	Mother: oh!
user	Mother: it turned off.
assistant	Child: I wanna know what's in there.
user	Mother: I don't know.
assistant	Child: maybe fishies.
user	Mother: ah could be.
user	Mother: don't look in it though.
user	Mother: you think...
user	Mother: but it looks like a fish tank?
assistant	Child: yeahbecause of the blue.
user	Mother: mm-hm and the light?
user	Mother: what do you think they use this machine for?
assistant	Child: to know where you are?
user	Mother: to know where you are?
user	Mother: it's a computer?
user	Mother: oh it's music huh?
user	Mother: oh are you a musician now?
assistant	Child: xxx xxx!
assistant	Child: xxx xxx xxx.
user	Mother: xxx xxx xxx xxx?
user	Mother: [gasps] there you go!
user	Mother: you take your hand off.
user	Mother: oh that's pretty isn't it?
assistant	Child: mom!
user	Mother: xxx do you think it plugs in or has a battery?
assistant	Child: battery.
user	Mother: you think so?
user	Mother: don't pick it up.
user	Mother: I think it's stuck.
user	Mother: or it could be connected to a wire.
user	Mother: now what if we turn it off do we turn it on using this sensor?
user	Mother: what shape does that look like?
assistant	Child: that was pretty!
user	Mother: mm-hm.
user	Mother: are you bored with this one already?
assistant	Child: yeah.
user	Mother: sorry.
assistant	Child: huh?
user	Mother: sorry.
assistant	Child: hm?
user	Mother: hm?
user	Mother: who do you think would like this?
assistant	Child: umm Firstname.
user	Mother: I think your sister would like it.
assistant	Child: she would.
user	Mother: she'd be banging on it wouldn't she?
assistant	Child: [nods head yes].
user	Mother: or else she'd try and put it in her mouth.
assistant	Child: it's too big for her mouth.
user	Mother: think she'd lick it?
assistant	Child: [laughs] [nods head yes] xxx xxx.
assistant	Child: ah!
assistant	Child: xxx xxx xxx.
user	Mother: now do you wanna pretend that's your computer and you're a scientist?
user	Mother: push the buttons?
user	Mother: and I'll be your assistant you can tell me what to do.
user	Friend: [enters] hi!
user	Mother: hi!
user	Friend: did you like that one?
assistant	Child: [nods head yes].
user	Friend: are you ready for another one?
assistant	Child: [nods head yes].
user	Friend: okay let's cover this one back up.
user	Friend: then I'll bring in something else for you guys to play with.
user	Friend: okay I'll be right back with the next one okay?
user	Mother: how about if we guess what it is?
user	Mother: think it's a puppy?
assistant	Child: [nods head yes].
user	Mother: no.
user	Mother: that would be neat but I bet it's not a puppy.
user	Mother: what else could it be?
assistant	Child: um a do- a kitty?
user	Mother: kitty?
user	Mother: could be but maybe it's not an animal.
user	Mother: what do you think?
user	Friend: well alright here's the next one!
user	Mother: [gasps] cool!
user	Mother: it is a puppy!
user	Mother: why don't you go see it?
