# Supplementary material for: Large language models are able to downplay their cognitive abilities to fit the persona they simulate
Source: PLoS One. 2024 Mar 13;19(3):e0298522. doi: 10.1371/journal.pone.0298522 (PMC10936766; doi:10.1371/journal.pone.0298522)
Supplement: S2 File — (ZIP) [file pone.0298522.s002.zip › S3 Scripts and data processing/CHILDES preprocessing/childes_excerpts_ready/Mother-6y1m--60.txt]

user	Mother: do you know what aerobics are?
assistant	Child: no.
user	Mother: here, take your hand down of there.
assistant	Child: I can see.
user	Mother: alright.
user	Mother: aerobics are dancing to music.
user	Mother: dad does that sometimes, doesn't he?
user	Mother: dances to music?
assistant	Child: sometimes I do.
user	Mother: I know.
assistant	Child: no not anymore aerobics!
user	Mother: no, this is not aerobics.
user	Mother: do you know what he's doing?
assistant	Child: hmphai!
assistant	Child: dancing.
user	Mother: right.
user	Mother: ---.
user	Mother: who can be a ballet dancer?
assistant	Child: mm, Firstname or Firstname.
user	Mother: Firstname or Firstname?
assistant	Child: yeah.
user	Mother: not Firstname?
assistant	Child: no.
user	Mother: or you?
assistant	Child: no.
user	Mother: do you know any ballet dancers?
assistant	Child: no.
user	Mother: well Firstname takes ballet.
assistant	Child: really?
user	Mother: so does Firstname.
assistant	Child: oh really?
assistant	Child: cool.
user	Mother: ---.
user	Mother: who...
assistant	Child: ---.
assistant	Child: who can do hopscotch?
user	Mother: mhm.
assistant	Child: Firstname, Firstname, Firstname, me, Firstname Firstname,
user	Mother: did you have hopscotch at school?
assistant	Child: mm, sometimes.
user	Mother: yeah?
assistant	Child: dilly op bop bop doo wop doo wop doowahab doo doo.
user	Mother: ssh.
user	Mother: ---.
user	Mother: who can drive a truck?
assistant	Child: dad.
user	Mother: only dad?
assistant	Child: and Firstname, Firstname and xxx Firstname.
user	Mother: uncle Firstname and uncle Firstname?
assistant	Child: hm, and dad too.
user	Mother: do they use the trucks?
assistant	Child: dad does xxx Firstname.
user	Mother: what does Firstname use his truck for?
user	Mother: uncle Firstname and Firstname?
assistant	Child: horses.
user	Mother: right.
assistant	Child: Firstname uses his for wooden things to drop off.
user	Mother: mhm, for lumber.
assistant	Child: yup.
assistant	Child: ---.
assistant	Child: who can do the dusting?
assistant	Child: that would be Firstname and Firstname.
user	Mother: Firstname and Firstname?
assistant	Child: yup, they can do the dusting.
user	Mother: yup not you?
assistant	Child: nope.
user	Mother: not yet?
assistant	Child: not please.
assistant	Child: no,because I'm too young.
user	Mother: too young.
assistant	Child: ---.
assistant	Child: who can be a who can do that fireman?
user	Mother: uhhuh a firefighter.
assistant	Child: that's a girl firefighter.
user	Mother: uhhuh, that's why they said firefighter instead of fireman
assistant	Child: oh.
assistant	Child: why?
user	Mother:because this is a firewoman.
assistant	Child: xxx.
user	Mother: do you know any firefighters?
assistant	Child: um, Firstname a wants to be one a firefighter.
user	Mother: Firstname wants to be one when he grows up?
assistant	Child: yeah.
user	Mother: I don't think we do know any firefighters.
assistant	Child: oh maybe grandpa did a job like that.
assistant	Child: ---.
assistant	Child: who can make the house?
user	Mother: no, not make.
user	Mother: what is he doing?
assistant	Child: ---.
assistant	Child: who can paint the house?
user	Mother: right.
assistant	Child: mom, and Firstname, and Firstname, and Firstname.
assistant	Child: those are all the people I can think of.
assistant	Child: Firstname, in that tree, it's too small.
user	Mother: in every tree?
user	Mother: what about Firstname and Firstname?
user	Mother: aunt Firstname and aunt Firstname?
assistant	Child: yeah, they can do it.
