# Supplementary material for: Large language models are able to downplay their cognitive abilities to fit the persona they simulate
Source: PLoS One. 2024 Mar 13;19(3):e0298522. doi: 10.1371/journal.pone.0298522 (PMC10936766; doi:10.1371/journal.pone.0298522)
Supplement: S2 File — (ZIP) [file pone.0298522.s002.zip › S3 Scripts and data processing/CHILDES preprocessing/childes_excerpts_ready/Mother-6y1m--68.txt]

user	Mother: can you tell me about that picture?
user	Mother: can you tell me what's she doing?
assistant	Child: um chop chopping wood from a tree.
user	Mother: talk louder.
assistant	Child: chopping wood from a tree!
user	Mother: okay and what kind of tree is that?
assistant	Child: pine tree!
user	Mother: yeah, what color are the clouds?
assistant	Child: blue.
user	Mother: so who can chop wood?
user	Mother: a lady can right?
assistant	Child: yeah.
user	Mother: okay.
user	Mother: ---.
user	Mother: who can fix a bike?
user	Mother: tell me about fixing.
user	Mother: ah: um he' .
user	Mother: can you see it?
assistant	Child: yeah he's fixing he's fixing a bike because because it probably got
user	Mother: yeah.
user	Mother: okay.
user	Mother: ---.
user	Mother: who can play with dolls?
assistant	Child: um.
user	Mother: is that a boy or a girl?
assistant	Child: a boy.
user	Mother: yeah!
user	Mother: can can boys play with dolls?
assistant	Child: yeah.
user	Mother: can girls play with dolls?
assistant	Child: yeah.
user	Mother: yeah?
user	Mother: is that a boy doll and that's a girl doll?
assistant	Child: mhm.
user	Mother: okay .
user	Mother: who can be a seamstress?
user	Friend: hey look mommy I see a bear that that one.
user	Mother: that is a lady sewing a dress right?
assistant	Child: yeah.
user	Friend: mommy!
user	Mother: that's what did she it looks like she made something over here.
user	Mother: what's that?
user	Friend: mommy!
assistant	Child: pants.
user	Mother: yes.
user	Friend: see see that one?
user	Mother: uhhuh .
user	Mother: ---.
user	Mother: who can do sewing?
user	Mother: can boys do sewing?
assistant	Child: yes.
user	Mother: yeah?
user	Mother: dad does sewing, doesn't he?
user	Mother: and this is a little girl doing sewing, isn't it?
assistant	Child: yeah she's sewing.
user	Mother: what's she fixing?
assistant	Child: a teddy bear.
user	Mother: a teddy bear?
user	Mother: what color's the bear?
assistant	Child: purple.
user	Mother: and what color's her thread?
assistant	Child: purple.
user	Mother: ---.
user	Mother: who can knit a sweater?
user	Mother: can dads knit sweaters?
assistant	Child: yeah.
user	Mother: yeah?
user	Mother: can moms knit sweaters.
assistant	Child: yeah.
user	Mother: yeah?
user	Mother: can old ladies knit sweaters?
assistant	Child: yeah.
user	Mother: can old men knit sweaters?
assistant	Child: mhm.
user	Mother: [head yes] yeah.
user	Mother: but who is what's who's knitting a sweater here?
assistant	Child: daddy.
user	Mother: yup.
assistant	Child: a dad.
user	Mother: a dad?
assistant	Child: mhm.
user	Mother: man?
assistant	Child: mhm.
user	Mother: ---.
user	Mother: who can be a race car driver?
assistant	Child: um I don't know anyone can be that.
user	Mother: anybody can be a race car driver.
user	Mother: is this a man or is this a woman or a man?
assistant	Child: a man.
user	Mother: yeah what's he doing?
user	Mother: it looks like he won doesn't it?
assistant	Child: mhm.
user	Mother: why?
assistant	Child: because he's taking off his helmet.
user	Mother: he took off his helmet, yeah.
user	Mother: he's number...
assistant	Child: one!
user	Mother: all right.
user	Mother: ---.
user	Mother: who can play football?
