# Supplementary material for: Large language models are able to downplay their cognitive abilities to fit the persona they simulate
Source: PLoS One. 2024 Mar 13;19(3):e0298522. doi: 10.1371/journal.pone.0298522 (PMC10936766; doi:10.1371/journal.pone.0298522)
Supplement: S2 File — (ZIP) [file pone.0298522.s002.zip › S3 Scripts and data processing/CHILDES preprocessing/childes_excerpts_ready/Mother-6y3m--56.txt]

user	Mother: who can chop wood?
assistant	Child: I can.
user	Mother: you could but what do you see in this picture?
assistant	Child: A person chopping wood.
user	Mother: and who is that person chopping wood?
assistant	Child: I don't know.
user	Mother: a lady.
assistant	Child: ah hm [giggles].
user	Mother: what makes you think she can chop the wood?
assistant	Child: I don't know.
user	Mother: well look at the picture and tell me.
assistant	Child:because she can be strong xxx.
user	Mother: do you think she can chop the wood?
assistant	Child: yeah.
user	Mother: what makes you think that she can do it?
assistant	Child: I don't know.
assistant	Child: she's a grown up.
user	Mother: she's a grown up?
assistant	Child: mhm.
user	Mother: so she can chop wood, huh?
user	Mother: okay.
assistant	Child: I can read that.
user	Mother: I know.
user	Mother: okay, let's see.
user	Mother: how about this one?
assistant	Child: ---.
assistant	Child: who can fa...
user	Mother: fix.
assistant	Child: ---.
assistant	Child: fix a bike.
user	Mother: ---.
user	Mother: who can fix a bike?
user	Mother: tell me what you see in that picture.
user	Mother: who's fixing the bike?
assistant	Child: a kid.
user	Mother: a kid.
user	Mother: do you think a kid can fix this bike?
assistant	Child: yes.
user	Mother: you do.
user	Mother: okay.
assistant	Child: mommy, xxx xxx to read...
user	Mother: what part of the bike do you think he's gonna fix?
assistant	Child: mm, xxx the back wheel.
user	Mother: do you think maybe the back wheel?
assistant	Child: mhm.
user	Mother: do you think thatbecause of the picture orbecause of where
assistant	Child: I don't understand.
user	Mother: okay, can you talk louder?
user	Mother: uh, does that do you think that kid is your age or do you think
assistant	Child: older.
user	Mother: do you think he's older?
user	Mother: maybe Firstname's age?
assistant	Child: um...
user	Mother: or do you think even older than that?
assistant	Child: probably...
user	Mother: how old do you think he is?
assistant	Child: I don't know.
assistant	Child: uh, nine?
user	Mother: about nine?
user	Mother: do you think nine year olds can fix their own bike?
assistant	Child: mhm.
user	Mother: okay.
assistant	Child: ---.
assistant	Child: who can play with a doll?
user	Mother: ---.
user	Mother: who can play with dolls?
user	Mother: who can play with dolls?
assistant	Child: um, he can.
user	Mother: he can?
assistant	Child: yes.
user	Mother: sometimes you and Firstname plays with dolls?
assistant	Child: um, the stuffed animals are sorta like dolls.
user	Mother: stuffed animals are sort of like dolls.
user	Mother: how about the American Girls?
user	Mother: do you ever play with those with Firstname?
assistant	Child: mhm.
user	Mother: mhm and that's fine, right?
user	Mother: is it fun?
assistant	Child: yup.
user	Mother: yup.
user	Mother: and let's see.
user	Mother: all the American Girl dolls that Firstname has, are there any boys
assistant	Child: just girl dolls.
user	Mother: okay.
user	Mother: do you think daddys would play with dolls?
assistant	Child: mhm laugh?
user	Mother: hm?
assistant	Child: some daddys maybe.
user	Mother: some daddys maybe?
user	Mother: okay.
user	Mother: how about this one?
assistant	Child: ---.
assistant	Child: who can be se some ssai.
user	Mother: ---.
user	Mother: who can be a seamstress?
user	Mother: do you know what a seamstress is?
assistant	Child: um-um .
user	Mother: it's a person who sews.
user	Mother: who uses a sewing machine.
user	Mother: or sews with a needle.
