# Supplementary material for: Large language models are able to downplay their cognitive abilities to fit the persona they simulate
Source: PLoS One. 2024 Mar 13;19(3):e0298522. doi: 10.1371/journal.pone.0298522 (PMC10936766; doi:10.1371/journal.pone.0298522)
Supplement: S2 File — (ZIP) [file pone.0298522.s002.zip › S3 Scripts and data processing/CHILDES preprocessing/childes_excerpts_ready/Mother-6y3m--71.txt]

user	Mother: who's taking out the trash.
assistant	Child: um a little boy.
user	Mother: a little boy is taking out the trash?
user	Mother: and where's he putting the trash?
assistant	Child: the garbage can.
user	Mother: in the garbage can, okay.
user	Mother: ---.
user	Mother: who can catch frogs?
user	Mother: who's catching a frog?
assistant	Child: a little girl over there.
user	Mother: [head yes] a little girl, yeah.
user	Mother: and does it look like she caught the frog?
assistant	Child: um yeah.
user	Mother: yeah?
user	Mother: mkay.
user	Mother: ---.
user	Mother: who can do aerobics?
user	Mother: who's doing aerobics?
user	Mother: who is that?
user	Mother: who's doing aerobic you know what aerobics are?
assistant	Child: um-um .
user	Mother: it's when you oh it's when you have you're exercising, and you're
user	Mother: so who's doing aerobics?
assistant	Child: that person right there.
user	Mother: that person right there?
user	Mother: is that a man or a woman or?
user	Mother: who.
assistant	Child: a man.
user	Mother: a man, okay.
user	Mother: ---.
user	Mother: who can be a ballet dancer?
assistant	Child: that that that um girl.
user	Mother: [head yes] okay.
user	Mother: who else can be ballet dancers, if they wanted to be?
assistant	Child: um a mom.
user	Mother: [head yes] a mom could be.
user	Mother: who else could be a ballet dancer?
assistant	Child: [shrugs shoulders].
user	Mother: you don't know?
assistant	Child: um-um .
user	Mother: mkay.
user	Mother: ---.
user	Mother: who can play hopscotch?
assistant	Child: that boy little boy right there.
user	Mother: yeah, he's jumping and he's playing hopscotch, isn't he?
user	Mother: who else can play hopscotch that you know?
assistant	Child: [shrugs shoulders].
user	Mother: you don't know anybody who can play hopscotch?
user	Mother: do you play hopscotch?
assistant	Child: mhm.
user	Mother: okay.
user	Mother: ---.
user	Mother: who can drive a truck?
assistant	Child: the mom.
user	Mother: the mom.
user	Mother: what's she doing?
user	Mother: she's going...
assistant	Child: driving up a hill.
user	Mother: she's driving up a hill, right.
user	Mother: ---.
user	Mother: who can do dusting?
assistant	Child: the mom.
user	Mother: the mom.
user	Mother: do you know anybody else in the family who can do dusting?
user	Mother: who else can do dusting?
assistant	Child: I don't know.
user	Mother: you don't know?
assistant	Child: um-um .
user	Mother: any thoughts?
assistant	Child: um-um .
user	Mother: no?
user	Mother: ---.
user	Mother: who can be a firefighter?
assistant	Child: um a dad.
user	Mother: [head yes] a dad, uhhuh .
user	Mother: who else can be a firefighter?
assistant	Child: a mom.
user	Mother: mom, uhhuh .
user	Mother: ---.
user	Mother: who can paint a house?
assistant	Child: a mom.
user	Mother: [head yes] the mom.
user	Mother: she looks like she's doing a good job.
user	Mother: who else could paint a house?
assistant	Child: a dad.
user	Mother: a dad could.
user	Mother: ---.
user	Mother: who can pick flowers?
assistant	Child: a that boy right there.
user	Mother: yeah.
user	Mother: know anybody else who can pick flowers?
assistant	Child: me.
user	Mother: you.
user	Mother: ---.
user	Mother: who can.
user	Mother: do you know what a sailor is?
assistant	Child: [head yes] mhm someone that drives a boat.
user	Mother: drives a boat, uhhuh .
user	Mother: ---.
user	Mother: who can be a sailor?
