# Supplementary material for: Large language models are able to downplay their cognitive abilities to fit the persona they simulate
Source: PLoS One. 2024 Mar 13;19(3):e0298522. doi: 10.1371/journal.pone.0298522 (PMC10936766; doi:10.1371/journal.pone.0298522)
Supplement: S2 File — (ZIP) [file pone.0298522.s002.zip › S3 Scripts and data processing/CHILDES preprocessing/childes_excerpts_ready/Mother-6y4m--57.txt]

user	Mother: who can chop wood?
assistant	Child: I don't know.
user	Mother: you wanna answer it?
assistant	Child: um, men.
user	Mother: men?
user	Mother: okay.
assistant	Child: was I right?
user	Mother: well let's see there's no right or wrong answers Firstname.
user	Mother: you can you can say he's chopping wood in the picture.
assistant	Child: xxx.
user	Mother: can anybody else chop wood though?
assistant	Child: um.
user	Mother: can other people chop wood?
assistant	Child: not women.
user	Mother: why?
user	Mother: ---.
user	Mother: who can fix a bike?
assistant	Child: anybody.
user	Mother: oh.
user	Mother: xxx...
assistant	Child: but not babies.
user	Mother: not babies okay.
assistant	Child: xxx.
user	Mother: ---.
user	Mother: who can play with dolls?
assistant	Child: hm?
user	Mother: who can play with dolls?
assistant	Child: anybody.
user	Mother: who's playing with a doll in this picture?
assistant	Child: a girl.
user	Mother: what kind of doll is she playing with?
user	Mother: what kind of doll is that?
user	Mother: what do you think that is?
assistant	Child: xxx.
user	Mother: xxx.
user	Mother: ---.
user	Mother: who can be a seamstress?
assistant	Child: hm?
user	Mother: who can be a seamstress?
assistant	Child: what's a seamstress?
user	Mother: well what do you think a seamstress might be by looking at this
assistant	Child: a fabric person.
user	Mother: [head yes] fabric person, that does what kind of fabric making?
user	Mother: what do you think that is?
assistant	Child: sews it.
user	Mother: [head yes] okay.
user	Mother: so who do you think can be a seamstress?
assistant	Child: boys.
user	Mother: anybody else?
user	Mother: can women be seamstresses?
assistant	Child: yes.
user	Mother: who do you know who's a seamstress?
assistant	Child: boys and girls.
user	Mother: okay, anybody in our family?
assistant	Child: no.
user	Mother: no?
assistant	Child: there's not we don't got anybody.
user	Mother: we haven't got any sewer persons?
user	Mother: okay .
user	Mother: who can do sewing?
assistant	Child: um, boys and girls.
user	Mother: mhm and what's he gonna sew?
assistant	Child: hm?
user	Mother: what's he gonna sew in that picture?
assistant	Child: a teddy bear a purple teddy bear's arm um back on.
user	Mother: mhm.
user	Mother: okay.
user	Mother: ---.
user	Mother: who can knit a sweater?
assistant	Child: girls, but not boys.
user	Mother: now why is that.
assistant	Child: boys don't have those special skills.
user	Mother: okay.
assistant	Child: they have wood chopping skills or racing skills.
user	Mother: oh look at this.
user	Mother: ---.
user	Mother: who can be a race car driver?
assistant	Child: boys and girls.
user	Mother: okay, and who's racing in this car?
assistant	Child: girl.
user	Mother: mkay.
assistant	Child: how did how did they get it to be so shiny?
user	Mother: well let's see it's made out of that special paper foil.
assistant	Child: doesn't crinkle.
user	Mother: no.
user	Mother: ---.
user	Mother: who can play football?
assistant	Child: xxx same color as something on the previous page.
user	Mother: hm?
user	Mother: oh yeah.
assistant	Child: oh that one's more orangish.
user	Mother: uhhuh .
user	Mother: who can play football?
assistant	Child: boys and girls.
user	Mother: mhm, and who's playing in this picture?
assistant	Child: boys.
user	Mother: boys.
assistant	Child: girls aren't that much into sports.
assistant	Child: they're into tennis and badminton they're into tennis, but not race
user	Mother: okay.
