# Supplementary material for: Large language models are able to downplay their cognitive abilities to fit the persona they simulate
Source: PLoS One. 2024 Mar 13;19(3):e0298522. doi: 10.1371/journal.pone.0298522 (PMC10936766; doi:10.1371/journal.pone.0298522)
Supplement: S2 File — (ZIP) [file pone.0298522.s002.zip › S3 Scripts and data processing/CHILDES preprocessing/childes_excerpts_ready/Mother-6y4m--69.txt]

user	Mother: does his brother play?
assistant	Child: mhm.
assistant	Child: they look like the same.
user	Mother: mm,because they're family.
user	Mother: they're related, right?
assistant	Child: mhm.
user	Mother: lots of times people from the same family look the same, don't they
assistant	Child: they're brothers.
assistant	Child: mm, but we don't.
user	Mother: we don't?
assistant	Child: mhm.
user	Mother: I think we do.
user	Mother: you picture your baby picture looks like my baby picture, kind of.
assistant	Child: mm.
user	Mother: did you know that?
assistant	Child: no.
user	Mother: so, why you think they have a woman there throwing a football?
user	Mother: it's because...
assistant	Child: I don't know.
user	Mother: does that look right?
assistant	Child: um, yeah.
user	Mother: it does?
user	Mother: so women can play football?
assistant	Child: yeah.
user	Mother: and can men play football?
assistant	Child: yeah.
user	Mother: is that is one of them better than the other at playing football?
assistant	Child: yeah.
user	Mother: who's better?
assistant	Child: boys.
assistant	Child: boys?
user	Mother: how come boys are better at football?
assistant	Child: because it's not most likely a woman.
user	Mother: whybecause it's what, um why is it why is it not likely a
assistant	Child: because.
user	Mother: I don't understandbecause.
user	Mother: that doesn't tell me why.
user	Mother: can you tell me why?
user	Mother: I don't understandbecause.
assistant	Child: I just don't know why.
user	Mother: why is itbecause you see it on tv all the time, that's always
assistant	Child: [chuckles] yeah.
user	Mother: is that why?
user	Mother: same thing for sewing?
user	Mother: is it because we always see women sewing and not men?
assistant	Child: yeah.
user	Mother: is that why?
assistant	Child: ooh, yummy, cookies.
user	Mother: ---.
user	Mother: who can help bake cookies?
user	Mother: who would do that?
assistant	Child: me, you, mommy.
user	Mother: mhm.
user	Mother: just girls?
assistant	Child: um, men can do it too.
user	Mother: right.
user	Mother: they should.
user	Mother: they should help out just as much, shouldn't they?
assistant	Child: yup [gets off] couch to look at ceiling.
user	Mother: come here, can we sit down?
user	Mother: here, come here.
user	Mother: here, Firstname they can hear you.
user	Mother: just sit next to me.
assistant	Child: oh poo, I'll just scream in the microphone.
user	Mother: kids can help bake cookies too, can't they?
assistant	Child: yeah.
assistant	Child: and I eat frozen cookies.
user	Mother: yeah but you probably wouldn't wanna eat too many.
user	Mother: you know why?
assistant	Child: why?
user	Mother: you could get sick to your stomach.
assistant	Child: oh poo.
user	Mother: mm...
assistant	Child: I don't care.
user	Mother: okay, are we done with that?
assistant	Child: yeah.
user	Mother: alright, what does this one say?
user	Mother: ---.
user	Mother: who can feed a baby?
user	Mother: who is that?
assistant	Child: a daddy daddy.
user	Mother: that's a daddy.
user	Mother: do dads usually feed the babies?
assistant	Child: no.
user	Mother: who feeds the babies most of the time?
assistant	Child: women.
user	Mother: the women?
user	Mother: why do you think they do that?
assistant	Child: because they're their son or daughter.
user	Mother: mhm.
user	Mother: well, but the baby is their dad's son or daughter too.
user	Mother: sowhy wouldn't he why wouldn't he feed them more?
assistant	Child: I don't know.
user	Mother: but you just told me that you thought the women do it more.
user	Mother: is that because you seethem?
assistant	Child: mm.
user	Mother: or you just think they do it more?
assistant	Child: um, I hear...
user	Mother: or you know they do it more?
user	Mother:because someone tells you.
