# Supplementary material for: Large language models are able to downplay their cognitive abilities to fit the persona they simulate
Source: PLoS One. 2024 Mar 13;19(3):e0298522. doi: 10.1371/journal.pone.0298522 (PMC10936766; doi:10.1371/journal.pone.0298522)
Supplement: S2 File — (ZIP) [file pone.0298522.s002.zip › S3 Scripts and data processing/CHILDES preprocessing/childes_excerpts_ready/Mother-6y5m--67.txt]

assistant	Child: who can deliver newspapers?
assistant	Child: a boy grownup, or a lady grownup.
user	Mother: what about younger people?
assistant	Child: mm, no.
user	Mother: who delivers our newspaper?
assistant	Child: a man he some people like someone like at work.
user	Mother: but who delivers our newspaper?
assistant	Child: I forget his name.
user	Mother: not the mail, but the newspaper.
assistant	Child: um, a girl.
user	Mother: mhm.
user	Mother: just like the picture.
assistant	Child: ---.
assistant	Child: who can do be a cheerleader?
assistant	Child: I a grown up, boy, or a um a young boy or a young girl.
user	Mother: yeah?
user	Mother: or grown up girls?
assistant	Child: yeah.
user	Mother: just about anybody can be, huh?
assistant	Child: yup.
assistant	Child: ---.
assistant	Child: who can babysit?
user	Mother: no, feed a baby.
assistant	Child: ---.
assistant	Child: who can feed a baby?
assistant	Child: a girl or a kid who is grown up like me.
assistant	Child: I could.
user	Mother: are you are you big enough to feed a baby?
assistant	Child: I feeded one before.
user	Mother: did you?
assistant	Child: Firstname.
user	Mother: ah:...
assistant	Child: when he was little.
user	Mother: but just any grown up or any kid?
assistant	Child: okay, your turn.
user	Mother: ---.
user	Mother: who can help...
assistant	Child: ---.
assistant	Child: make new cookies?
assistant	Child: I can.
assistant	Child: mom can.
assistant	Child: Firstname can.
assistant	Child: ---.
assistant	Child: who can play football?
user	Mother: Firstname play football?
assistant	Child: yes yes yes.
user	Mother: who else can play football?
assistant	Child: Firstname.
assistant	Child: or a dad or a mom.
user	Mother: can anybody play football?
assistant	Child: yes.
assistant	Child: except older people.
user	Mother: do you think they can't play football?
assistant	Child: well, they can try.
assistant	Child: ---.
assistant	Child: who can be in a race who can drive a race car?
assistant	Child: a girl or a boy.
user	Mother: do you think a young girl should do that?
assistant	Child: they should sit xxx the passenger.
assistant	Child: or go the littler car.
user	Mother: is it a safe thing to do?
assistant	Child: yup.
user	Mother: oh.
assistant	Child: ---.
assistant	Child: who can knit?
assistant	Child: I can.
user	Mother: can you knit?
user	Mother: wow.
assistant	Child: can you?
user	Mother: yes, but who else do you think can knit?
assistant	Child: Firstname.
user	Mother: Firstname can knit.
assistant	Child: grandma.
user	Mother: [head yes].
assistant	Child: but she mostly does embroidery.
user	Mother: embroidery.
assistant	Child: ---.
assistant	Child: who can sew a teddy bear?
assistant	Child: I can try.
user	Mother: yeah.
assistant	Child: Firstname can.
user	Mother: can he?
user	Mother: do you think he can sew good?
assistant	Child: yeah.
user	Mother: oh, what happened to him?
assistant	Child: his arm broke off.
user	Mother: you think somebody was how did you think that happened?
assistant	Child: somebody was pulling on him.
user	Mother: mhm.
assistant	Child: what's this one?
user	Mother: ---.
user	Mother: who can be a seamstress?
user	Mother: do you know what a seamstress is?
assistant	Child: a sewer or something.
user	Mother: mhm.
user	Mother: like somebody who knits.
assistant	Child: like Firstname?
assistant	Child: aunt Firstname sews some things.
user	Mother: right.
user	Mother: who else do we know who's a good sewer?
