# Supplementary material for: Large language models are able to downplay their cognitive abilities to fit the persona they simulate
Source: PLoS One. 2024 Mar 13;19(3):e0298522. doi: 10.1371/journal.pone.0298522 (PMC10936766; doi:10.1371/journal.pone.0298522)
Supplement: S2 File — (ZIP) [file pone.0298522.s002.zip › S3 Scripts and data processing/CHILDES preprocessing/childes_excerpts_ready/Mother-6y6m--59.txt]

user	Mother: do you think there are boy ballet dancers?
assistant	Child: yeah.
user	Mother: yeah xxx.
user	Mother: Firstname did, yeah Firstname did ballet dancing.
user	Mother: wanna turn the page?
user	Mother: oh what is this one?
user	Mother: this one says .
user	Mother: who can play hopscotch?
assistant	Child: me.
user	Mother: you.
user	Mother: is that you?
assistant	Child: yeah.
user	Mother: that's you?
assistant	Child: a little kid.
user	Mother: a little kid.
user	Mother: do you think only boys can play hopscotch?
assistant	Child: no.
user	Mother: no?
user	Mother: who else can play hopscotch?
assistant	Child: moms, mommies moms, dads, sister, and boys.
user	Mother: yup, okay.
user	Mother: [gasps] this one says .
user	Mother: who can drive...
assistant	Child: a car.
user	Mother: no, what is that .
user	Mother: a what's that?
assistant	Child: a truck.
user	Mother: a truck.
user	Mother: that's me.
user	Mother: can only moms drive a truck?
assistant	Child: no.
user	Mother: nope head:no.
assistant	Child: dads.
user	Mother: dads.
user	Mother: who else?
user	Mother: dads and moms?
user	Mother: can kids drive trucks?
assistant	Child: no!
user	Mother: nope, xxx license.
user	Mother: this one says .
user	Mother: who can do dusting?
assistant	Child: moms.
user	Mother: moms.
assistant	Child: dads.
user	Mother: dads.
user	Mother: do dads, does our dad do much dusting?
assistant	Child: no.
user	Mother: no, do you?
assistant	Child: no.
user	Mother: no.
user	Mother: how bout Firstname?
assistant	Child: no.
user	Mother: no xxx dusting.
user	Mother: just me.
assistant	Child: you do dusting.
user	Mother: what's that?
assistant	Child: chair.
user	Mother: what kind of chair?
assistant	Child: rocking chair.
user	Mother: what's she dusting off of?
assistant	Child: um, a bookshelf.
user	Mother: [head yes] a bookshelf.
user	Mother: [gasps] she doesn't have any [pointing feet] where are her shoes?
assistant	Child: [shrugs shoulders].
user	Mother: she's barefoot.
user	Mother: [gasps] ooh let's see.
user	Mother: this one says .
user	Mother: who can...
assistant	Child: ---.
assistant	Child: put.
user	Mother: ---.
user	Mother: be a firefighter.
assistant	Child: be a a man.
assistant	Child: um, daddies.
user	Mother: mhm.
assistant	Child: you.
user	Mother: [head yes] girls can be firefighters?
user	Mother: have you ever seen a girl firefighter?
assistant	Child: mhm.
user	Mother: you have?
user	Mother: when?
assistant	Child: at school.
user	Mother: one came to your school?
assistant	Child: mhm.
user	Mother: I didn't know that.
user	Mother: what's this?
user	Mother: xxx the whole thing.
assistant	Child: oh, a truck.
user	Mother: oh what's that?
assistant	Child: a saw.
user	Mother: no.
assistant	Child: I don't know.
user	Mother: axe.
user	Mother: know what they use that for?
assistant	Child: yeah.
user	Mother: what?
assistant	Child: if a, if a door's stuck then they hafta chop it.
user	Mother: mhm what else do they use it for?
assistant	Child: um.
user	Mother: they break the windows with that.
