# Supplementary material for: Large language models are able to downplay their cognitive abilities to fit the persona they simulate
Source: PLoS One. 2024 Mar 13;19(3):e0298522. doi: 10.1371/journal.pone.0298522 (PMC10936766; doi:10.1371/journal.pone.0298522)
Supplement: S2 File — (ZIP) [file pone.0298522.s002.zip › S3 Scripts and data processing/CHILDES preprocessing/childes_excerpts_ready/Mother-6y6m--70.txt]

user	Mother: who can be a seamstress?
user	Mother: that means someone who sews clothes together.
assistant	Child: [points mother].
user	Mother: mom?
user	Mother: xxx...
assistant	Child: because you sometimes sew clo clothes and stuff xxx you have a
user	Mother: yeah.
user	Mother: yeah.
assistant	Child: ---.
assistant	Child: who can do sewing?
user	Mother: who can do sewing?
user	Mother: who's in the picture?
user	Mother: a girl?
assistant	Child: yeah xxx.
user	Mother: you did sewing for art right?
assistant	Child: okay sewing.
assistant	Child: I can.
user	Mother: yeah?
user	Mother: did all the kids at school do sewing?
assistant	Child: yes all of them.
assistant	Child: ---.
assistant	Child: who can knit a sweater?
user	Mother: who is...
assistant	Child: dad.
user	Mother: a dad?
user	Mother: do you usually see dads knit sweaters?
assistant	Child: um.
assistant	Child: well it shows a dad in the picture.
user	Mother: [nods] yeah it does show a dad in the picture.
assistant	Child: it's kinda sticky stuff [turns page].
assistant	Child: ---.
assistant	Child: who can be a race car driver?
assistant	Child: daddy.
user	Mother: do mommys be race car drivers?
assistant	Child: na no.
user	Mother: no?
assistant	Child: ---.
assistant	Child: who can play football?
assistant	Child: football team.
user	Mother: the football team?
user	Mother: do girls play football?
assistant	Child: some ofthem.
user	Mother: do boys?
assistant	Child: [nods] they do.
user	Mother: girls can do it too right?
assistant	Child: I know.
assistant	Child: ---.
assistant	Child: who can help bake cookies?
assistant	Child: girls and boys.
user	Mother: who likes to eat cookies?
assistant	Child: everybody [laughs].
assistant	Child: uh how do you turn it, how do you turn this ?
user	Mother: is it stuck?
assistant	Child: ---.
assistant	Child: who can feed a baby?
user	Mother: ooh.
user	Mother: who do you usually see feed babies?
assistant	Child: moms because they have the babies born.
user	Mother: yeah but dads feed them too don't they?
assistant	Child: I know.
assistant	Child: xxx.
user	Mother: does your dad...
assistant	Child: well we did it once.
assistant	Child: he was holding me.
assistant	Child: oh .
assistant	Child: who can be a cheerleader?
user	Mother: hm hm who's usually a cheerleader?
user	Mother: do you know?
assistant	Child: [shrugs shoulders].
user	Mother: do you know any?
assistant	Child: well Firstname xxx has a cheerleader costume.
user	Mother: [nods] she does.
assistant	Child: yeah.
assistant	Child: ---.
assistant	Child: who can deliver the newspaper?
assistant	Child: newspaper boy.
assistant	Child: that one's easy.
user	Mother: mhm .
assistant	Child: ---.
assistant	Child: who can play with toy trucks?
assistant	Child: a boy.
user	Mother: is that a boy?
assistant	Child: no it's a girl.
user	Mother: well you play with Firstname's trucks too don't you?
assistant	Child: I sometimes do that yeah.
assistant	Child: ---.
assistant	Child: who can be a sailor?
assistant	Child: men and women can.
assistant	Child: old young sailors...
user	Mother: would you like to sail a ship do you think?
assistant	Child: ooh no.
user	Mother: no?
assistant	Child: ---.
assistant	Child: who can pick flowers?
assistant	Child: boy.
assistant	Child: why do they show a boy in the picture picking flowers?
user	Mother: Firstname sometimes picks flowers doesn't he?
assistant	Child: yeah boy and girls can pick flowers.
assistant	Child: if they don't like them xxx.
