# Supplementary material for: Large language models are able to downplay their cognitive abilities to fit the persona they simulate
Source: PLoS One. 2024 Mar 13;19(3):e0298522. doi: 10.1371/journal.pone.0298522 (PMC10936766; doi:10.1371/journal.pone.0298522)
Supplement: S2 File — (ZIP) [file pone.0298522.s002.zip › S3 Scripts and data processing/CHILDES preprocessing/childes_excerpts_ready/Mother-6y6m--72.txt]

user	Mother: the frog is jumping quite high.
assistant	Child: yeah.
user	Mother: where's that frog going?
user	Mother: what is he...
assistant	Child: into the water.
user	Mother: into the water.
assistant	Child: yeah.
user	Mother: and who's this?
user	Mother: who do you suppose this is?
assistant	Child: a boy.
user	Mother: a little boy trying to catch a frog maybe?
assistant	Child: yeah.
user	Mother: mm.
assistant	Child: because, xxx.
user	Mother: oh cousin cousin Firstname catches crickets?
assistant	Child: yes, he also catches frogs.
user	Mother: wow.
user	Mother: this says, .
user	Mother: who can...
assistant	Child: can do aerobics.
user	Mother: ---.
user	Mother: aerobics?
user	Mother: yeah.
user	Mother: can you do aerobics?
assistant	Child: yeah.
user	Mother: you like to do aerobics.
assistant	Child: [mumbling] yeah except I don't like to walk on the balance beam.
user	Mother: oh, you don't like the balance beam?
user	Mother: yeah, that's kind of hard, isn't it?
user	Mother: looks like she's having fun.
user	Mother: what's this over here?
assistant	Child: a boombox.
user	Mother: a boombox.
user	Mother: what comes out of a boombox?
assistant	Child: music.
user	Mother: music.
user	Mother: what do you think?
user	Mother: do you think she has a barbie tape, like yours?
user	Mother: that you do aerobics too at home?
assistant	Child: [head yes] xxx.
user	Mother: yeah?
user	Mother: okay.
assistant	Child: ---.
assistant	Child: what how...
user	Mother: ---.
user	Mother: who...
assistant	Child: ---.
assistant	Child: who can be a ballet dancer?
user	Mother: ---.
user	Mother: who can be a ballet dancer?
assistant	Child: xxx.
user	Mother: anybody can be a ballet dancer, can't they?
user	Mother: a boy or a girl?
user	Mother: I bet.
assistant	Child: yeah, but I think girls look better in ballet.
user	Mother: um well, you you think girls look better in ballet?
assistant	Child: [head yes].
user	Mother: why?
user	Mother: why do you think that?
user	Mother: hm?
assistant	Child: because they have longer hair than boys.
user	Mother: oh, they do, okay.
assistant	Child: xxx.
user	Mother: okay.
assistant	Child: I think we skipped a page.
user	Mother: you think so?
user	Mother: I don't think we did.
user	Mother: let's go to the next one.
assistant	Child: ---.
assistant	Child: who can play hopscotch?
user	Mother: ---.
user	Mother: who can play hopscotch?
assistant	Child: I can play hopscotch.
user	Mother: you can.
user	Mother: how about this little girl?
user	Mother: she's playing hopscotch in the book.
assistant	Child: Firstname can play hopscotch.
user	Mother: where can we play hopscotch?
assistant	Child: um um um, the driveway.
user	Mother: the driveway.
assistant	Child: or the...
user	Mother: where else?
assistant	Child: or the sidewalk.
user	Mother: the sidewalk.
user	Mother: yup.
user	Mother: looks like where's she playing do you think?
user	Mother: do you...
assistant	Child: at the park.
user	Mother: at the park!
user	Mother: yeah.
user	Mother:because why?
assistant	Child: there's a bench.
user	Mother: mhm some trees and maybe some grass.
user	Mother: okay.
assistant	Child: ---.
assistant	Child: who can drive a truck?
user	Mother: ---.
user	Mother: who can drive a truck?
user	Mother: alright.
assistant	Child: I can drive it when my daddy backed his truck out xxx.
