# Supplementary material for: Large language models are able to downplay their cognitive abilities to fit the persona they simulate
Source: PLoS One. 2024 Mar 13;19(3):e0298522. doi: 10.1371/journal.pone.0298522 (PMC10936766; doi:10.1371/journal.pone.0298522)
Supplement: S2 File — (ZIP) [file pone.0298522.s002.zip › S3 Scripts and data processing/CHILDES preprocessing/excerpts_to_scenarios.py]

import os
import re
from collections import Counter

# path to the directories
dir_paths = ["1", "2", "3", "4", "5", "6"]

for dir_path in dir_paths:
    # full path to the directory
    full_dir_path = os.path.join("childes_excerpts", dir_path)
    
    # iterate over all txt files in the directory
    for file_name in os.listdir(full_dir_path):
        if file_name.endswith(".txt"):
            with open(os.path.join(full_dir_path, file_name), 'r', encoding='utf-8') as f:
                lines = f.readlines()

            # hold the word counts
            word_counter = Counter()
            
            for i, line in enumerate(lines):
                #&=raises:arm_zz
                lines[i] = re.sub('&=([a-z]+):([a-z]+)_([a-z]+)', r'[\1 \2 \3]', lines[i])
                lines[i] = re.sub('&=([a-z]+):([a-z]+)', r'[\1 \2]', lines[i])
                lines[i] = re.sub('&=([a-z]+)', r'[\1]', lines[i])
                #*Mother: 0.
                lines[i] = re.sub("(\*[^:]+\: )0\.", r"\1---.", lines[i])
                #[06:42]
                lines[i] = re.sub("\[\d{2}:\d{2}\]", "", lines[i])
                lines[i] = re.sub("\[\d{2}:\d{2}:\d{2}\]", "", lines[i])
                lines[i] = lines[i].replace('&', '')
                lines[i] = lines[i].replace('⌈', '')
                lines[i] = lines[i].replace('⌉', '')
                lines[i] = lines[i].replace('/', '')
                lines[i] = lines[i].replace('‡', '')
                lines[i] = lines[i].replace('@', 'a')
                lines[i] = lines[i].replace('„', '')
                lines[i] = lines[i].replace(' ...', '...')
                lines[i] = lines[i].replace(' !', '!')
                lines[i] = lines[i].replace('_', ' ') 
                lines[i] = re.sub(" {2,}", " ", lines[i])
            

            for i, line in enumerate(lines):
                # check if line starts with '*Child:'
                if line.startswith('*Child:'):
                    lines[i] = line.replace('*Child:', 'assistant\tChild:')
            for i, line in enumerate(lines):
                # check if line starts with '*'
                if line.startswith('*'):
                    lines[i] = line.replace('*', 'user\t')
                    word = line.split(':')[0][1:]  # take the word after '*' and before ':'
                    word_counter[word] += 1

            new_lines = []
            for i in range(len(lines)):
                if "\t" not in lines[i]:
                    # If it's the first line and doesn't contain \t
                    if i == 0:
                        new_lines.append(lines[i].rstrip('\n') + lines[i+1])
                        continue
                    # If it's not the first line and doesn't contain \t
                    else:
                        new_lines[-1] = new_lines[-1].rstrip('\n') + lines[i]
                else:
                    new_lines.append(lines[i])               

            # find the most common word
            most_frequent = word_counter.most_common(1)[0][0]

            # prepare the new file name
            new_file_name = most_frequent + "-" + file_name.replace("_", "-")

            # write the modified lines to a new file in the new directory
            os.makedirs('childes_excerpts_ready', exist_ok=True)
            with open(os.path.join('childes_excerpts_ready', new_file_name), 'w', encoding='utf-8') as f:
                f.writelines(new_lines)
