# Supplementary material for: Large language models are able to downplay their cognitive abilities to fit the persona they simulate
Source: PLoS One. 2024 Mar 13;19(3):e0298522. doi: 10.1371/journal.pone.0298522 (PMC10936766; doi:10.1371/journal.pone.0298522)
Supplement: S2 File — (ZIP) [file pone.0298522.s002.zip › S3 Scripts and data processing/CHILDES preprocessing/postcleaning.py]

import os
import re

# Define the input and output directories
input_dir = "ChildesDirty"
output_dir = "ChildesClean"

# Define the conversation template
conversation_template = "Here is a real conversation between a child\\1 and their parent.\n"

# Loop through all files in the input directory
for filename in os.listdir(input_dir):
    # Make sure we're only processing text files
    if filename.endswith(".txt"):
        # Construct the full paths to the input and output files
        input_path = os.path.join(input_dir, filename)
                
        # Open the input file for reading and the output file for writing
        with open(input_path, "r", encoding="utf-8") as input_file:
            
            # Read the contents of the input file
            contents = input_file.read()
            
            # Find the first occurrence of "Child:" followed by any characters other than ":"
            matchAge = re.search(r"\*Child that is (\d) years", contents)
            match = re.search(r"Child([^:]*):", contents)
            if match:
                # Insert the matched text at the beginning of the file using the conversation template
                conversation_templateNew = conversation_template.replace("\\1", match.group(1))
                conversation_templateNew = re.sub(r'0(\d)', '\\1', conversation_templateNew)
                contents = conversation_templateNew + contents
            
            # Replace all occurrences of "MOT" with "Mother" etc.
            contents = contents.replace("MOT", "Mother")
            contents = contents.replace("FAT", "Father")
            #GAI|MEL|URS|ROG|INV|GLO|COU
            contents = re.sub(r"\n\*[A-Z]{3}:", "\n*Friend:", contents)

            contents = contents.replace(" (.)", ",")
            contents = contents.replace(" .", ".")
            contents = contents.replace(" ?", "?")
            contents = contents.replace(" !", "!")
            contents = contents.replace(" ,", ",")
            contents = contents.replace(" :", ":")
            contents = contents.replace("\t", " ")
            contents = contents.replace("+", "")
            contents = contents.replace("&-", "")
            contents = contents.replace("\"", "")
            contents = re.sub(r"<(aft|bef)>", "", contents)
            contents = contents.replace("*Child: ?\t?0", "*Child:...")
            contents = re.sub(r" +", " ", contents)

            contents = re.sub(r" ?([<>\(\)])", "", contents)
            contents = re.sub(r"%(xpho|alt|err|spa|com)([^\n]*)\n", "", contents)
            contents = re.sub(r"%[^:]*: ?([^\n]*)\n", "[\\1]\n", contents)

            
            
            # Replace all occurrences of "Child" followed by any characters other than ":" with "Child:"
            contents = re.sub(r"Child[^:]*:", "Child:", contents)
            
        # Write the cleaned-up contents to the output file
        if matchAge:
            output_path = os.path.join(output_dir, matchAge.group(1) + "yo_" + filename)
        else:
            output_path = os.path.join(output_dir,filename)
        with open(output_path, "w", encoding="utf-8") as output_file:
            output_file.write(contents)
            
            # Print a message to indicate that the file has been processed
            print(f"Processed {filename}")
print(f"Finished")
