# Supplementary material for: Large language models are able to downplay their cognitive abilities to fit the persona they simulate
Source: PLoS One. 2024 Mar 13;19(3):e0298522. doi: 10.1371/journal.pone.0298522 (PMC10936766; doi:10.1371/journal.pone.0298522)
Supplement: S2 File — (ZIP) [file pone.0298522.s002.zip › S3 Scripts and data processing/CHILDES preprocessing/Postpostclean.py]

import os
import re

# specify the directory
directory = 'Clean2'

# regex pattern to match "(\d) years, (\d*) months and (\d*) days" in the file content
pattern_content = re.compile(r'(\d) years, (\d*) months and (\d*) days')

# regex pattern to match "\dyo" in the filename
pattern_filename = re.compile(r'\dyo')

for filename in os.listdir(directory):
    if pattern_filename.search(filename):
        with open(os.path.join(directory, filename), 'r',encoding='utf-8') as file:
            first_line = file.readline()
            match = pattern_content.search(first_line)
            if match:
                # extract year, month, and day
                year, month, day = map(int, match.groups())
                
                # round the month according to the day
                if day > 15:
                    month += 1
                
        # rename the file
        new_filename = f'{year}y{month}m_{filename[3:]}'
        os.rename(os.path.join(directory, filename), os.path.join(directory, new_filename))
