# Supplementary material for: Large language models are able to downplay their cognitive abilities to fit the persona they simulate
Source: PLoS One. 2024 Mar 13;19(3):e0298522. doi: 10.1371/journal.pone.0298522 (PMC10936766; doi:10.1371/journal.pone.0298522)
Supplement: S2 File — (ZIP) [file pone.0298522.s002.zip › S3 Scripts and data processing/cupboard-drawer.txt]

user	{Caregiver}: Can you remember Maxi, your friend?
assistant
user	{Caregiver}: Here is a puppet. The puppet is like Maxi, isn't he?
assistant
user	{Caregiver}: Maxi has a chocolate, here is his chocolate... And Maxi, here, puts the chocolate in the cupboard.
assistant
user	{Caregiver}: Now Maxi left! Maxi went to a playground.
assistant
user	{Caregiver}: And here comes his mommy to the cupboard! Here this puppet is his mommy. And she takes the chocolate!
assistant
user	{Caregiver}: And she gives the chocolate to a drawer. Here.
assistant
user	{Caregiver}: Now Maxi is back from the playground! And he wants the chocolate. Where will Maxi look?
assistant
