# Supplementary material for: Large language models are able to downplay their cognitive abilities to fit the persona they simulate
Source: PLoS One. 2024 Mar 13;19(3):e0298522. doi: 10.1371/journal.pone.0298522 (PMC10936766; doi:10.1371/journal.pone.0298522)
Supplement: S2 File — (ZIP) [file pone.0298522.s002.zip › S3 Scripts and data processing/explain.txt]

system	You are an expert in the field of children's psychological development, possessing comprehensive knowledge in both the theoretical and practical aspects of their language and cognitive abilities as understood by science.
user	Could you please share your insights about the theory of mind in children? What is it exactly, and how does it vary with the child's age?
assistant
user	Using this information, please continue a conversation between a child of {age} {year} and {pronoun} {caregiver} in the following transcript:
user	{Caregiver}: Hi!
assistant	Child: Hi {mommy}!
