# Supplementary material for: Large language models are able to downplay their cognitive abilities to fit the persona they simulate
Source: PLoS One. 2024 Mar 13;19(3):e0298522. doi: 10.1371/journal.pone.0298522 (PMC10936766; doi:10.1371/journal.pone.0298522)
Supplement: S2 File — (ZIP) [file pone.0298522.s002.zip › S3 Scripts and data processing/filter_children_only.py]

import os
import re
import shutil

# Define the directory where the files are located
source_dir = 'output'
dest_dir = 'output_filtered'

# Create the destination directory if not exists
os.makedirs(dest_dir, exist_ok=True)

# Regex patterns for different brackets
pattern_round = r'\([^)]*\)'
pattern_square = r'\[[^\]]*\]'
pattern_curly = r'\{[^}]*\}'


def filter_lines(orig_lines):
    filtered_lines = []
    # Go line by line in the original file
    for line in orig_lines:
        line = line.replace("assistant\tChild: ", "assistant: Child: ")
        # Filter lines starting with "assistant: Child: " and remove the prefix
        if line.startswith("assistant: Child: "):
            line = line.replace("assistant: Child: ", "")

            # Remove everything in brackets
            line = re.sub(pattern_round, "", line)
            line = re.sub(pattern_square, "", line)
            line = re.sub(pattern_curly, "", line)

            # Add the line to the list of filtered lines
            filtered_lines.append(line)
    
    return filtered_lines


# Iterate over all files in the directory
for filename in os.listdir(source_dir):
    # Get the initial part of the filename
    init = filename.split("_")[1]


    # Try opening the two files
    try:
        with open(f"{init}.txt", 'r', encoding='utf-8') as init_file:
            init_lines = init_file.readlines()
    except FileNotFoundError:
        try:
            with open(f"childes_excerpts_ready/{init}.txt", 'r', encoding='utf-8') as init_file:
                init_lines = init_file.readlines()
        except FileNotFoundError:
            print(f"No file found for initial part {init}")
            continue

    with open(os.path.join(source_dir, filename), 'r', encoding='utf-8') as orig_file:
        orig_lines = orig_file.readlines()

    filtered_orig_lines = filter_lines(orig_lines)
    filtered_init_lines = filter_lines(init_lines)
    #print(filtered_orig_lines)
    #print(filtered_init_lines)
    
    filtered_lines = []
    # Go line by line in the original file
    for i,line in enumerate(filtered_orig_lines):
        # Filter the same lines
        if (len(filtered_init_lines) < i+1)or(not (line == filtered_init_lines[i])):
            filtered_lines.append(line)    
   
    # Write the filtered lines to the new file
    with open(os.path.join(dest_dir, filename), 'w', encoding='utf-8') as filtered_file:
        filtered_file.writelines(filtered_lines)


    


        ###########
        # If the line is the same as in the secondary file, skip it
       # if line in secondary_lines:
        #    continue
