# Supplementary material for: Large language models are able to downplay their cognitive abilities to fit the persona they simulate
Source: PLoS One. 2024 Mar 13;19(3):e0298522. doi: 10.1371/journal.pone.0298522 (PMC10936766; doi:10.1371/journal.pone.0298522)
Supplement: S2 File — (ZIP) [file pone.0298522.s002.zip › S3 Scripts and data processing/Intercoding/intercoding.tsv]

Coding 1	Coding 2
1	1
2	1
1	1
0	1
1	1
1	1
1	1
2	2
1	1
2	2
2	2
2	2
1	1
2	2
4	4
2	2
1	1
1	1
1	1
2	2
1	1
2	2
1	1
0	0
4	4
1	1
4	4
2	2
2	2
1	1
4	4
1	1
4	4
1	1
1	1
2	2
4	4
2	2
4	4
2	2
4	4
2	2
4	4
1	1
4	4
1	1
4	4
1	1
1	1
1	1
4
1
4
1
1
1
4
1
4
1
4
1
1
1
4
2
1
1
4
1
4
1
1
1
4
1
4
1
0
1
1
1
4
1
1
1
1
1
1
4
1
1
1
1
1
1
1
1
1
1
1
2
1
1
1
1
1
1
1
1
1
1
4
1
1
1
4
1
4
1
1
1
1
1
4
1
1
1
4
1
1
1
1
1
1
4
1
1
1
1
1
1
1
1
0
1
1
1
0
1	1
1	1
2	2
3	3
2	2
1	1
1	1
1	1
1	1
1	1
1	1
0	0
1	1
0	0
1	1
1	1
4	4
0	0
2	2
3	3
1	1
3	3
2	2
0	0
1	1
0	0
1	1
0	0
1	1
0	0
4	4
0	0
2	2
0	0
1	1
0	0
1	1
1	3
1	1
1	1
1	1
0	0
1	1
1	1
1	1
1	1
1	1
1	1
2	2
0	0
1	1
0
1
0
1
2
1
0
1
0
1
0
1
1
1
0
1
1
1
1
1
1
1
1
1
1
1
1
1
2
1
0
1
2
1
2
1
0
1
0
2
2
1
2
2
2
2
0
2
1
2
1
1
2
1
2
2
2
2
3
2
2
1
0
2
1
1
2
1
3
1
0
2
0
2
1
2
1
1
1
1
1
1
1
1
1
1
1
4
0
1
1
1
1
4
1
1
0
1
1
1
0
2
0
1
1
2
1
1
1
4
1
1
0
1
0
1
0
1
1
1
3
1
3
1
1
1
1
1
1
1
1
4
3
4
1
1
0
1
0
2
1
4
1
2
3
1
1
2
3
1
1
1
1
1
1
1
0
4
0
2
1
1
2
1
1
1
1
1
1
2
0
1
1
1
0
1
4
1
0
0
0
0
0
0
3
1
1
4
1
1
0
4
0
4
1
4
1
1
3
1	1
1	1
2	2
0
0
0
0
0
0
0
0
0
0
0
0
1	0
1	1
1	0
1	1
0	0
1	1
1	0
1	1
1	1
1	1
1	0
1	1
0	0
1	1
1	0
1	1
1	0
1	1
1	1
1	1
0	0
1	1
1	0
1	1
1	1
1	1
1	1
1	1
1	1
1	1
1	0
1	1
1	0
1	1
1	1
1	1
3
1
0
1
0
1
1
1
1
1
1
1
3
1
1
1
0
1
4
1
0
1
1
1
0
1
0
2
1
1
1
1
0
1
3
1
0
1
1
1
3
1
0
1
1
1
1
1
1
1	1
1	1
1	1
1	0
1	1
1	1
1	1
3	3
1	1
3	3
2	2
1	0
1	1
1	0
1	1
0	0
1	1
1	0
1	1
0	0
1	1
1	1
1	1
3	3
1	1
3	3
1	1
0	0
1	1
1	0
1	1
1	0
1	1
3	3
1	1
3	3
1	1
1	1
1	1
3	3
1	1
3	3
2	2
3	3
1	1
3	3
1	1
3	3
1	1
3	3
1	1
3
1
3
1
3
1
1
1
3
1
1
1
0
1
1
1
1
1
1
1
3
1
3
1
1
1
3
1
0
0
1
1
3
1
1
4
1
1
3
1
1
4
3
1
3
1
3
1
3
1
3
1
3
1
3
1
3
1
3
1
1
1
3
1
1
1
3
1
3
1
3
1
1
1
1
1
0
1
1
1
3
1
1
1
1
1
1
1
3
1
1
1
3
1
1
1
1
1
1
1
1
0
1
1
1
1
1
1
1
0
1
1
1
0
2
0
1
1
1
2
1
1
2
1
1
1
1
1
1
1
1
1
1
1
2
1
1
1
1
1
1
1
1
1
1
1
1
1
1
1	1
3	3
1	1
1	1
1	1
1	1
1	1
3	3
1	1
1	1
1	1
1	1
1	1
3	1
1	1
3	3
1	1
3	3
1	1
3	3
1	1
3	3
1	1
1	1
1	1
3	3
1	1
1	1
1	1
1	1
1	1
3	3
1	1
1	1
1	1
1	1
1	1
1	1
1	1
3	3
1	1
1	1
1	1
3	3
1	1
3	3
1	1
1	1
1	1
3	3
1	1
1
1
1
1
1
1
1
1
3
1
1
1
1
1
1
1
1
1
1
1
1
1
3
1
1
1
1
1
3
1
1
1
1
1
1
1
3
1
1
1
1
1
1
1
1
1
1
1
1
1	1
1	1
1	1
1	1
1	1
1	1
1	1
1	1
1	1
1	1
1	1
1	1
1	1
1	1
1	1
1	1
1	1
1	1
1	1
1	1
1	1
1	1
1	1
1	1
1	1
1	1
1	1
1	1
1	1
1	1
1	1
1	1
1	1
1	1
1	1
1	1
1	1
1	1
1	1
1	1
1	1
1	1
1	1
1	1
1	1
1	1
1	1
2	2
1	1
2	2
1	1
2
1
2
1
0
1
0
1
0
1
0
1
2
1
2
1
0
1
0
1
0
1
2
1
0
1
1
1
2
1
1
0
1
1
1
1
1
1
0
1
0
1
0
1
1
1
1
1
1
1	1
2	2
1	1
2	2
1	1
1	1
1	1
2	2
1	1
2	2
1	1
1	1
1	1
1	1
1	1
1	1
1	1
1	1
1	1
2	2
1	1
2	2
1	1
2	2
1	1
1	1
1	1
1	1
1	1
1	1
3	1
0	0
1	1
1	1
1	1
1	1
1	1
1	1
1	1
1	1
1	1
1	1
1	1
1	1
1	1
1	1
1	1
1	1
1	1
0	0
1	1
1
1
1
1
0
1
1
1
1
1
1
1
1
1
1
1
2
1
2
1
2
1
1
1
1
1
1
1
2
1
2
1
1
1
1
1
1
1
1
1
1
1
1
1
1
1
2
1
1
1
1
1
1
1
1
1
1
1
1
1
1
1
1
1
1
1
1
1
1
1
3
1
1
1
1
1
0
0
0
0
0
0
1
1
1
1
1
1
1
1
1
1
1
1
1
1
0
1
1
1
0
0
0
0
0
0
0
0
0
0
0
0
1
1
1
1
1
1
1
1
1
1
1
1
3
1
1
1
1
1
1
1
1
1
1
1
1
1
1
1
1
1
1
1
1
1
1
1
1
1	1
1	1
1	1
1	1
1	1
1	1
1	1
1	1
1	1
1	1
1	1
1	1
1	1
1	1
1	1
3	1
1	1
1	1
1	1
1	1
1	1
1	1
1	1
1	1
1	1
1	1
1	1
1	1
1	1
3	3
1	1
1	1
1	1
1	1
1	1
1	1
1	1
1	1
1	1
1	1
1	1
1	1
1	1
1	1
1	1
2	2
1	1
1	1
1	1
1	1
1	1
1
1
2
1
1
1
2
0
1
1
1
1
1
1
2
1
0
1
1
1
2
1
2
1
1
1
1
1
1
1
2
1
1
1
1
1
1
1
2
1
1
1
1
1
1
1
1
1
1
1
1
1
1
1
1
1
1
1
1
1
1
1
1
1
1
1
1
1
1
1
1
1
1
1
1
1
1
1
1
1
1
1
1
1
1
1
1
1
1
1
1
1
1
1
1
1
3
1
1
1
1
1
1
1
1
1
1
1
0
1
1
1
1
1
1
1
1
1
1
1
1
1
1
1
1
1
1
1
1
1
1
1
1
1
1
1
1
1
1
1
1
1
3
1
1
1
