# Supplementary material for: Large language models are able to downplay their cognitive abilities to fit the persona they simulate
Source: PLoS One. 2024 Mar 13;19(3):e0298522. doi: 10.1371/journal.pone.0298522 (PMC10936766; doi:10.1371/journal.pone.0298522)
Supplement: S2 File — (ZIP) [file pone.0298522.s002.zip › S3 Scripts and data processing/Intercoding/kappa.py]

import pandas as pd
from sklearn.metrics import cohen_kappa_score

# Load the dataset
data = pd.read_csv('intercoding.tsv', sep='\t')
# Drop rows where "Coding 2" is NaN
filtered_data = data.dropna(subset=["Coding 2"])

# Display the first few rows of the filtered dataset
#print(filtered_data.to_string())

# Calculate Cohen's Kappa
kappa = cohen_kappa_score(filtered_data["Coding 1"], filtered_data["Coding 2"])

# Calculate Correctness Rate (Agreement Rate)
correctness_rate = (filtered_data["Coding 1"] == filtered_data["Coding 2"]).mean()

print(kappa, correctness_rate)
