# Supplementary material for: Large language models are able to downplay their cognitive abilities to fit the persona they simulate
Source: PLoS One. 2024 Mar 13;19(3):e0298522. doi: 10.1371/journal.pone.0298522 (PMC10936766; doi:10.1371/journal.pone.0298522)
Supplement: S2 File — (ZIP) [file pone.0298522.s002.zip › S3 Scripts and data processing/measure_complexity.py]

import os
import zlib
#zlib is better than gzip since it does not include header
import pandas as pd

def measure_length(filename):
    with open(filename, 'r', encoding='utf8') as f:
        # Read the entire file, replace new lines with nothing
        contents = f.read().replace('\n', ' ')
        #print(contents)

    # Measure the number of letters in the file
    num_letters = len(contents)

    # Compress the content and get its size in bytes highest level, longest window, without header
    compressed_content = zlib.compress(contents.encode('utf8'),level=9,wbits=-15)
    num_bytes = len(compressed_content)

    return num_letters, num_bytes

# Load the tab-separated file into a DataFrame
df = pd.read_csv('output.txt', sep='\t')

# Create empty lists to store file sizes
uncompressed_sizes = []
compressed_sizes = []


for file_name in df.iloc[:, 0]:
    uncompressed_size,compressed_size = measure_length(f'output_filtered/{file_name}')
    uncompressed_sizes.append(uncompressed_size)
    compressed_sizes.append(compressed_size)

# Insert uncompressed and compressed sizes as new columns
df.insert(len(df.columns)-3, "Size", uncompressed_sizes)
df.insert(len(df.columns)-3, "Compressed Size", compressed_sizes)

# Save the DataFrame back to the tab-separated file
df.to_csv('output2.txt', sep='\t', index=False)
