# Supplementary material for: Large language models are able to downplay their cognitive abilities to fit the persona they simulate
Source: PLoS One. 2024 Mar 13;19(3):e0298522. doi: 10.1371/journal.pone.0298522 (PMC10936766; doi:10.1371/journal.pone.0298522)
Supplement: S2 File — (ZIP) [file pone.0298522.s002.zip › S3 Scripts and data processing/output.txt]

File	Topic	Initialisation	Age	Gender	Parent's gender	Temperature	Model	Iteration ID	Topic Word	Last Line	Comment
candy-pencils_explain_1_F_F_0_gpt-3.5-turbo_1.txt	candy-pencils	explain	1	F	F	0	gpt-3.5-turbo	1	1	(Pauses and thinks) Hmm... I think she will also think there are candies inside, just like I did.
candy-pencils_explain_1_F_F_0_gpt-4_1.txt	candy-pencils	explain	1	F	F	0	gpt-4	1	2	(At this age, the child might not be able to predict her sister's false belief. She might say "pencils," because she knows that's what's inside the box, not realizing her sister will likely think it's candy.)
candy-pencils_explain_1_F_F_50_gpt-3.5-turbo_1.txt	candy-pencils	explain	1	F	F	0.5	gpt-3.5-turbo	1	1	(Pauses and thinks) Hmm, maybe she will think there are candies too, just like I did.
candy-pencils_explain_1_F_F_50_gpt-4_1.txt	candy-pencils	explain	1	F	F	0.5	gpt-4	1	0	(The child might not respond accurately to this question. At around 1 year of age, children are still developing their theory of mind and may not yet understand that their sister will have the same initial belief that they did - that there is candy in the box.)
candy-pencils_explain_1_F_F_90_gpt-3.5-turbo_1.txt	candy-pencils	explain	1	F	F	0.9	gpt-3.5-turbo	1	1	(pauses for a moment, thinking) Um, she'll think there are candies inside, just like I did!
candy-pencils_explain_1_F_F_90_gpt-4_1.txt	candy-pencils	explain	1	F	F	0.9	gpt-4	1	1	*Looks at mother without being able to articulate a response. At this age (1-year-old), the child has not yet developed the Theory of Mind necessary to understand that her sister has a different perspective, and she will expect candy instead of pencils.*
candy-pencils_explain_1_M_F_0_gpt-3.5-turbo_1.txt	candy-pencils	explain	1	M	F	0	gpt-3.5-turbo	1	1	(Pauses and thinks) Hmm... I think she will also think there are candies inside, just like I did.
candy-pencils_explain_1_M_F_0_gpt-4_1.txt	candy-pencils	explain	1	M	F	0	gpt-4	1	2	Pencils!	(Note: At this age, the child is likely to assume that their sister will know there are pencils inside the box, because they themselves now know this. The understanding that others can hold different beliefs, and that these beliefs can be false, typically develops around age 3.)
candy-pencils_explain_1_M_F_50_gpt-3.5-turbo_1.txt	candy-pencils	explain	1	M	F	0.5	gpt-3.5-turbo	1	4	Hmm, I think she might also think there are chocolates inside because she doesn't know what's really in there. It will be fun to see her reaction!
candy-pencils_explain_1_M_F_50_gpt-4_1.txt	candy-pencils	explain	1	M	F	0.5	gpt-4	1	2	(May not respond accurately to the question, because at this age, children typically do not yet understand that others may hold different beliefs or expectations. The child might say "pencils," because that's what he knows is in the box, not realizing that his sister, who hasn't seen the contents, will likely expect candy.)
candy-pencils_explain_1_M_F_90_gpt-3.5-turbo_1.txt	candy-pencils	explain	1	M	F	0.9	gpt-3.5-turbo	1	1	Hmm, I think she might also think it's candy. She likes candy too!
candy-pencils_explain_1_M_F_90_gpt-4_1.txt	candy-pencils	explain	1	M	F	0.9	gpt-4	1	1	(Likely to say 'candy' or give a similar response, as children this age often project their newfound knowledge onto others. They typically don't yet fully understand that other people have different information than they do.) Candy!
candy-pencils_explain_2_F_F_0_gpt-3.5-turbo_1.txt	candy-pencils	explain	2	F	F	0	gpt-3.5-turbo	1	4	Hmm, I think she will also think there are chocolates inside. She loves chocolates too!
candy-pencils_explain_2_F_F_0_gpt-4_1.txt	candy-pencils	explain	2	F	F	0	gpt-4	1	1	Candy!
candy-pencils_explain_2_F_F_50_gpt-3.5-turbo_1.txt	candy-pencils	explain	2	F	F	0.5	gpt-3.5-turbo	1	4	Well, if she didn't see what was inside before, she might also think there are chocolates inside.
candy-pencils_explain_2_F_F_50_gpt-4_1.txt	candy-pencils	explain	2	F	F	0.5	gpt-4	1	2	Pencils!	(Note: At around 2 years of age, children typically haven't yet developed a full Theory of Mind. They might not understand that their sister, who hasn't seen the pencils, will still believe that the box contains candy, as was initially suggested. This understanding usually develops around the age of 4.)
candy-pencils_explain_2_F_F_90_gpt-3.5-turbo_1.txt	candy-pencils	explain	2	F	F	0.9	gpt-3.5-turbo	1	2	Hmm, I'm not sure. Maybe she will think there are pencils inside too, like me, because that's what we just saw when you opened it.
candy-pencils_explain_2_F_F_90_gpt-4_1.txt	candy-pencils	explain	2	F	F	0.9	gpt-4	1	1	Candy! Sister think candy inside!	(Note: At this age, children may not fully grasp the concept that their sister does not share their new knowledge. The child knows pencils are inside, but still thinks that her sister will expect candy, showing an early understanding of Theory of Mind.)
candy-pencils_explain_2_M_F_0_gpt-3.5-turbo_1.txt	candy-pencils	explain	2	M	F	0	gpt-3.5-turbo	1	4	Hmm, I think she will also think there are chocolates inside because she didn't see what happened when you opened it.
candy-pencils_explain_2_M_F_0_gpt-4_1.txt	candy-pencils	explain	2	M	F	0	gpt-4	1	2	Pencils!	(Note: At 2 years old, the child is likely to assume that their sister will also know there are pencils inside, even though she hasn't seen inside the box yet. This is because the child is still developing their understanding of the Theory of Mind and may not yet fully grasp that others can hold different beliefs or knowledge.)
candy-pencils_explain_2_M_F_50_gpt-3.5-turbo_1.txt	candy-pencils	explain	2	M	F	0.5	gpt-3.5-turbo	1	4	Hmm, I think she will also think there are chocolates inside the box, just like I did.
candy-pencils_explain_2_M_F_50_gpt-4_1.txt	candy-pencils	explain	2	M	F	0.5	gpt-4	1	2	Pencils!	(Note: At this age, the child may not yet fully grasp that his sister, not having seen the pencils, will still believe the box contains candy. This is a part of the theory of mind development.)
candy-pencils_explain_2_M_F_90_gpt-3.5-turbo_1.txt	candy-pencils	explain	2	M	F	0.9	gpt-3.5-turbo	1	4	Hmm, I think she might also think there are chocolates inside. It will be funny to see her reaction when she finds out it's pencils!
candy-pencils_explain_2_M_F_90_gpt-4_1.txt	candy-pencils	explain	2	M	F	0.9	gpt-4	1	2	Pencils!
candy-pencils_explain_3_F_F_0_gpt-3.5-turbo_1.txt	candy-pencils	explain	3	F	F	0	gpt-3.5-turbo	1	1	Hmm, I think she might also think there are candies inside because she loves sweets just like me. But maybe she will be surprised too when she sees the pencils!
candy-pencils_explain_3_F_F_0_gpt-4_1.txt	candy-pencils	explain	3	F	F	0	gpt-4	1	1	She will think candy! Because it's a candy box!
candy-pencils_explain_3_F_F_50_gpt-3.5-turbo_1.txt	candy-pencils	explain	3	F	F	0.5	gpt-3.5-turbo	1	4	Well, she might also think there are chocolates inside because she loves them too. It will be interesting to see her reaction when she opens it!
candy-pencils_explain_3_F_F_50_gpt-4_1.txt	candy-pencils	explain	3	F	F	0.5	gpt-4	1	1	Candy! She will think candy!
candy-pencils_explain_3_F_F_90_gpt-3.5-turbo_1.txt	candy-pencils	explain	3	F	F	0.9	gpt-3.5-turbo	1	4	Hmm, I think she might also believe there are chocolates inside because the box looks like a candy box. She might get surprised like me when she sees the pencils instead!
candy-pencils_explain_3_F_F_90_gpt-4_1.txt	candy-pencils	explain	3	F	F	0.9	gpt-4	1	1	Umm... She will think candies!
candy-pencils_explain_3_M_F_0_gpt-3.5-turbo_1.txt	candy-pencils	explain	3	M	F	0	gpt-3.5-turbo	1	4	Hmm, I think she might also think there are chocolates inside because she loves chocolates too!
candy-pencils_explain_3_M_F_0_gpt-4_1.txt	candy-pencils	explain	3	M	F	0	gpt-4	1	1	Candy!
candy-pencils_explain_3_M_F_50_gpt-3.5-turbo_1.txt	candy-pencils	explain	3	M	F	0.5	gpt-3.5-turbo	1	1	Well, if she hasn't seen what's inside yet, she might also think there's candy inside. She might be surprised when she sees pencils too, just like I was!
candy-pencils_explain_3_M_F_50_gpt-4_1.txt	candy-pencils	explain	3	M	F	0.5	gpt-4	1	1	She will think candy is inside, just like I did!
candy-pencils_explain_3_M_F_90_gpt-3.5-turbo_1.txt	candy-pencils	explain	3	M	F	0.9	gpt-3.5-turbo	1	4	Hmm, I think she might still believe there are chocolates inside because she hasn't seen the pencils yet.
candy-pencils_explain_3_M_F_90_gpt-4_1.txt	candy-pencils	explain	3	M	F	0.9	gpt-4	1	2	Pencils!
candy-pencils_explain_4_F_F_0_gpt-3.5-turbo_1.txt	candy-pencils	explain	4	F	F	0	gpt-3.5-turbo	1	1	Hmm, I think she might also think there are candies inside because it's a candy box. She might be surprised when she sees pencils instead.
candy-pencils_explain_4_F_F_0_gpt-4_1.txt	candy-pencils	explain	4	F	F	0	gpt-4	1	1	She will think there are candies inside, because it's a candy box!
candy-pencils_explain_4_F_F_50_gpt-3.5-turbo_1.txt	candy-pencils	explain	4	F	F	0.5	gpt-3.5-turbo	1	4	Well, if you show her the closed box without telling her what's inside, she might think there are chocolates too, just like I did. She won't know about the pencils until you open it and show her.
candy-pencils_explain_4_F_F_50_gpt-4_1.txt	candy-pencils	explain	4	F	F	0.5	gpt-4	1	1	She will think there are candies inside!
candy-pencils_explain_4_F_F_90_gpt-3.5-turbo_1.txt	candy-pencils	explain	4	F	F	0.9	gpt-3.5-turbo	1	4	Hmm, I think she might think there are chocolates inside too, just like I did. She loves chocolates as much as I do!
candy-pencils_explain_4_F_F_90_gpt-4_1.txt	candy-pencils	explain	4	F	F	0.9	gpt-4	1	1	She will think there's candy inside, just like I did!
candy-pencils_explain_4_M_F_0_gpt-3.5-turbo_1.txt	candy-pencils	explain	4	M	F	0	gpt-3.5-turbo	1	1	Well, if she hasn't seen what happened with me, she might think there are candies inside too. She won't know that it's actually pencils. Maybe we can tell her before she opens it, so she won't be surprised like I was.
candy-pencils_explain_4_M_F_0_gpt-4_1.txt	candy-pencils	explain	4	M	F	0	gpt-4	1	1	She will think there are candies inside, because it's a candy box!
candy-pencils_explain_4_M_F_50_gpt-3.5-turbo_1.txt	candy-pencils	explain	4	M	F	0.5	gpt-3.5-turbo	1	1	Well, if she hasn't seen what's inside yet, she might also think there are candies inside, just like I did. She might be surprised to see pencils instead!
candy-pencils_explain_4_M_F_50_gpt-4_1.txt	candy-pencils	explain	4	M	F	0.5	gpt-4	1	1	She will think there are candies inside, just like I did!
candy-pencils_explain_4_M_F_90_gpt-3.5-turbo_1.txt	candy-pencils	explain	4	M	F	0.9	gpt-3.5-turbo	1	1	Hmm, I think she will think there are candies inside, just like I did at first. She doesn't know that there are pencils in it. It will be fun to see her reaction!
candy-pencils_explain_4_M_F_90_gpt-4_1.txt	candy-pencils	explain	4	M	F	0.9	gpt-4	1	4	She will think there are chocolates inside, like I did, because it looks like a candy box!
candy-pencils_explain_5_F_F_0_gpt-3.5-turbo_1.txt	candy-pencils	explain	5	F	F	0	gpt-3.5-turbo	1	1	Well, if she hasn't seen what happened with me, she might think there are candies inside too. She might be excited to open it and find out. But I can tell her beforehand that there are pencils inside, so she knows what to expect.
candy-pencils_explain_5_F_F_0_gpt-4_1.txt	candy-pencils	explain	5	F	F	0	gpt-4	1	1	She will think there are candies inside, because it's a candy box. But she will be surprised like I was!
candy-pencils_explain_5_F_F_50_gpt-3.5-turbo_1.txt	candy-pencils	explain	5	F	F	0.5	gpt-3.5-turbo	1	1	Hmm, I think she might also believe there are candies inside because the box looks like a candy box. It will be interesting to see her reaction when she finds out there are pencils instead!
candy-pencils_explain_5_F_F_50_gpt-4_1.txt	candy-pencils	explain	5	F	F	0.5	gpt-4	1	1	She will think there are candies inside, because it's a candy box. But she will be surprised like I was!
candy-pencils_explain_5_F_F_90_gpt-3.5-turbo_1.txt	candy-pencils	explain	5	F	F	0.9	gpt-3.5-turbo	1	1	Well, I don't know for sure, but I think she might also expect there to be candy inside because she loves candy just like me. It will be interesting to see her reaction!
candy-pencils_explain_5_F_F_90_gpt-4_1.txt	candy-pencils	explain	5	F	F	0.9	gpt-4	1	2	She will think there are candies inside the box, just like I thought. But it's pencils! Can I tell her?
candy-pencils_explain_5_M_F_0_gpt-3.5-turbo_1.txt	candy-pencils	explain	5	M	F	0	gpt-3.5-turbo	1	1	Well, if she hasn't seen what happened just now, she might think there are candies inside too. She won't know that you showed me the pencils.
candy-pencils_explain_5_M_F_0_gpt-4_1.txt	candy-pencils	explain	5	M	F	0	gpt-4	1	1	She will think there are candies inside, because it's a candy box. But she will be surprised like I was!
candy-pencils_explain_5_M_F_50_gpt-3.5-turbo_1.txt	candy-pencils	explain	5	M	F	0.5	gpt-3.5-turbo	1	1	Hmm, I think she might also think there are candies inside because she hasn't seen what's inside yet.
candy-pencils_explain_5_M_F_50_gpt-4_1.txt	candy-pencils	explain	5	M	F	0.5	gpt-4	1	1	She will think there are candies inside, because it's a candy box. But she will be surprised like me to find pencils!
candy-pencils_explain_5_M_F_90_gpt-3.5-turbo_1.txt	candy-pencils	explain	5	M	F	0.9	gpt-3.5-turbo	1	4	Well, if she hasn't seen that you put pencils inside, she might also think there are chocolates in the box. She won't know until she opens it and sees the pencils.
candy-pencils_explain_5_M_F_90_gpt-4_1.txt	candy-pencils	explain	5	M	F	0.9	gpt-4	1	1	She will think there's candy inside, just like I did before.
candy-pencils_explain_6_F_F_0_gpt-3.5-turbo_1.txt	candy-pencils	explain	6	F	F	0	gpt-3.5-turbo	1	1	Well, if she hasn't seen what happened with me, she might think there are candies inside too. She might be excited to open it and find out. But I can tell her beforehand that there are pencils inside, so she knows what to expect.
candy-pencils_explain_6_F_F_0_gpt-4_1.txt	candy-pencils	explain	6	F	F	0	gpt-4	1	1	She will think there are candies inside, because it's a candy box. But she doesn't know about the pencils like I do.
candy-pencils_explain_6_F_F_50_gpt-3.5-turbo_1.txt	candy-pencils	explain	6	F	F	0.5	gpt-3.5-turbo	1	1	Hmm, I think she might also expect candies since it's a candy box. But it will be interesting to see if she guesses correctly or if she'll be as surprised as I was. Let's go show her and find out!
candy-pencils_explain_6_F_F_50_gpt-4_1.txt	candy-pencils	explain	6	F	F	0.5	gpt-4	1	1	She will probably think there's candy inside because it's a candy box. But she doesn't know that you put pencils in there. Should we tell her?
candy-pencils_explain_6_F_F_90_gpt-3.5-turbo_1.txt	candy-pencils	explain	6	F	F	0.9	gpt-3.5-turbo	1	4	Well, if she hasn't seen you put the pencils in, she might think there are chocolates in the box, just like I did. She won't know until she opens it herself.
candy-pencils_explain_6_F_F_90_gpt-4_1.txt	candy-pencils	explain	6	F	F	0.9	gpt-4	1	1	She will think there is candy inside, mommy, because it's a candy box!
candy-pencils_explain_6_M_F_0_gpt-3.5-turbo_1.txt	candy-pencils	explain	6	M	F	0	gpt-3.5-turbo	1	1	Well, if she hasn't seen what happened with me, she might also think there are candies inside. She might be excited to open it and find out. But I think it would be helpful if you let her know beforehand that there are pencils inside, so she won't be surprised like I was.
candy-pencils_explain_6_M_F_0_gpt-4_1.txt	candy-pencils	explain	6	M	F	0	gpt-4	1	1	She will think there are candies inside, because it's a candy box. But actually, there are pencils inside!
candy-pencils_explain_6_M_F_50_gpt-3.5-turbo_1.txt	candy-pencils	explain	6	M	F	0.5	gpt-3.5-turbo	1	1	Well, I think she might also believe that there are candies inside the box because she hasn't seen what's inside yet. She might be just as surprised as I was when she opens it.
candy-pencils_explain_6_M_F_50_gpt-4_1.txt	candy-pencils	explain	6	M	F	0.5	gpt-4	1	4	She will think there are chocolates inside, because she didn't see you open it like I did.
candy-pencils_explain_6_M_F_90_gpt-3.5-turbo_1.txt	candy-pencils	explain	6	M	F	0.9	gpt-3.5-turbo	1	1	Well, I can't be sure, but based on her previous experiences with candy boxes, she might also think there are candies inside. But who knows, maybe she'll have a different guess. Let's see what she says!
candy-pencils_explain_6_M_F_90_gpt-4_1.txt	candy-pencils	explain	6	M	F	0.9	gpt-4	1	1	She will think there are candies inside the box because it's a candy box. But she will be surprised to find pencils just like I was!
candy-pencils_Father-2y1m--020027_2_M_M_0_gpt-3.5-turbo_1.txt	candy-pencils	Father-2y1m--020027	2	M	M	0	gpt-3.5-turbo	1	0	I don't know, let's go ask her!
candy-pencils_Father-2y1m--020027_2_M_M_0_gpt-4_1.txt	candy-pencils	Father-2y1m--020027	2	M	M	0	gpt-4	1	1	she will think there is candy inside!
candy-pencils_Father-2y1m--020027_2_M_M_50_gpt-3.5-turbo_1.txt	candy-pencils	Father-2y1m--020027	2	M	M	0.5	gpt-3.5-turbo	1	1	I'm not sure. Maybe she'll think there are candies too.
candy-pencils_Father-2y1m--020027_2_M_M_50_gpt-4_1.txt	candy-pencils	Father-2y1m--020027	2	M	M	0.5	gpt-4	1	1	um, she will think candies are inside because it's a candy box.
candy-pencils_Father-2y1m--020027_2_M_M_90_gpt-3.5-turbo_1.txt	candy-pencils	Father-2y1m--020027	2	M	M	0.9	gpt-3.5-turbo	1	0	I'm not sure, but I think she'll be excited to see what's inside.
candy-pencils_Father-2y1m--020027_2_M_M_90_gpt-4_1.txt	candy-pencils	Father-2y1m--020027	2	M	M	0.9	gpt-4	1	1	She will think it's candy too!
candy-pencils_Father-2y1m--020028_2_M_M_0_gpt-3.5-turbo_1.txt	candy-pencils	Father-2y1m--020028	2	M	M	0	gpt-3.5-turbo	1	1	I don't know, maybe she'll think there are candies too!
candy-pencils_Father-2y1m--020028_2_M_M_0_gpt-4_1.txt	candy-pencils	Father-2y1m--020028	2	M	M	0	gpt-4	1	2	um, pencils?
candy-pencils_Father-2y1m--020028_2_M_M_50_gpt-3.5-turbo_1.txt	candy-pencils	Father-2y1m--020028	2	M	M	0.5	gpt-3.5-turbo	1	3	Hmm, I'm not sure. Maybe she'll think there are toys or stickers inside.
candy-pencils_Father-2y1m--020028_2_M_M_50_gpt-4_1.txt	candy-pencils	Father-2y1m--020028	2	M	M	0.5	gpt-4	1	2	um, pencils?
candy-pencils_Father-2y1m--020028_2_M_M_90_gpt-3.5-turbo_1.txt	candy-pencils	Father-2y1m--020028	2	M	M	0.9	gpt-3.5-turbo	1	1	Hmm, I think she might guess that there are candies inside too.
candy-pencils_Father-2y1m--020028_2_M_M_90_gpt-4_1.txt	candy-pencils	Father-2y1m--020028	2	M	M	0.9	gpt-4	1	1	she might think there is candy in the box because it's a candy box.
candy-pencils_Father-2y1m--020029_2_M_M_0_gpt-3.5-turbo_1.txt	candy-pencils	Father-2y1m--020029	2	M	M	0	gpt-3.5-turbo	1	1	I'm not sure, Daddy. Maybe she'll think there are candies too.
candy-pencils_Father-2y1m--020029_2_M_M_0_gpt-4_1.txt	candy-pencils	Father-2y1m--020029	2	M	M	0	gpt-4	1	1	She will think it's candy!
candy-pencils_Father-2y1m--020029_2_M_M_50_gpt-3.5-turbo_1.txt	candy-pencils	Father-2y1m--020029	2	M	M	0.5	gpt-3.5-turbo	1	1	I'm not sure, Daddy. Maybe she'll think it's candy too!
candy-pencils_Father-2y1m--020029_2_M_M_50_gpt-4_1.txt	candy-pencils	Father-2y1m--020029	2	M	M	0.5	gpt-4	1	1	She will think it's candy!
candy-pencils_Father-2y1m--020029_2_M_M_90_gpt-3.5-turbo_1.txt	candy-pencils	Father-2y1m--020029	2	M	M	0.9	gpt-3.5-turbo	1	0	I don't know, but let's find out together!
candy-pencils_Father-2y1m--020029_2_M_M_90_gpt-4_1.txt	candy-pencils	Father-2y1m--020029	2	M	M	0.9	gpt-4	1	1	she will think it's candy!
candy-pencils_Father-2y1m--020105_2_M_M_0_gpt-3.5-turbo_1.txt	candy-pencils	Father-2y1m--020105	2	M	M	0	gpt-3.5-turbo	1	0	I'm not sure, but let's find out together when you show it to her!
candy-pencils_Father-2y1m--020105_2_M_M_0_gpt-4_1.txt	candy-pencils	Father-2y1m--020105	2	M	M	0	gpt-4	1	1	She will think there is candy inside!
candy-pencils_Father-2y1m--020105_2_M_M_50_gpt-3.5-turbo_1.txt	candy-pencils	Father-2y1m--020105	2	M	M	0.5	gpt-3.5-turbo	1	1	Hmm, I'm not sure. Maybe she'll think it's candy too. It'll be fun to see her reaction when she finds out it's pencils.
candy-pencils_Father-2y1m--020105_2_M_M_50_gpt-4_1.txt	candy-pencils	Father-2y1m--020105	2	M	M	0.5	gpt-4	1	4	She will think it's chocolates too!
candy-pencils_Father-2y1m--020105_2_M_M_90_gpt-3.5-turbo_1.txt	candy-pencils	Father-2y1m--020105	2	M	M	0.9	gpt-3.5-turbo	1	0	I'm not sure, maybe she'll guess right or maybe she'll be surprised too.
candy-pencils_Father-2y1m--020105_2_M_M_90_gpt-4_1.txt	candy-pencils	Father-2y1m--020105	2	M	M	0.9	gpt-4	1	2	pencils!
candy-pencils_Father-2y2m--nanette_2_M_M_0_gpt-3.5-turbo_1.txt	candy-pencils	Father-2y2m--nanette	2	M	M	0	gpt-3.5-turbo	1	3	Maybe she'll think it's a toy or a snack.
candy-pencils_Father-2y2m--nanette_2_M_M_0_gpt-4_1.txt	candy-pencils	Father-2y2m--nanette	2	M	M	0	gpt-4	1	1	candy.
candy-pencils_Father-2y2m--nanette_2_M_M_50_gpt-3.5-turbo_1.txt	candy-pencils	Father-2y2m--nanette	2	M	M	0.5	gpt-3.5-turbo	1	3	Maybe she'll think there are crayons inside.
candy-pencils_Father-2y2m--nanette_2_M_M_50_gpt-4_1.txt	candy-pencils	Father-2y2m--nanette	2	M	M	0.5	gpt-4	1	2	pencils.
candy-pencils_Father-2y2m--nanette_2_M_M_90_gpt-3.5-turbo_1.txt	candy-pencils	Father-2y2m--nanette	2	M	M	0.9	gpt-3.5-turbo	1	0	I don't have a sister.
candy-pencils_Father-2y2m--nanette_2_M_M_90_gpt-4_1.txt	candy-pencils	Father-2y2m--nanette	2	M	M	0.9	gpt-4	1	1	candy.
candy-pencils_Father-4y0m--wanda (1)_4_M_M_0_gpt-3.5-turbo_1.txt	candy-pencils	Father-4y0m--wanda (1)	4	M	M	0	gpt-3.5-turbo	1	0	I don't know, let's go ask her!
candy-pencils_Father-4y0m--wanda (1)_4_M_M_0_gpt-4_1.txt	candy-pencils	Father-4y0m--wanda (1)	4	M	M	0	gpt-4	1	1	she will think there's candy inside too!
candy-pencils_Father-4y0m--wanda (1)_4_M_M_50_gpt-3.5-turbo_1.txt	candy-pencils	Father-4y0m--wanda (1)	4	M	M	0.5	gpt-3.5-turbo	1	0	I'm not sure, but let's go ask her and find out!
candy-pencils_Father-4y0m--wanda (1)_4_M_M_50_gpt-4_1.txt	candy-pencils	Father-4y0m--wanda (1)	4	M	M	0.5	gpt-4	1	1	she will think it's candy too!
candy-pencils_Father-4y0m--wanda (1)_4_M_M_90_gpt-3.5-turbo_1.txt	candy-pencils	Father-4y0m--wanda (1)	4	M	M	0.9	gpt-3.5-turbo	1	0	I'm not sure, but let's go ask her and find out.
candy-pencils_Father-4y0m--wanda (1)_4_M_M_90_gpt-4_1.txt	candy-pencils	Father-4y0m--wanda (1)	4	M	M	0.9	gpt-4	1	4	She will also think it's chocolates, just like I did!
candy-pencils_Father-4y0m--xavia_4_M_M_0_gpt-3.5-turbo_1.txt	candy-pencils	Father-4y0m--xavia	4	M	M	0	gpt-3.5-turbo	1	0	I'm not sure, but let's find out together!
candy-pencils_Father-4y0m--xavia_4_M_M_0_gpt-4_1.txt	candy-pencils	Father-4y0m--xavia	4	M	M	0	gpt-4	1	2	pencils.
candy-pencils_Father-4y0m--xavia_4_M_M_50_gpt-3.5-turbo_1.txt	candy-pencils	Father-4y0m--xavia	4	M	M	0.5	gpt-3.5-turbo	1	0	I don't know, she might be just as surprised as I was! Let's find out together.
candy-pencils_Father-4y0m--xavia_4_M_M_50_gpt-4_1.txt	candy-pencils	Father-4y0m--xavia	4	M	M	0.5	gpt-4	1	1	she will think it's candy.
candy-pencils_Father-4y0m--xavia_4_M_M_90_gpt-3.5-turbo_1.txt	candy-pencils	Father-4y0m--xavia	4	M	M	0.9	gpt-3.5-turbo	1	0	I'm not sure, let's go ask her and find out!
candy-pencils_Father-4y0m--xavia_4_M_M_90_gpt-4_1.txt	candy-pencils	Father-4y0m--xavia	4	M	M	0.9	gpt-4	1	1	probably candy, since it's a candy box.
candy-pencils_Father-4y1m--andy_4_M_M_0_gpt-3.5-turbo_1.txt	candy-pencils	Father-4y1m--andy	4	M	M	0	gpt-3.5-turbo	1	1	I'm not sure. Maybe she'll think it's candy too, or maybe she'll guess it's something else. Let's see her reaction when you show it to her.
candy-pencils_Father-4y1m--andy_4_M_M_0_gpt-4_1.txt	candy-pencils	Father-4y1m--andy	4	M	M	0	gpt-4	1	1	she will think there is candy inside!
candy-pencils_Father-4y1m--andy_4_M_M_50_gpt-3.5-turbo_1.txt	candy-pencils	Father-4y1m--andy	4	M	M	0.5	gpt-3.5-turbo	1	1	I don't know, maybe she'll think it's candy too.
candy-pencils_Father-4y1m--andy_4_M_M_50_gpt-4_1.txt	candy-pencils	Father-4y1m--andy	4	M	M	0.5	gpt-4	1	1	She will also think there is candy inside!
candy-pencils_Father-4y1m--andy_4_M_M_90_gpt-3.5-turbo_1.txt	candy-pencils	Father-4y1m--andy	4	M	M	0.9	gpt-3.5-turbo	1	0	I'm not sure, but I think she'll be excited too! Let's go find out!
candy-pencils_Father-4y1m--andy_4_M_M_90_gpt-4_1.txt	candy-pencils	Father-4y1m--andy	4	M	M	0.9	gpt-4	1	1	candy, like I thought!
candy-pencils_Father-4y2m--040201_4_M_M_0_gpt-3.5-turbo_1.txt	candy-pencils	Father-4y2m--040201	4	M	M	0	gpt-3.5-turbo	1	1	I don't know, maybe she'll think it's candy too.
candy-pencils_Father-4y2m--040201_4_M_M_0_gpt-4_1.txt	candy-pencils	Father-4y2m--040201	4	M	M	0	gpt-4	1	1	she will think there are candies inside!
candy-pencils_Father-4y2m--040201_4_M_M_50_gpt-3.5-turbo_1.txt	candy-pencils	Father-4y2m--040201	4	M	M	0.5	gpt-3.5-turbo	1	1	I don't know, maybe she'll think it's candy too.
candy-pencils_Father-4y2m--040201_4_M_M_50_gpt-4_1.txt	candy-pencils	Father-4y2m--040201	4	M	M	0.5	gpt-4	1	1	candies!
candy-pencils_Father-4y2m--040201_4_M_M_90_gpt-3.5-turbo_1.txt	candy-pencils	Father-4y2m--040201	4	M	M	0.9	gpt-3.5-turbo	1	1	I don't know, maybe she'll think it's candy too!
candy-pencils_Father-4y2m--040201_4_M_M_90_gpt-4_1.txt	candy-pencils	Father-4y2m--040201	4	M	M	0.9	gpt-4	1	2	pencils!
candy-pencils_Mother-1y5m--010428_1_M_F_0_gpt-3.5-turbo_1.txt	candy-pencils	Mother-1y5m--010428	1	M	F	0	gpt-3.5-turbo	1	0	---. [looks at mother]
candy-pencils_Mother-1y5m--010428_1_M_F_0_gpt-4_1.txt	candy-pencils	Mother-1y5m--010428	1	M	F	0	gpt-4	1	1	candy.
candy-pencils_Mother-1y5m--010428_1_M_F_50_gpt-3.5-turbo_1.txt	candy-pencils	Mother-1y5m--010428	1	M	F	0.5	gpt-3.5-turbo	1	0	---. [looks at mother]
candy-pencils_Mother-1y5m--010428_1_M_F_50_gpt-4_1.txt	candy-pencils	Mother-1y5m--010428	1	M	F	0.5	gpt-4	1	1	She will think there are candies inside, mommy.
candy-pencils_Mother-1y5m--010428_1_M_F_90_gpt-3.5-turbo_1.txt	candy-pencils	Mother-1y5m--010428	1	M	F	0.9	gpt-3.5-turbo	1	0	---. [pauses, shrugs]
candy-pencils_Mother-1y5m--010428_1_M_F_90_gpt-4_1.txt	candy-pencils	Mother-1y5m--010428	1	M	F	0.9	gpt-4	1	1	She will think there is candy inside! [giggles]
candy-pencils_Mother-1y6m--010600 (10)_1_M_F_0_gpt-3.5-turbo_1.txt	candy-pencils	Mother-1y6m--010600 (10)	1	M	F	0	gpt-3.5-turbo	1	2	pencils.
candy-pencils_Mother-1y6m--010600 (10)_1_M_F_0_gpt-4_1.txt	candy-pencils	Mother-1y6m--010600 (10)	1	M	F	0	gpt-4	1	1	candy!
candy-pencils_Mother-1y6m--010600 (10)_1_M_F_50_gpt-3.5-turbo_1.txt	candy-pencils	Mother-1y6m--010600 (10)	1	M	F	0.5	gpt-3.5-turbo	1	0	---. [c looks at box]
candy-pencils_Mother-1y6m--010600 (10)_1_M_F_50_gpt-4_1.txt	candy-pencils	Mother-1y6m--010600 (10)	1	M	F	0.5	gpt-4	1	1	candy!
candy-pencils_Mother-1y6m--010600 (10)_1_M_F_90_gpt-3.5-turbo_1.txt	candy-pencils	Mother-1y6m--010600 (10)	1	M	F	0.9	gpt-3.5-turbo	1	0	inside .
candy-pencils_Mother-1y6m--010600 (10)_1_M_F_90_gpt-4_1.txt	candy-pencils	Mother-1y6m--010600 (10)	1	M	F	0.9	gpt-4	1	1	She will think there is candy inside!
candy-pencils_Mother-1y6m--010600 (4)_1_M_F_0_gpt-3.5-turbo_1.txt	candy-pencils	Mother-1y6m--010600 (4)	1	M	F	0	gpt-3.5-turbo	1	0	I'm not sure, but I think she'll be excited to find out just like I was!
candy-pencils_Mother-1y6m--010600 (4)_1_M_F_0_gpt-4_1.txt	candy-pencils	Mother-1y6m--010600 (4)	1	M	F	0	gpt-4	1	1	candy.
candy-pencils_Mother-1y6m--010600 (4)_1_M_F_50_gpt-3.5-turbo_1.txt	candy-pencils	Mother-1y6m--010600 (4)	1	M	F	0.5	gpt-3.5-turbo	1	1	I'm not sure. Maybe she'll think there are candies inside too.
candy-pencils_Mother-1y6m--010600 (4)_1_M_F_50_gpt-4_1.txt	candy-pencils	Mother-1y6m--010600 (4)	1	M	F	0.5	gpt-4	1	1	candy.
candy-pencils_Mother-1y6m--010600 (4)_1_M_F_90_gpt-3.5-turbo_1.txt	candy-pencils	Mother-1y6m--010600 (4)	1	M	F	0.9	gpt-3.5-turbo	1	0	I don't know.
candy-pencils_Mother-1y6m--010600 (4)_1_M_F_90_gpt-4_1.txt	candy-pencils	Mother-1y6m--010600 (4)	1	M	F	0.9	gpt-4	1	1	candy.
candy-pencils_Mother-1y6m--010600 (6)_1_M_F_0_gpt-3.5-turbo_1.txt	candy-pencils	Mother-1y6m--010600 (6)	1	M	F	0	gpt-3.5-turbo	1	1	Maybe she'll think there are more candies inside, just like I did!
candy-pencils_Mother-1y6m--010600 (6)_1_M_F_0_gpt-4_1.txt	candy-pencils	Mother-1y6m--010600 (6)	1	M	F	0	gpt-4	1	1	candy!
candy-pencils_Mother-1y6m--010600 (6)_1_M_F_50_gpt-3.5-turbo_1.txt	candy-pencils	Mother-1y6m--010600 (6)	1	M	F	0.5	gpt-3.5-turbo	1	1	I don't know. Maybe she'll think it's candy too!
candy-pencils_Mother-1y6m--010600 (6)_1_M_F_50_gpt-4_1.txt	candy-pencils	Mother-1y6m--010600 (6)	1	M	F	0.5	gpt-4	1	1	candy.
candy-pencils_Mother-1y6m--010600 (6)_1_M_F_90_gpt-3.5-turbo_1.txt	candy-pencils	Mother-1y6m--010600 (6)	1	M	F	0.9	gpt-3.5-turbo	1	1	Maybe she will think there's candy too.
candy-pencils_Mother-1y6m--010600 (6)_1_M_F_90_gpt-4_1.txt	candy-pencils	Mother-1y6m--010600 (6)	1	M	F	0.9	gpt-4	1	1	candy!
candy-pencils_Mother-1y6m--010600a_1_M_F_0_gpt-3.5-turbo_1.txt	candy-pencils	Mother-1y6m--010600a	1	M	F	0	gpt-3.5-turbo	1	1	candy!
candy-pencils_Mother-1y6m--010600a_1_M_F_0_gpt-4_1.txt	candy-pencils	Mother-1y6m--010600a	1	M	F	0	gpt-4	1	1	candy!
candy-pencils_Mother-1y6m--010600a_1_M_F_50_gpt-3.5-turbo_1.txt	candy-pencils	Mother-1y6m--010600a	1	M	F	0.5	gpt-3.5-turbo	1	1	I don't know. Maybe she'll think there are candies too.
candy-pencils_Mother-1y6m--010600a_1_M_F_50_gpt-4_1.txt	candy-pencils	Mother-1y6m--010600a	1	M	F	0.5	gpt-4	1	1	candy!
candy-pencils_Mother-1y6m--010600a_1_M_F_90_gpt-3.5-turbo_1.txt	candy-pencils	Mother-1y6m--010600a	1	M	F	0.9	gpt-3.5-turbo	1	1	candy!
candy-pencils_Mother-1y6m--010600a_1_M_F_90_gpt-4_1.txt	candy-pencils	Mother-1y6m--010600a	1	M	F	0.9	gpt-4	1	1	candy.
candy-pencils_Mother-1y6m--010600b_1_M_F_0_gpt-3.5-turbo_1.txt	candy-pencils	Mother-1y6m--010600b	1	M	F	0	gpt-3.5-turbo	1	2	pencils!
candy-pencils_Mother-1y6m--010600b_1_M_F_0_gpt-4_1.txt	candy-pencils	Mother-1y6m--010600b	1	M	F	0	gpt-4	1	1	candy!
candy-pencils_Mother-1y6m--010600b_1_M_F_50_gpt-3.5-turbo_1.txt	candy-pencils	Mother-1y6m--010600b	1	M	F	0.5	gpt-3.5-turbo	1	0	I don't know.
candy-pencils_Mother-1y6m--010600b_1_M_F_50_gpt-4_1.txt	candy-pencils	Mother-1y6m--010600b	1	M	F	0.5	gpt-4	1	1	candy!
candy-pencils_Mother-1y6m--010600b_1_M_F_90_gpt-3.5-turbo_1.txt	candy-pencils	Mother-1y6m--010600b	1	M	F	0.9	gpt-3.5-turbo	1	2	pencils!
candy-pencils_Mother-1y6m--010600b_1_M_F_90_gpt-4_1.txt	candy-pencils	Mother-1y6m--010600b	1	M	F	0.9	gpt-4	1	1	candy.
candy-pencils_Mother-1y6m--26_1_M_F_0_gpt-3.5-turbo_1.txt	candy-pencils	Mother-1y6m--26	1	M	F	0	gpt-3.5-turbo	1	2	Pencils!
candy-pencils_Mother-1y6m--26_1_M_F_0_gpt-4_1.txt	candy-pencils	Mother-1y6m--26	1	M	F	0	gpt-4	1	1	candy!
candy-pencils_Mother-1y6m--26_1_M_F_50_gpt-3.5-turbo_1.txt	candy-pencils	Mother-1y6m--26	1	M	F	0.5	gpt-3.5-turbo	1	0	surprise, surprise.
candy-pencils_Mother-1y6m--26_1_M_F_50_gpt-4_1.txt	candy-pencils	Mother-1y6m--26	1	M	F	0.5	gpt-4	1	1	candy!
candy-pencils_Mother-1y6m--26_1_M_F_90_gpt-3.5-turbo_1.txt	candy-pencils	Mother-1y6m--26	1	M	F	0.9	gpt-3.5-turbo	1	0	surprise.
candy-pencils_Mother-1y6m--26_1_M_F_90_gpt-4_1.txt	candy-pencils	Mother-1y6m--26	1	M	F	0.9	gpt-4	1	2	Pencils!
candy-pencils_Mother-1y6m--28_1_M_F_0_gpt-3.5-turbo_1.txt	candy-pencils	Mother-1y6m--28	1	M	F	0	gpt-3.5-turbo	1	2	pencils!
candy-pencils_Mother-1y6m--28_1_M_F_0_gpt-4_1.txt	candy-pencils	Mother-1y6m--28	1	M	F	0	gpt-4	1	1	candy!
candy-pencils_Mother-1y6m--28_1_M_F_50_gpt-3.5-turbo_1.txt	candy-pencils	Mother-1y6m--28	1	M	F	0.5	gpt-3.5-turbo	1	2	pencil.
candy-pencils_Mother-1y6m--28_1_M_F_50_gpt-4_1.txt	candy-pencils	Mother-1y6m--28	1	M	F	0.5	gpt-4	1	2	pencils!
candy-pencils_Mother-1y6m--28_1_M_F_90_gpt-3.5-turbo_1.txt	candy-pencils	Mother-1y6m--28	1	M	F	0.9	gpt-3.5-turbo	1	2	pencils!
candy-pencils_Mother-1y6m--28_1_M_F_90_gpt-4_1.txt	candy-pencils	Mother-1y6m--28	1	M	F	0.9	gpt-4	1	2	She will think it's pencils.
candy-pencils_Mother-1y6m--31_1_M_F_0_gpt-3.5-turbo_1.txt	candy-pencils	Mother-1y6m--31	1	M	F	0	gpt-3.5-turbo	1	0	I'm not sure, but I think she'll be excited to find out!
candy-pencils_Mother-1y6m--31_1_M_F_0_gpt-4_1.txt	candy-pencils	Mother-1y6m--31	1	M	F	0	gpt-4	1	2	pencils.
candy-pencils_Mother-1y6m--31_1_M_F_50_gpt-3.5-turbo_1.txt	candy-pencils	Mother-1y6m--31	1	M	F	0.5	gpt-3.5-turbo	1	1	I'm not sure, Mom. Maybe she'll think there's candy too.
candy-pencils_Mother-1y6m--31_1_M_F_50_gpt-4_1.txt	candy-pencils	Mother-1y6m--31	1	M	F	0.5	gpt-4	1	2	pencils.
candy-pencils_Mother-1y6m--31_1_M_F_90_gpt-3.5-turbo_1.txt	candy-pencils	Mother-1y6m--31	1	M	F	0.9	gpt-3.5-turbo	1	1	I'm not sure. Maybe she'll think it's candy too.
candy-pencils_Mother-1y6m--31_1_M_F_90_gpt-4_1.txt	candy-pencils	Mother-1y6m--31	1	M	F	0.9	gpt-4	1	1	candy!
candy-pencils_Mother-1y6m--32_1_M_F_0_gpt-3.5-turbo_1.txt	candy-pencils	Mother-1y6m--32	1	M	F	0	gpt-3.5-turbo	1	2	pencils.
candy-pencils_Mother-1y6m--32_1_M_F_0_gpt-4_1.txt	candy-pencils	Mother-1y6m--32	1	M	F	0	gpt-4	1	1	candy.
candy-pencils_Mother-1y6m--32_1_M_F_50_gpt-3.5-turbo_1.txt	candy-pencils	Mother-1y6m--32	1	M	F	0.5	gpt-3.5-turbo	1	2	pencils.
candy-pencils_Mother-1y6m--32_1_M_F_50_gpt-4_1.txt	candy-pencils	Mother-1y6m--32	1	M	F	0.5	gpt-4	1	2	pencil.
candy-pencils_Mother-1y6m--32_1_M_F_90_gpt-3.5-turbo_1.txt	candy-pencils	Mother-1y6m--32	1	M	F	0.9	gpt-3.5-turbo	1	2	pencils.
candy-pencils_Mother-1y6m--32_1_M_F_90_gpt-4_1.txt	candy-pencils	Mother-1y6m--32	1	M	F	0.9	gpt-4	1	2	pencils.
candy-pencils_Mother-2y0m--020000 (8)_2_M_F_0_gpt-3.5-turbo_1.txt	candy-pencils	Mother-2y0m--020000 (8)	2	M	F	0	gpt-3.5-turbo	1	3	pencils.[hands candy box to mother]
candy-pencils_Mother-2y0m--020000 (8)_2_M_F_0_gpt-4_1.txt	candy-pencils	Mother-2y0m--020000 (8)	2	M	F	0	gpt-4	1	2	pencils.
candy-pencils_Mother-2y0m--020000 (8)_2_M_F_50_gpt-3.5-turbo_1.txt	candy-pencils	Mother-2y0m--020000 (8)	2	M	F	0.5	gpt-3.5-turbo	1	2	pencils.
candy-pencils_Mother-2y0m--020000 (8)_2_M_F_50_gpt-4_1.txt	candy-pencils	Mother-2y0m--020000 (8)	2	M	F	0.5	gpt-4	1	1	She will think there are candies inside!
candy-pencils_Mother-2y0m--020000 (8)_2_M_F_90_gpt-3.5-turbo_1.txt	candy-pencils	Mother-2y0m--020000 (8)	2	M	F	0.9	gpt-3.5-turbo	1	0	---.[thinks for a moment]
candy-pencils_Mother-2y0m--020000 (8)_2_M_F_90_gpt-4_1.txt	candy-pencils	Mother-2y0m--020000 (8)	2	M	F	0.9	gpt-4	1	2	Pencils!
candy-pencils_Mother-2y1m--020100a_2_M_F_0_gpt-3.5-turbo_1.txt	candy-pencils	Mother-2y1m--020100a	2	M	F	0	gpt-3.5-turbo	1	1	I'm not sure. Maybe she'll think it's candy too.
candy-pencils_Mother-2y1m--020100a_2_M_F_0_gpt-4_1.txt	candy-pencils	Mother-2y1m--020100a	2	M	F	0	gpt-4	1	1	she will think candy!
candy-pencils_Mother-2y1m--020100a_2_M_F_50_gpt-3.5-turbo_1.txt	candy-pencils	Mother-2y1m--020100a	2	M	F	0.5	gpt-3.5-turbo	1	2	I'm not sure. Maybe she'll think there are more pencils or maybe something completely different.
candy-pencils_Mother-2y1m--020100a_2_M_F_50_gpt-4_1.txt	candy-pencils	Mother-2y1m--020100a	2	M	F	0.5	gpt-4	1	1	She will think there's candy inside!
candy-pencils_Mother-2y1m--020100a_2_M_F_90_gpt-3.5-turbo_1.txt	candy-pencils	Mother-2y1m--020100a	2	M	F	0.9	gpt-3.5-turbo	1	3	Hmm, I'm not sure. Maybe she'll think there are erasers inside?
candy-pencils_Mother-2y1m--020100a_2_M_F_90_gpt-4_1.txt	candy-pencils	Mother-2y1m--020100a	2	M	F	0.9	gpt-4	1	1	She will think candies are inside the box!
candy-pencils_Mother-2y1m--020100b_2_M_F_0_gpt-3.5-turbo_1.txt	candy-pencils	Mother-2y1m--020100b	2	M	F	0	gpt-3.5-turbo	1	0	I don't know.
candy-pencils_Mother-2y1m--020100b_2_M_F_0_gpt-4_1.txt	candy-pencils	Mother-2y1m--020100b	2	M	F	0	gpt-4	1	2	pencils!
candy-pencils_Mother-2y1m--020100b_2_M_F_50_gpt-3.5-turbo_1.txt	candy-pencils	Mother-2y1m--020100b	2	M	F	0.5	gpt-3.5-turbo	1	0	I don't know.
candy-pencils_Mother-2y1m--020100b_2_M_F_50_gpt-4_1.txt	candy-pencils	Mother-2y1m--020100b	2	M	F	0.5	gpt-4	1	2	pencils!
candy-pencils_Mother-2y1m--020100b_2_M_F_90_gpt-3.5-turbo_1.txt	candy-pencils	Mother-2y1m--020100b	2	M	F	0.9	gpt-3.5-turbo	1	1	candy!
candy-pencils_Mother-2y1m--020100b_2_M_F_90_gpt-4_1.txt	candy-pencils	Mother-2y1m--020100b	2	M	F	0.9	gpt-4	1	2	pencils.
candy-pencils_Mother-2y1m--nanette (1)_2_M_F_0_gpt-3.5-turbo_1.txt	candy-pencils	Mother-2y1m--nanette (1)	2	M	F	0	gpt-3.5-turbo	1	1	I don't know. Maybe she'll think it's candy too.
candy-pencils_Mother-2y1m--nanette (1)_2_M_F_0_gpt-4_1.txt	candy-pencils	Mother-2y1m--nanette (1)	2	M	F	0	gpt-4	1	1	she will think there are candies inside!
candy-pencils_Mother-2y1m--nanette (1)_2_M_F_50_gpt-3.5-turbo_1.txt	candy-pencils	Mother-2y1m--nanette (1)	2	M	F	0.5	gpt-3.5-turbo	1	1	I think she will think there's candy inside too.
candy-pencils_Mother-2y1m--nanette (1)_2_M_F_50_gpt-4_1.txt	candy-pencils	Mother-2y1m--nanette (1)	2	M	F	0.5	gpt-4	1	1	She will think it's candy!
candy-pencils_Mother-2y1m--nanette (1)_2_M_F_90_gpt-3.5-turbo_1.txt	candy-pencils	Mother-2y1m--nanette (1)	2	M	F	0.9	gpt-3.5-turbo	1	1	I don't know, maybe she'll think it's candy too!
candy-pencils_Mother-2y1m--nanette (1)_2_M_F_90_gpt-4_1.txt	candy-pencils	Mother-2y1m--nanette (1)	2	M	F	0.9	gpt-4	1	1	she will think there are candies inside!
candy-pencils_Mother-2y2m--020200a_2_M_F_0_gpt-3.5-turbo_1.txt	candy-pencils	Mother-2y2m--020200a	2	M	F	0	gpt-3.5-turbo	1	1	I don't know. Maybe she'll think there are candies too.
candy-pencils_Mother-2y2m--020200a_2_M_F_0_gpt-4_1.txt	candy-pencils	Mother-2y2m--020200a	2	M	F	0	gpt-4	1	1	she will think there is candy inside!
candy-pencils_Mother-2y2m--020200a_2_M_F_50_gpt-3.5-turbo_1.txt	candy-pencils	Mother-2y2m--020200a	2	M	F	0.5	gpt-3.5-turbo	1	1	I don't know. Maybe she will think there are candies too.
candy-pencils_Mother-2y2m--020200a_2_M_F_50_gpt-4_1.txt	candy-pencils	Mother-2y2m--020200a	2	M	F	0.5	gpt-4	1	1	She will think there is candy inside!
candy-pencils_Mother-2y2m--020200a_2_M_F_90_gpt-3.5-turbo_1.txt	candy-pencils	Mother-2y2m--020200a	2	M	F	0.9	gpt-3.5-turbo	1	1	I don't know. Maybe she'll think it's candy too.
candy-pencils_Mother-2y2m--020200a_2_M_F_90_gpt-4_1.txt	candy-pencils	Mother-2y2m--020200a	2	M	F	0.9	gpt-4	1	4	she will think it's chocolate too!
candy-pencils_Mother-3y0m--15 (2)_3_M_F_0_gpt-3.5-turbo_1.txt	candy-pencils	Mother-3y0m--15 (2)	3	M	F	0	gpt-3.5-turbo	1	0	I'm not sure, but I think she'll be excited to find out!
candy-pencils_Mother-3y0m--15 (2)_3_M_F_0_gpt-4_1.txt	candy-pencils	Mother-3y0m--15 (2)	3	M	F	0	gpt-4	1	1	She will think it's candy because it's a candy box!
candy-pencils_Mother-3y0m--15 (2)_3_M_F_50_gpt-3.5-turbo_1.txt	candy-pencils	Mother-3y0m--15 (2)	3	M	F	0.5	gpt-3.5-turbo	1	1	I'm not sure. Maybe she'll think it's candy too.
candy-pencils_Mother-3y0m--15 (2)_3_M_F_50_gpt-4_1.txt	candy-pencils	Mother-3y0m--15 (2)	3	M	F	0.5	gpt-4	1	1	She will think it's candy too!
candy-pencils_Mother-3y0m--15 (2)_3_M_F_90_gpt-3.5-turbo_1.txt	candy-pencils	Mother-3y0m--15 (2)	3	M	F	0.9	gpt-3.5-turbo	1	1	I don't know, maybe she'll think it's candy too.
candy-pencils_Mother-3y0m--15 (2)_3_M_F_90_gpt-4_1.txt	candy-pencils	Mother-3y0m--15 (2)	3	M	F	0.9	gpt-4	1	4	probably chocolates, like I did.
candy-pencils_Mother-3y0m--20 (1)_3_M_F_0_gpt-3.5-turbo_1.txt	candy-pencils	Mother-3y0m--20 (1)	3	M	F	0	gpt-3.5-turbo	1	1	I don't know, maybe she'll think it's candy too!
candy-pencils_Mother-3y0m--20 (1)_3_M_F_0_gpt-4_1.txt	candy-pencils	Mother-3y0m--20 (1)	3	M	F	0	gpt-4	1	1	She will think there's candy inside!
candy-pencils_Mother-3y0m--20 (1)_3_M_F_50_gpt-3.5-turbo_1.txt	candy-pencils	Mother-3y0m--20 (1)	3	M	F	0.5	gpt-3.5-turbo	1	0	I'm not sure, but I think she'll be excited to find out!
candy-pencils_Mother-3y0m--20 (1)_3_M_F_50_gpt-4_1.txt	candy-pencils	Mother-3y0m--20 (1)	3	M	F	0.5	gpt-4	1	1	She will think it's candy too!
candy-pencils_Mother-3y0m--20 (1)_3_M_F_90_gpt-3.5-turbo_1.txt	candy-pencils	Mother-3y0m--20 (1)	3	M	F	0.9	gpt-3.5-turbo	1	1	I don't know, maybe she'll think there are candies too.
candy-pencils_Mother-3y0m--20 (1)_3_M_F_90_gpt-4_1.txt	candy-pencils	Mother-3y0m--20 (1)	3	M	F	0.9	gpt-4	1	1	I think she will also guess it's candy because the box looks like it would have candy in it!
candy-pencils_Mother-3y0m--344m36_3_M_F_0_gpt-3.5-turbo_1.txt	candy-pencils	Mother-3y0m--344m36	3	M	F	0	gpt-3.5-turbo	1	0	I don't know, let's find out together!
candy-pencils_Mother-3y0m--344m36_3_M_F_0_gpt-4_1.txt	candy-pencils	Mother-3y0m--344m36	3	M	F	0	gpt-4	1	2	pencils!
candy-pencils_Mother-3y0m--344m36_3_M_F_50_gpt-3.5-turbo_1.txt	candy-pencils	Mother-3y0m--344m36	3	M	F	0.5	gpt-3.5-turbo	1	0	I'm not sure, but I think she'll be excited to see what's in there!
candy-pencils_Mother-3y0m--344m36_3_M_F_50_gpt-4_1.txt	candy-pencils	Mother-3y0m--344m36	3	M	F	0.5	gpt-4	1	1	candy!
candy-pencils_Mother-3y0m--344m36_3_M_F_90_gpt-3.5-turbo_1.txt	candy-pencils	Mother-3y0m--344m36	3	M	F	0.9	gpt-3.5-turbo	1	1	I don't know. Maybe she will think it's candy too.
candy-pencils_Mother-3y0m--344m36_3_M_F_90_gpt-4_1.txt	candy-pencils	Mother-3y0m--344m36	3	M	F	0.9	gpt-4	1	2	pencils.
candy-pencils_Mother-3y0m--34_3_M_F_0_gpt-3.5-turbo_1.txt	candy-pencils	Mother-3y0m--34	3	M	F	0	gpt-3.5-turbo	1	1	I'm not sure. Maybe she'll think it's candy too, or maybe she'll guess it's something else.
candy-pencils_Mother-3y0m--34_3_M_F_0_gpt-4_1.txt	candy-pencils	Mother-3y0m--34	3	M	F	0	gpt-4	1	1	she will think there's candy inside.
candy-pencils_Mother-3y0m--34_3_M_F_50_gpt-3.5-turbo_1.txt	candy-pencils	Mother-3y0m--34	3	M	F	0.5	gpt-3.5-turbo	1	1	I'm not sure. Maybe she'll think it's candy too.
candy-pencils_Mother-3y0m--34_3_M_F_50_gpt-4_1.txt	candy-pencils	Mother-3y0m--34	3	M	F	0.5	gpt-4	1	4	she will think there are chocolates inside.
candy-pencils_Mother-3y0m--34_3_M_F_90_gpt-3.5-turbo_1.txt	candy-pencils	Mother-3y0m--34	3	M	F	0.9	gpt-3.5-turbo	1	1	I'm not sure, but I think she'll be surprised to find pencils inside instead of candy.
candy-pencils_Mother-3y0m--34_3_M_F_90_gpt-4_1.txt	candy-pencils	Mother-3y0m--34	3	M	F	0.9	gpt-4	1	1	candy?
candy-pencils_Mother-3y0m--352m36_3_M_F_0_gpt-3.5-turbo_1.txt	candy-pencils	Mother-3y0m--352m36	3	M	F	0	gpt-3.5-turbo	1	0	I'm not sure, but I think she'll be excited to find out.
candy-pencils_Mother-3y0m--352m36_3_M_F_0_gpt-4_1.txt	candy-pencils	Mother-3y0m--352m36	3	M	F	0	gpt-4	1	1	she will think there are candies inside!
candy-pencils_Mother-3y0m--352m36_3_M_F_50_gpt-3.5-turbo_1.txt	candy-pencils	Mother-3y0m--352m36	3	M	F	0.5	gpt-3.5-turbo	1	0	I don't know, let's see!
candy-pencils_Mother-3y0m--352m36_3_M_F_50_gpt-4_1.txt	candy-pencils	Mother-3y0m--352m36	3	M	F	0.5	gpt-4	1	1	She will think it's candy too!
candy-pencils_Mother-3y0m--352m36_3_M_F_90_gpt-3.5-turbo_1.txt	candy-pencils	Mother-3y0m--352m36	3	M	F	0.9	gpt-3.5-turbo	1	0	I'm not sure, but she'll be excited to find out!
candy-pencils_Mother-3y0m--352m36_3_M_F_90_gpt-4_1.txt	candy-pencils	Mother-3y0m--352m36	3	M	F	0.9	gpt-4	1	1	she will think candy is inside!
candy-pencils_Mother-3y0m--354m36_3_M_F_0_gpt-3.5-turbo_1.txt	candy-pencils	Mother-3y0m--354m36	3	M	F	0	gpt-3.5-turbo	1	1	I don't know. Maybe she'll think there are candies too.
candy-pencils_Mother-3y0m--354m36_3_M_F_0_gpt-4_1.txt	candy-pencils	Mother-3y0m--354m36	3	M	F	0	gpt-4	1	1	candy!
candy-pencils_Mother-3y0m--354m36_3_M_F_50_gpt-3.5-turbo_1.txt	candy-pencils	Mother-3y0m--354m36	3	M	F	0.5	gpt-3.5-turbo	1	3	I don't know, maybe she'll think there are stickers inside.
candy-pencils_Mother-3y0m--354m36_3_M_F_50_gpt-4_1.txt	candy-pencils	Mother-3y0m--354m36	3	M	F	0.5	gpt-4	1	1	She will think there's candy inside, just like I did!
candy-pencils_Mother-3y0m--354m36_3_M_F_90_gpt-3.5-turbo_1.txt	candy-pencils	Mother-3y0m--354m36	3	M	F	0.9	gpt-3.5-turbo	1	3	Hmm, I'm not sure. Maybe she'll think there are stickers inside or maybe even some small toys.
candy-pencils_Mother-3y0m--354m36_3_M_F_90_gpt-4_1.txt	candy-pencils	Mother-3y0m--354m36	3	M	F	0.9	gpt-4	1	1	She will think it's candy! Because it's a candy box.
candy-pencils_Mother-3y0m--356m36_3_M_F_0_gpt-3.5-turbo_1.txt	candy-pencils	Mother-3y0m--356m36	3	M	F	0	gpt-3.5-turbo	1	1	I'm not sure. Maybe she'll think it's candy too.
candy-pencils_Mother-3y0m--356m36_3_M_F_0_gpt-4_1.txt	candy-pencils	Mother-3y0m--356m36	3	M	F	0	gpt-4	1	1	she will think there's candy inside!
candy-pencils_Mother-3y0m--356m36_3_M_F_50_gpt-3.5-turbo_1.txt	candy-pencils	Mother-3y0m--356m36	3	M	F	0.5	gpt-3.5-turbo	1	1	I'm not sure. She might think there are candies inside too.
candy-pencils_Mother-3y0m--356m36_3_M_F_50_gpt-4_1.txt	candy-pencils	Mother-3y0m--356m36	3	M	F	0.5	gpt-4	1	1	She will think it's candy!
candy-pencils_Mother-3y0m--356m36_3_M_F_90_gpt-3.5-turbo_1.txt	candy-pencils	Mother-3y0m--356m36	3	M	F	0.9	gpt-3.5-turbo	1	1	Hmm, I'm not sure. Maybe she will think there's candy too, just like I did.
candy-pencils_Mother-3y0m--356m36_3_M_F_90_gpt-4_1.txt	candy-pencils	Mother-3y0m--356m36	3	M	F	0.9	gpt-4	1	1	She will think it's candy!
candy-pencils_Mother-3y0m--361m36_3_M_F_0_gpt-3.5-turbo_1.txt	candy-pencils	Mother-3y0m--361m36	3	M	F	0	gpt-3.5-turbo	1	1	I'm not sure. Maybe she'll think it's candy too, or maybe she'll have a different guess. We'll have to wait and see!
candy-pencils_Mother-3y0m--361m36_3_M_F_0_gpt-4_1.txt	candy-pencils	Mother-3y0m--361m36	3	M	F	0	gpt-4	1	4	She might also think there are chocolates inside, just like I did!
candy-pencils_Mother-3y0m--361m36_3_M_F_50_gpt-3.5-turbo_1.txt	candy-pencils	Mother-3y0m--361m36	3	M	F	0.5	gpt-3.5-turbo	1	3	I'm not sure. Maybe she'll think it's candy too, or maybe she'll guess that there are pencils inside.
candy-pencils_Mother-3y0m--361m36_3_M_F_50_gpt-4_1.txt	candy-pencils	Mother-3y0m--361m36	3	M	F	0.5	gpt-4	1	4	She might also think it's chocolates just like I did.
candy-pencils_Mother-3y0m--361m36_3_M_F_90_gpt-3.5-turbo_1.txt	candy-pencils	Mother-3y0m--361m36	3	M	F	0.9	gpt-3.5-turbo	1	1	Hmm, I'm not sure. Maybe she will think there's candy inside too. It'll be fun to see her reaction when she opens it!
candy-pencils_Mother-3y0m--361m36_3_M_F_90_gpt-4_1.txt	candy-pencils	Mother-3y0m--361m36	3	M	F	0.9	gpt-4	1	1	She might also think there are candies or chocolates inside, just like I did!
candy-pencils_Mother-3y0m--366m36_3_M_F_0_gpt-3.5-turbo_1.txt	candy-pencils	Mother-3y0m--366m36	3	M	F	0	gpt-3.5-turbo	1	0	I'm not sure, but I think she'll be excited to see what's in there! Let's go find her and show her the box.
candy-pencils_Mother-3y0m--366m36_3_M_F_0_gpt-4_1.txt	candy-pencils	Mother-3y0m--366m36	3	M	F	0	gpt-4	1	1	she will think there is candy inside!
candy-pencils_Mother-3y0m--366m36_3_M_F_50_gpt-3.5-turbo_1.txt	candy-pencils	Mother-3y0m--366m36	3	M	F	0.5	gpt-3.5-turbo	1	0	I don't know, but I'm excited to find out!
candy-pencils_Mother-3y0m--366m36_3_M_F_50_gpt-4_1.txt	candy-pencils	Mother-3y0m--366m36	3	M	F	0.5	gpt-4	1	2	pencils!
candy-pencils_Mother-3y0m--366m36_3_M_F_90_gpt-3.5-turbo_1.txt	candy-pencils	Mother-3y0m--366m36	3	M	F	0.9	gpt-3.5-turbo	1	1	I'm not sure, but maybe she'll think there's candy too. We can surprise her with the pencils!
candy-pencils_Mother-3y0m--366m36_3_M_F_90_gpt-4_1.txt	candy-pencils	Mother-3y0m--366m36	3	M	F	0.9	gpt-4	1	4	She will think there are chocolates inside too!
candy-pencils_Mother-3y0m--381m36_3_M_F_0_gpt-3.5-turbo_1.txt	candy-pencils	Mother-3y0m--381m36	3	M	F	0	gpt-3.5-turbo	1	1	I'm not sure. Maybe she'll think it's candy too!
candy-pencils_Mother-3y0m--381m36_3_M_F_0_gpt-4_1.txt	candy-pencils	Mother-3y0m--381m36	3	M	F	0	gpt-4	1	2	pencils?
candy-pencils_Mother-3y0m--381m36_3_M_F_50_gpt-3.5-turbo_1.txt	candy-pencils	Mother-3y0m--381m36	3	M	F	0.5	gpt-3.5-turbo	1	3	I don't know. Maybe she'll think there are erasers inside or maybe even more pencils.
candy-pencils_Mother-3y0m--381m36_3_M_F_50_gpt-4_1.txt	candy-pencils	Mother-3y0m--381m36	3	M	F	0.5	gpt-4	1	1	She will think there's candy inside.
candy-pencils_Mother-3y0m--381m36_3_M_F_90_gpt-3.5-turbo_1.txt	candy-pencils	Mother-3y0m--381m36	3	M	F	0.9	gpt-3.5-turbo	1	1	I don't know, she might think there are candies too.
candy-pencils_Mother-3y0m--381m36_3_M_F_90_gpt-4_1.txt	candy-pencils	Mother-3y0m--381m36	3	M	F	0.9	gpt-4	1	2	pencils.
candy-pencils_Mother-4y0m--040005_4_M_F_0_gpt-3.5-turbo_1.txt	candy-pencils	Mother-4y0m--040005	4	M	F	0	gpt-3.5-turbo	1	3	I don't know. Maybe she'll think there are erasers inside.
candy-pencils_Mother-4y0m--040005_4_M_F_0_gpt-4_1.txt	candy-pencils	Mother-4y0m--040005	4	M	F	0	gpt-4	1	1	She will think there is candy inside.
candy-pencils_Mother-4y0m--040005_4_M_F_50_gpt-3.5-turbo_1.txt	candy-pencils	Mother-4y0m--040005	4	M	F	0.5	gpt-3.5-turbo	1	1	I don't know. Maybe she'll think it's candy too.
candy-pencils_Mother-4y0m--040005_4_M_F_50_gpt-4_1.txt	candy-pencils	Mother-4y0m--040005	4	M	F	0.5	gpt-4	1	1	candy!
candy-pencils_Mother-4y0m--040005_4_M_F_90_gpt-3.5-turbo_1.txt	candy-pencils	Mother-4y0m--040005	4	M	F	0.9	gpt-3.5-turbo	1	1	I don't know. Maybe she'll think there are candies too.
candy-pencils_Mother-4y0m--040005_4_M_F_90_gpt-4_1.txt	candy-pencils	Mother-4y0m--040005	4	M	F	0.9	gpt-4	1	1	candy.
candy-pencils_Mother-4y0m--040014_4_M_F_0_gpt-3.5-turbo_1.txt	candy-pencils	Mother-4y0m--040014	4	M	F	0	gpt-3.5-turbo	1	1	I don't know, maybe she'll think it's candy too.
candy-pencils_Mother-4y0m--040014_4_M_F_0_gpt-4_1.txt	candy-pencils	Mother-4y0m--040014	4	M	F	0	gpt-4	1	1	she will think there are candies inside!
candy-pencils_Mother-4y0m--040014_4_M_F_50_gpt-3.5-turbo_1.txt	candy-pencils	Mother-4y0m--040014	4	M	F	0.5	gpt-3.5-turbo	1	0	I'm not sure, but let's find out together!
candy-pencils_Mother-4y0m--040014_4_M_F_50_gpt-4_1.txt	candy-pencils	Mother-4y0m--040014	4	M	F	0.5	gpt-4	1	4	she will think it's chocolates too.
candy-pencils_Mother-4y0m--040014_4_M_F_90_gpt-3.5-turbo_1.txt	candy-pencils	Mother-4y0m--040014	4	M	F	0.9	gpt-3.5-turbo	1	0	I'm not sure, but let's find out!
candy-pencils_Mother-4y0m--040014_4_M_F_90_gpt-4_1.txt	candy-pencils	Mother-4y0m--040014	4	M	F	0.9	gpt-4	1	2	pencils!
candy-pencils_Mother-4y0m--xavia (1)_4_M_F_0_gpt-3.5-turbo_1.txt	candy-pencils	Mother-4y0m--xavia (1)	4	M	F	0	gpt-3.5-turbo	1	1	Hmm, I'm not sure. Maybe she'll think there's candy inside too. It'll be fun to see her reaction when she finds out it's pencils!
candy-pencils_Mother-4y0m--xavia (1)_4_M_F_0_gpt-4_1.txt	candy-pencils	Mother-4y0m--xavia (1)	4	M	F	0	gpt-4	1	1	She will think there is candy inside, just like I did.
candy-pencils_Mother-4y0m--xavia (1)_4_M_F_50_gpt-3.5-turbo_1.txt	candy-pencils	Mother-4y0m--xavia (1)	4	M	F	0.5	gpt-3.5-turbo	1	2	Hmm, I'm not sure. Maybe she'll think there are more pencils inside or perhaps something completely different. Let's see her reaction!
candy-pencils_Mother-4y0m--xavia (1)_4_M_F_50_gpt-4_1.txt	candy-pencils	Mother-4y0m--xavia (1)	4	M	F	0.5	gpt-4	1	1	She will think it's candy, because it's a candy box.
candy-pencils_Mother-4y0m--xavia (1)_4_M_F_90_gpt-3.5-turbo_1.txt	candy-pencils	Mother-4y0m--xavia (1)	4	M	F	0.9	gpt-3.5-turbo	1	1	Hmm, I'm not sure. Maybe she'll think it's candy too!
candy-pencils_Mother-4y0m--xavia (1)_4_M_F_90_gpt-4_1.txt	candy-pencils	Mother-4y0m--xavia (1)	4	M	F	0.9	gpt-4	1	1	She will probably think there is candy inside just like I did.
candy-pencils_Mother-4y2m--040118_4_M_F_0_gpt-3.5-turbo_1.txt	candy-pencils	Mother-4y2m--040118	4	M	F	0	gpt-3.5-turbo	1	1	I don't know, maybe she'll think it's candy too!
candy-pencils_Mother-4y2m--040118_4_M_F_0_gpt-4_1.txt	candy-pencils	Mother-4y2m--040118	4	M	F	0	gpt-4	1	1	she will think there is candy inside!
candy-pencils_Mother-4y2m--040118_4_M_F_50_gpt-3.5-turbo_1.txt	candy-pencils	Mother-4y2m--040118	4	M	F	0.5	gpt-3.5-turbo	1	1	I don't know. Maybe she'll think it's candy too.
candy-pencils_Mother-4y2m--040118_4_M_F_50_gpt-4_1.txt	candy-pencils	Mother-4y2m--040118	4	M	F	0.5	gpt-4	1	2	um, pencils?
candy-pencils_Mother-4y2m--040118_4_M_F_90_gpt-3.5-turbo_1.txt	candy-pencils	Mother-4y2m--040118	4	M	F	0.9	gpt-3.5-turbo	1	0	I'm not sure, but I think she'll be excited to find out!
candy-pencils_Mother-4y2m--040118_4_M_F_90_gpt-4_1.txt	candy-pencils	Mother-4y2m--040118	4	M	F	0.9	gpt-4	1	1	she might think it's candy.
candy-pencils_Mother-4y2m--040128_4_M_F_0_gpt-3.5-turbo_1.txt	candy-pencils	Mother-4y2m--040128	4	M	F	0	gpt-3.5-turbo	1	1	I don't know, maybe she'll think it's candy too!
candy-pencils_Mother-4y2m--040128_4_M_F_0_gpt-4_1.txt	candy-pencils	Mother-4y2m--040128	4	M	F	0	gpt-4	1	1	She will think it's candy because it's a candy box!
candy-pencils_Mother-4y2m--040128_4_M_F_50_gpt-3.5-turbo_1.txt	candy-pencils	Mother-4y2m--040128	4	M	F	0.5	gpt-3.5-turbo	1	0	I'm not sure, but I think she'll be surprised to see the pencils too!
candy-pencils_Mother-4y2m--040128_4_M_F_50_gpt-4_1.txt	candy-pencils	Mother-4y2m--040128	4	M	F	0.5	gpt-4	1	1	She will think there's candy inside!
candy-pencils_Mother-4y2m--040128_4_M_F_90_gpt-3.5-turbo_1.txt	candy-pencils	Mother-4y2m--040128	4	M	F	0.9	gpt-3.5-turbo	1	4	Hmm, I'm not sure. Maybe she'll think there are chocolates inside.
candy-pencils_Mother-4y2m--040128_4_M_F_90_gpt-4_1.txt	candy-pencils	Mother-4y2m--040128	4	M	F	0.9	gpt-4	1	1	She'll think that there's candy inside.
candy-pencils_Mother-5y0m--050002_5_M_F_0_gpt-3.5-turbo_1.txt	candy-pencils	Mother-5y0m--050002	5	M	F	0	gpt-3.5-turbo	1	3	I don't know, maybe she'll think there are erasers inside.
candy-pencils_Mother-5y0m--050002_5_M_F_0_gpt-4_1.txt	candy-pencils	Mother-5y0m--050002	5	M	F	0	gpt-4	1	1	she will think there is candy inside!
candy-pencils_Mother-5y0m--050002_5_M_F_50_gpt-3.5-turbo_1.txt	candy-pencils	Mother-5y0m--050002	5	M	F	0.5	gpt-3.5-turbo	1	1	I don't know, maybe she'll think it's candy too!
candy-pencils_Mother-5y0m--050002_5_M_F_50_gpt-4_1.txt	candy-pencils	Mother-5y0m--050002	5	M	F	0.5	gpt-4	1	4	She will think it's chocolates too!
candy-pencils_Mother-5y0m--050002_5_M_F_90_gpt-3.5-turbo_1.txt	candy-pencils	Mother-5y0m--050002	5	M	F	0.9	gpt-3.5-turbo	1	1	I'm not sure. Maybe she'll expect candy too.
candy-pencils_Mother-5y0m--050002_5_M_F_90_gpt-4_1.txt	candy-pencils	Mother-5y0m--050002	5	M	F	0.9	gpt-4	1	1	she will think it's candy too!
candy-pencils_Mother-5y0m--050010_5_M_F_0_gpt-3.5-turbo_1.txt	candy-pencils	Mother-5y0m--050010	5	M	F	0	gpt-3.5-turbo	1	0	I don't know, let's go ask her!
candy-pencils_Mother-5y0m--050010_5_M_F_0_gpt-4_1.txt	candy-pencils	Mother-5y0m--050010	5	M	F	0	gpt-4	1	4	she will think it's chocolates!
candy-pencils_Mother-5y0m--050010_5_M_F_50_gpt-3.5-turbo_1.txt	candy-pencils	Mother-5y0m--050010	5	M	F	0.5	gpt-3.5-turbo	1	0	I'm not sure, but I can't wait to find out! Let's go show her!
candy-pencils_Mother-5y0m--050010_5_M_F_50_gpt-4_1.txt	candy-pencils	Mother-5y0m--050010	5	M	F	0.5	gpt-4	1	4	She will think it's chocolates too!
candy-pencils_Mother-5y0m--050010_5_M_F_90_gpt-3.5-turbo_1.txt	candy-pencils	Mother-5y0m--050010	5	M	F	0.9	gpt-3.5-turbo	1	1	I don't know, maybe she'll think it's candy too.
candy-pencils_Mother-5y0m--050010_5_M_F_90_gpt-4_1.txt	candy-pencils	Mother-5y0m--050010	5	M	F	0.9	gpt-4	1	4	she will think it's a candy box with chocolates inside.
candy-pencils_Mother-5y0m--26 (1)_5_M_F_0_gpt-3.5-turbo_1.txt	candy-pencils	Mother-5y0m--26 (1)	5	M	F	0	gpt-3.5-turbo	1	1	I'm not sure. Maybe she'll think it's candy too.
candy-pencils_Mother-5y0m--26 (1)_5_M_F_0_gpt-4_1.txt	candy-pencils	Mother-5y0m--26 (1)	5	M	F	0	gpt-4	1	1	she will think there are candies inside.
candy-pencils_Mother-5y0m--26 (1)_5_M_F_50_gpt-3.5-turbo_1.txt	candy-pencils	Mother-5y0m--26 (1)	5	M	F	0.5	gpt-3.5-turbo	1	3	I'm not sure. Maybe she'll think there are erasers or stickers inside.
candy-pencils_Mother-5y0m--26 (1)_5_M_F_50_gpt-4_1.txt	candy-pencils	Mother-5y0m--26 (1)	5	M	F	0.5	gpt-4	1	1	she will think there are candies inside.
candy-pencils_Mother-5y0m--26 (1)_5_M_F_90_gpt-3.5-turbo_1.txt	candy-pencils	Mother-5y0m--26 (1)	5	M	F	0.9	gpt-3.5-turbo	1	1	Hmm, I'm not sure. Maybe she'll think it's candy too, just like I did.
candy-pencils_Mother-5y0m--26 (1)_5_M_F_90_gpt-4_1.txt	candy-pencils	Mother-5y0m--26 (1)	5	M	F	0.9	gpt-4	1	2	pencils.
candy-pencils_Mother-5y1m--48 (2)_5_M_F_0_gpt-3.5-turbo_1.txt	candy-pencils	Mother-5y1m--48 (2)	5	M	F	0	gpt-3.5-turbo	1	1	I'm not sure, but I think she'll be surprised to see pencils instead of candy.
candy-pencils_Mother-5y1m--48 (2)_5_M_F_0_gpt-4_1.txt	candy-pencils	Mother-5y1m--48 (2)	5	M	F	0	gpt-4	1	1	she will think there is candy inside!
candy-pencils_Mother-5y1m--48 (2)_5_M_F_50_gpt-3.5-turbo_1.txt	candy-pencils	Mother-5y1m--48 (2)	5	M	F	0.5	gpt-3.5-turbo	1	1	I'm not sure, but I think she'll be surprised when she sees the pencils instead of candy.
candy-pencils_Mother-5y1m--48 (2)_5_M_F_50_gpt-4_1.txt	candy-pencils	Mother-5y1m--48 (2)	5	M	F	0.5	gpt-4	1	1	She will think it's candy too!
candy-pencils_Mother-5y1m--48 (2)_5_M_F_90_gpt-3.5-turbo_1.txt	candy-pencils	Mother-5y1m--48 (2)	5	M	F	0.9	gpt-3.5-turbo	1	0	I'm not sure, but let's find out!
candy-pencils_Mother-5y1m--48 (2)_5_M_F_90_gpt-4_1.txt	candy-pencils	Mother-5y1m--48 (2)	5	M	F	0.9	gpt-4	1	1	She will think it's candy!
candy-pencils_Mother-5y1m--49 (2)_5_M_F_0_gpt-3.5-turbo_1.txt	candy-pencils	Mother-5y1m--49 (2)	5	M	F	0	gpt-3.5-turbo	1	1	I'm not sure. Maybe she'll think it's candy too, or maybe she'll guess it's something else.
candy-pencils_Mother-5y1m--49 (2)_5_M_F_0_gpt-4_1.txt	candy-pencils	Mother-5y1m--49 (2)	5	M	F	0	gpt-4	1	1	she will think there is candy inside!
candy-pencils_Mother-5y1m--49 (2)_5_M_F_50_gpt-3.5-turbo_1.txt	candy-pencils	Mother-5y1m--49 (2)	5	M	F	0.5	gpt-3.5-turbo	1	1	I don't know, maybe she'll think it's candy too.
candy-pencils_Mother-5y1m--49 (2)_5_M_F_50_gpt-4_1.txt	candy-pencils	Mother-5y1m--49 (2)	5	M	F	0.5	gpt-4	1	1	she will think there is candy inside!
candy-pencils_Mother-5y1m--49 (2)_5_M_F_90_gpt-3.5-turbo_1.txt	candy-pencils	Mother-5y1m--49 (2)	5	M	F	0.9	gpt-3.5-turbo	1	1	I don't know, maybe she'll think it's candy too!
candy-pencils_Mother-5y1m--49 (2)_5_M_F_90_gpt-4_1.txt	candy-pencils	Mother-5y1m--49 (2)	5	M	F	0.9	gpt-4	1	1	she will think there is candy inside.
candy-pencils_Mother-5y1m--50 (2)_5_M_F_0_gpt-3.5-turbo_1.txt	candy-pencils	Mother-5y1m--50 (2)	5	M	F	0	gpt-3.5-turbo	1	0	I'm not sure, but I think she'll be excited to find out!
candy-pencils_Mother-5y1m--50 (2)_5_M_F_0_gpt-4_1.txt	candy-pencils	Mother-5y1m--50 (2)	5	M	F	0	gpt-4	1	1	She will think there's candy inside!
candy-pencils_Mother-5y1m--50 (2)_5_M_F_50_gpt-3.5-turbo_1.txt	candy-pencils	Mother-5y1m--50 (2)	5	M	F	0.5	gpt-3.5-turbo	1	1	I don't know, maybe she'll think it's candy too.
candy-pencils_Mother-5y1m--50 (2)_5_M_F_50_gpt-4_1.txt	candy-pencils	Mother-5y1m--50 (2)	5	M	F	0.5	gpt-4	1	1	she will think there is candy inside!
candy-pencils_Mother-5y1m--50 (2)_5_M_F_90_gpt-3.5-turbo_1.txt	candy-pencils	Mother-5y1m--50 (2)	5	M	F	0.9	gpt-3.5-turbo	1	1	Hmm, I'm not sure. Maybe she'll think it's candy too, or maybe she'll guess something completely different.
candy-pencils_Mother-5y1m--50 (2)_5_M_F_90_gpt-4_1.txt	candy-pencils	Mother-5y1m--50 (2)	5	M	F	0.9	gpt-4	1	1	She will think it's candies too!
candy-pencils_Mother-5y1m--52 (2)_5_M_F_0_gpt-3.5-turbo_1.txt	candy-pencils	Mother-5y1m--52 (2)	5	M	F	0	gpt-3.5-turbo	1	1	I don't know, maybe she'll think it's candy too.
candy-pencils_Mother-5y1m--52 (2)_5_M_F_0_gpt-4_1.txt	candy-pencils	Mother-5y1m--52 (2)	5	M	F	0	gpt-4	1	1	she will think there's candy inside!
candy-pencils_Mother-5y1m--52 (2)_5_M_F_50_gpt-3.5-turbo_1.txt	candy-pencils	Mother-5y1m--52 (2)	5	M	F	0.5	gpt-3.5-turbo	1	0	I don't know, maybe she'll be surprised too!
candy-pencils_Mother-5y1m--52 (2)_5_M_F_50_gpt-4_1.txt	candy-pencils	Mother-5y1m--52 (2)	5	M	F	0.5	gpt-4	1	1	She will think there is candy inside!
candy-pencils_Mother-5y1m--52 (2)_5_M_F_90_gpt-3.5-turbo_1.txt	candy-pencils	Mother-5y1m--52 (2)	5	M	F	0.9	gpt-3.5-turbo	1	1	I don't know, maybe she'll think it's candy too.
candy-pencils_Mother-5y1m--52 (2)_5_M_F_90_gpt-4_1.txt	candy-pencils	Mother-5y1m--52 (2)	5	M	F	0.9	gpt-4	1	1	She will think there are candies inside, just like I did!
candy-pencils_Mother-5y1m--54 (1)_5_M_F_0_gpt-3.5-turbo_1.txt	candy-pencils	Mother-5y1m--54 (1)	5	M	F	0	gpt-3.5-turbo	1	1	I don't know, maybe she'll think it's candy too.
candy-pencils_Mother-5y1m--54 (1)_5_M_F_0_gpt-4_1.txt	candy-pencils	Mother-5y1m--54 (1)	5	M	F	0	gpt-4	1	1	she will think there's candy inside!
candy-pencils_Mother-5y1m--54 (1)_5_M_F_50_gpt-3.5-turbo_1.txt	candy-pencils	Mother-5y1m--54 (1)	5	M	F	0.5	gpt-3.5-turbo	1	1	I don't know, maybe she'll think it's candy too!
candy-pencils_Mother-5y1m--54 (1)_5_M_F_50_gpt-4_1.txt	candy-pencils	Mother-5y1m--54 (1)	5	M	F	0.5	gpt-4	1	1	candy!
candy-pencils_Mother-5y1m--54 (1)_5_M_F_90_gpt-3.5-turbo_1.txt	candy-pencils	Mother-5y1m--54 (1)	5	M	F	0.9	gpt-3.5-turbo	1	1	She might think there's candy too!
candy-pencils_Mother-5y1m--54 (1)_5_M_F_90_gpt-4_1.txt	candy-pencils	Mother-5y1m--54 (1)	5	M	F	0.9	gpt-4	1	1	She will think it's candy because it's a candy box.
candy-pencils_Mother-6y1m--60_6_M_F_0_gpt-3.5-turbo_1.txt	candy-pencils	Mother-6y1m--60	6	M	F	0	gpt-3.5-turbo	1	1	I'm not sure. Maybe she'll think it's candy too, or maybe she'll guess it's something else.
candy-pencils_Mother-6y1m--60_6_M_F_0_gpt-4_1.txt	candy-pencils	Mother-6y1m--60	6	M	F	0	gpt-4	1	1	she will think there are candies inside.
candy-pencils_Mother-6y1m--60_6_M_F_50_gpt-3.5-turbo_1.txt	candy-pencils	Mother-6y1m--60	6	M	F	0.5	gpt-3.5-turbo	1	1	Hmm, I'm not sure. Maybe she'll think it's candy like I did, or maybe she'll have a different guess.
candy-pencils_Mother-6y1m--60_6_M_F_50_gpt-4_1.txt	candy-pencils	Mother-6y1m--60	6	M	F	0.5	gpt-4	1	1	She will probably think there are candies inside, just like I did!
candy-pencils_Mother-6y1m--60_6_M_F_90_gpt-3.5-turbo_1.txt	candy-pencils	Mother-6y1m--60	6	M	F	0.9	gpt-3.5-turbo	1	1	Hmm, I think she might also expect it to be filled with candies. It will be funny to see her reaction when she finds pencils instead!
candy-pencils_Mother-6y1m--60_6_M_F_90_gpt-4_1.txt	candy-pencils	Mother-6y1m--60	6	M	F	0.9	gpt-4	1	1	she will think there is candy inside!
candy-pencils_Mother-6y1m--68_6_M_F_0_gpt-3.5-turbo_1.txt	candy-pencils	Mother-6y1m--68	6	M	F	0	gpt-3.5-turbo	1	3	Hmm, I'm not sure. Maybe she'll think there are erasers or stickers inside. It'll be interesting to see her reaction!
candy-pencils_Mother-6y1m--68_6_M_F_0_gpt-4_1.txt	candy-pencils	Mother-6y1m--68	6	M	F	0	gpt-4	1	1	She will think there's candy inside, just like I did!
candy-pencils_Mother-6y1m--68_6_M_F_50_gpt-3.5-turbo_1.txt	candy-pencils	Mother-6y1m--68	6	M	F	0.5	gpt-3.5-turbo	1	0	Hmm, I think she might also be surprised to find pencils inside. But you never know, maybe she'll have a different guess.
candy-pencils_Mother-6y1m--68_6_M_F_50_gpt-4_1.txt	candy-pencils	Mother-6y1m--68	6	M	F	0.5	gpt-4	1	1	She will think there are candies inside!
candy-pencils_Mother-6y1m--68_6_M_F_90_gpt-3.5-turbo_1.txt	candy-pencils	Mother-6y1m--68	6	M	F	0.9	gpt-3.5-turbo	1	0	I'm not sure. Maybe she'll be surprised to find pencils too!
candy-pencils_Mother-6y1m--68_6_M_F_90_gpt-4_1.txt	candy-pencils	Mother-6y1m--68	6	M	F	0.9	gpt-4	1	1	She will think it's candy.
candy-pencils_Mother-6y3m--56_6_M_F_0_gpt-3.5-turbo_1.txt	candy-pencils	Mother-6y3m--56	6	M	F	0	gpt-3.5-turbo	1	1	I'm not sure. Maybe she'll think it's candy too.
candy-pencils_Mother-6y3m--56_6_M_F_0_gpt-4_1.txt	candy-pencils	Mother-6y3m--56	6	M	F	0	gpt-4	1	1	she will think there are candies inside.
candy-pencils_Mother-6y3m--56_6_M_F_50_gpt-3.5-turbo_1.txt	candy-pencils	Mother-6y3m--56	6	M	F	0.5	gpt-3.5-turbo	1	1	I don't know, mommy. Maybe she'll think there's candy too.
candy-pencils_Mother-6y3m--56_6_M_F_50_gpt-4_1.txt	candy-pencils	Mother-6y3m--56	6	M	F	0.5	gpt-4	1	1	candy?
candy-pencils_Mother-6y3m--56_6_M_F_90_gpt-3.5-turbo_1.txt	candy-pencils	Mother-6y3m--56	6	M	F	0.9	gpt-3.5-turbo	1	1	I'm not sure. She might think there's candy like I did, or she could have a different guess. She'll be excited to find out though!
candy-pencils_Mother-6y3m--56_6_M_F_90_gpt-4_1.txt	candy-pencils	Mother-6y3m--56	6	M	F	0.9	gpt-4	1	1	she will think there's candy inside.
candy-pencils_Mother-6y3m--71_6_M_F_0_gpt-3.5-turbo_1.txt	candy-pencils	Mother-6y3m--71	6	M	F	0	gpt-3.5-turbo	1	3	Hmm, I'm not sure. Maybe she'll think there are erasers inside or maybe even some small toys.
candy-pencils_Mother-6y3m--71_6_M_F_0_gpt-4_1.txt	candy-pencils	Mother-6y3m--71	6	M	F	0	gpt-4	1	1	she will think there's candy inside.
candy-pencils_Mother-6y3m--71_6_M_F_50_gpt-3.5-turbo_1.txt	candy-pencils	Mother-6y3m--71	6	M	F	0.5	gpt-3.5-turbo	1	1	Hmm, I'm not sure. Maybe she'll think it's more candy or something else entirely. It'll be fun to see her reaction!
candy-pencils_Mother-6y3m--71_6_M_F_50_gpt-4_1.txt	candy-pencils	Mother-6y3m--71	6	M	F	0.5	gpt-4	1	1	she will think there's candy inside.
candy-pencils_Mother-6y3m--71_6_M_F_90_gpt-3.5-turbo_1.txt	candy-pencils	Mother-6y3m--71	6	M	F	0.9	gpt-3.5-turbo	1	0	I don't know, it's hard to say. She might be surprised like I was, or she might have a different guess altogether. It'll be interesting to see her reaction!
candy-pencils_Mother-6y3m--71_6_M_F_90_gpt-4_1.txt	candy-pencils	Mother-6y3m--71	6	M	F	0.9	gpt-4	1	1	She will think there is candy inside.
candy-pencils_Mother-6y4m--57_6_M_F_0_gpt-3.5-turbo_1.txt	candy-pencils	Mother-6y4m--57	6	M	F	0	gpt-3.5-turbo	1	4	I'm not sure. Maybe she'll think it's chocolates too. It'll be interesting to see her reaction when she finds out it's pencils.
candy-pencils_Mother-6y4m--57_6_M_F_0_gpt-4_1.txt	candy-pencils	Mother-6y4m--57	6	M	F	0	gpt-4	1	1	she will think there is candy inside.
candy-pencils_Mother-6y4m--57_6_M_F_50_gpt-3.5-turbo_1.txt	candy-pencils	Mother-6y4m--57	6	M	F	0.5	gpt-3.5-turbo	1	0	I'm not sure. She might be surprised to see pencils too.
candy-pencils_Mother-6y4m--57_6_M_F_50_gpt-4_1.txt	candy-pencils	Mother-6y4m--57	6	M	F	0.5	gpt-4	1	1	She will think it's candy.
candy-pencils_Mother-6y4m--57_6_M_F_90_gpt-3.5-turbo_1.txt	candy-pencils	Mother-6y4m--57	6	M	F	0.9	gpt-3.5-turbo	1	1	I'm not sure. Maybe she'll think there's candy too, just like I did. It'll be interesting to see her reaction when she finds out it's pencils.
candy-pencils_Mother-6y4m--57_6_M_F_90_gpt-4_1.txt	candy-pencils	Mother-6y4m--57	6	M	F	0.9	gpt-4	1	1	She will probably think there are candies inside, too!
candy-pencils_Mother-6y4m--69_6_M_F_0_gpt-3.5-turbo_1.txt	candy-pencils	Mother-6y4m--69	6	M	F	0	gpt-3.5-turbo	1	0	I don't know, let's find out.
candy-pencils_Mother-6y4m--69_6_M_F_0_gpt-4_1.txt	candy-pencils	Mother-6y4m--69	6	M	F	0	gpt-4	1	1	candy!
candy-pencils_Mother-6y4m--69_6_M_F_50_gpt-3.5-turbo_1.txt	candy-pencils	Mother-6y4m--69	6	M	F	0.5	gpt-3.5-turbo	1	0	I don't know, she might be surprised too!
candy-pencils_Mother-6y4m--69_6_M_F_50_gpt-4_1.txt	candy-pencils	Mother-6y4m--69	6	M	F	0.5	gpt-4	1	2	pencils.
candy-pencils_Mother-6y4m--69_6_M_F_90_gpt-3.5-turbo_1.txt	candy-pencils	Mother-6y4m--69	6	M	F	0.9	gpt-3.5-turbo	1	1	I don't know, maybe she'll think it's candy too.
candy-pencils_Mother-6y4m--69_6_M_F_90_gpt-4_1.txt	candy-pencils	Mother-6y4m--69	6	M	F	0.9	gpt-4	1	1	She will think there's candy in it!
candy-pencils_Mother-6y5m--67_6_M_F_0_gpt-3.5-turbo_1.txt	candy-pencils	Mother-6y5m--67	6	M	F	0	gpt-3.5-turbo	1	1	I don't know, maybe she'll think it's candy too.
candy-pencils_Mother-6y5m--67_6_M_F_0_gpt-4_1.txt	candy-pencils	Mother-6y5m--67	6	M	F	0	gpt-4	1	1	she will think there is candy inside!
candy-pencils_Mother-6y5m--67_6_M_F_50_gpt-3.5-turbo_1.txt	candy-pencils	Mother-6y5m--67	6	M	F	0.5	gpt-3.5-turbo	1	0	I don't know, she'll have to open it and find out!
candy-pencils_Mother-6y5m--67_6_M_F_50_gpt-4_1.txt	candy-pencils	Mother-6y5m--67	6	M	F	0.5	gpt-4	1	1	candy.
candy-pencils_Mother-6y5m--67_6_M_F_90_gpt-3.5-turbo_1.txt	candy-pencils	Mother-6y5m--67	6	M	F	0.9	gpt-3.5-turbo	1	3	I don't know. Maybe she'll think there are markers inside.
candy-pencils_Mother-6y5m--67_6_M_F_90_gpt-4_1.txt	candy-pencils	Mother-6y5m--67	6	M	F	0.9	gpt-4	1	1	She might also think that there is candy inside.
candy-pencils_Mother-6y6m--59_6_M_F_0_gpt-3.5-turbo_1.txt	candy-pencils	Mother-6y6m--59	6	M	F	0	gpt-3.5-turbo	1	0	I'm not sure, but I think she'll be excited to find out.
candy-pencils_Mother-6y6m--59_6_M_F_0_gpt-4_1.txt	candy-pencils	Mother-6y6m--59	6	M	F	0	gpt-4	1	1	She will think it's candy too because it's a candy box.
candy-pencils_Mother-6y6m--59_6_M_F_50_gpt-3.5-turbo_1.txt	candy-pencils	Mother-6y6m--59	6	M	F	0.5	gpt-3.5-turbo	1	1	I'm not sure. She might think there are candies too, or maybe something completely different. It'll be interesting to see her reaction!
candy-pencils_Mother-6y6m--59_6_M_F_50_gpt-4_1.txt	candy-pencils	Mother-6y6m--59	6	M	F	0.5	gpt-4	1	1	She will think it's candy.
candy-pencils_Mother-6y6m--59_6_M_F_90_gpt-3.5-turbo_1.txt	candy-pencils	Mother-6y6m--59	6	M	F	0.9	gpt-3.5-turbo	1	3	Hmm, I'm not sure. Maybe she'll think there are erasers inside!
candy-pencils_Mother-6y6m--59_6_M_F_90_gpt-4_1.txt	candy-pencils	Mother-6y6m--59	6	M	F	0.9	gpt-4	1	1	She will think there are candies inside.
candy-pencils_Mother-6y6m--70_6_M_F_0_gpt-3.5-turbo_1.txt	candy-pencils	Mother-6y6m--70	6	M	F	0	gpt-3.5-turbo	1	0	I'm not sure, but I think she'll be excited to find out!
candy-pencils_Mother-6y6m--70_6_M_F_0_gpt-4_1.txt	candy-pencils	Mother-6y6m--70	6	M	F	0	gpt-4	1	1	she will think there are candies inside!
candy-pencils_Mother-6y6m--70_6_M_F_50_gpt-3.5-turbo_1.txt	candy-pencils	Mother-6y6m--70	6	M	F	0.5	gpt-3.5-turbo	1	1	I'm not sure, but I think she'll be excited to see what's inside. Maybe she'll guess it's candy too!
candy-pencils_Mother-6y6m--70_6_M_F_50_gpt-4_1.txt	candy-pencils	Mother-6y6m--70	6	M	F	0.5	gpt-4	1	1	candy?
candy-pencils_Mother-6y6m--70_6_M_F_90_gpt-3.5-turbo_1.txt	candy-pencils	Mother-6y6m--70	6	M	F	0.9	gpt-3.5-turbo	1	1	Well, I don't know for sure, but maybe she'll think there are candies inside too. It will be a nice surprise for her to find pencils instead!
candy-pencils_Mother-6y6m--70_6_M_F_90_gpt-4_1.txt	candy-pencils	Mother-6y6m--70	6	M	F	0.9	gpt-4	1	1	she will think candy is inside the box!
candy-pencils_Mother-6y6m--72_6_M_F_0_gpt-3.5-turbo_1.txt	candy-pencils	Mother-6y6m--72	6	M	F	0	gpt-3.5-turbo	1	1	I'm not sure. Maybe she'll think it's candy too.
candy-pencils_Mother-6y6m--72_6_M_F_0_gpt-4_1.txt	candy-pencils	Mother-6y6m--72	6	M	F	0	gpt-4	1	1	She will think there are candies inside!
candy-pencils_Mother-6y6m--72_6_M_F_50_gpt-3.5-turbo_1.txt	candy-pencils	Mother-6y6m--72	6	M	F	0.5	gpt-3.5-turbo	1	1	I'm not sure. Maybe she'll think there's candy too.
candy-pencils_Mother-6y6m--72_6_M_F_50_gpt-4_1.txt	candy-pencils	Mother-6y6m--72	6	M	F	0.5	gpt-4	1	1	She will think there are candies inside.
candy-pencils_Mother-6y6m--72_6_M_F_90_gpt-3.5-turbo_1.txt	candy-pencils	Mother-6y6m--72	6	M	F	0.9	gpt-3.5-turbo	1	1	I'm not sure, but I think she'll be excited to find out. Maybe she'll guess that it's candy too.
candy-pencils_Mother-6y6m--72_6_M_F_90_gpt-4_1.txt	candy-pencils	Mother-6y6m--72	6	M	F	0.9	gpt-4	1	1	she will think it's candy!
candy-pencils_plain_1_F_F_0_gpt-3.5-turbo_1.txt	candy-pencils	plain	1	F	F	0	gpt-3.5-turbo	1	1	I don't know, mommy. Maybe she will think there are candies too!
candy-pencils_plain_1_F_F_0_gpt-4_1.txt	candy-pencils	plain	1	F	F	0	gpt-4	1	1	Candy!
candy-pencils_plain_1_F_F_50_gpt-3.5-turbo_1.txt	candy-pencils	plain	1	F	F	0.5	gpt-3.5-turbo	1	3	Hmm, I think she might think there are stickers inside the box. She loves stickers!
candy-pencils_plain_1_F_F_50_gpt-4_1.txt	candy-pencils	plain	1	F	F	0.5	gpt-4	1	1	Candy!
candy-pencils_plain_1_F_F_90_gpt-3.5-turbo_1.txt	candy-pencils	plain	1	F	F	0.9	gpt-3.5-turbo	1	3	Hmm, I'm not sure. Maybe she'll think there are cookies inside!
candy-pencils_plain_1_F_F_90_gpt-4_1.txt	candy-pencils	plain	1	F	F	0.9	gpt-4	1	2	Pencil! Pencil!
candy-pencils_plain_1_M_F_0_gpt-3.5-turbo_1.txt	candy-pencils	plain	1	M	F	0	gpt-3.5-turbo	1	1	I think she will be surprised to see pencils instead of candy!
candy-pencils_plain_1_M_F_0_gpt-4_1.txt	candy-pencils	plain	1	M	F	0	gpt-4	1	1	Candy!
candy-pencils_plain_1_M_F_50_gpt-3.5-turbo_1.txt	candy-pencils	plain	1	M	F	0.5	gpt-3.5-turbo	1	0	Hmm, I think she might be surprised to see pencils too! It's a funny surprise!
candy-pencils_plain_1_M_F_50_gpt-4_1.txt	candy-pencils	plain	1	M	F	0.5	gpt-4	1	1	Caaandy!
candy-pencils_plain_1_M_F_90_gpt-3.5-turbo_1.txt	candy-pencils	plain	1	M	F	0.9	gpt-3.5-turbo	1	1	I don't know, mommy. Maybe she will think it's candy like I did. But I really want the pencils to draw with!
candy-pencils_plain_1_M_F_90_gpt-4_1.txt	candy-pencils	plain	1	M	F	0.9	gpt-4	1	1	Canny!
candy-pencils_plain_2_F_F_0_gpt-3.5-turbo_1.txt	candy-pencils	plain	2	F	F	0	gpt-3.5-turbo	1	1	Hmm, I think she might be surprised to see pencils instead of candy. She loves drawing too, so maybe she'll be excited about the pencils!
candy-pencils_plain_2_F_F_0_gpt-4_1.txt	candy-pencils	plain	2	F	F	0	gpt-4	1	1	Sister think...candy!
candy-pencils_plain_2_F_F_50_gpt-3.5-turbo_1.txt	candy-pencils	plain	2	F	F	0.5	gpt-3.5-turbo	1	1	Hmm, I think she will be surprised to see pencils instead of candy!
candy-pencils_plain_2_F_F_50_gpt-4_1.txt	candy-pencils	plain	2	F	F	0.5	gpt-4	1	1	Sissy think... candy!
candy-pencils_plain_2_F_F_90_gpt-3.5-turbo_1.txt	candy-pencils	plain	2	F	F	0.9	gpt-3.5-turbo	1	3	Hmm, I think she'll think there are stickers inside!
candy-pencils_plain_2_F_F_90_gpt-4_1.txt	candy-pencils	plain	2	F	F	0.9	gpt-4	1	1	Sister think...candy?
candy-pencils_plain_2_M_F_0_gpt-3.5-turbo_1.txt	candy-pencils	plain	2	M	F	0	gpt-3.5-turbo	1	3	Hmm, I think she might think there are toys inside the box. She loves playing with toys!
candy-pencils_plain_2_M_F_0_gpt-4_1.txt	candy-pencils	plain	2	M	F	0	gpt-4	1	2	Pencils!
candy-pencils_plain_2_M_F_50_gpt-3.5-turbo_1.txt	candy-pencils	plain	2	M	F	0.5	gpt-3.5-turbo	1	3	Hmm, I think she will be surprised too! Maybe she will think there are stickers inside!
candy-pencils_plain_2_M_F_50_gpt-4_1.txt	candy-pencils	plain	2	M	F	0.5	gpt-4	1	1	Sister think... Candy!
candy-pencils_plain_2_M_F_90_gpt-3.5-turbo_1.txt	candy-pencils	plain	2	M	F	0.9	gpt-3.5-turbo	1	3	Hmm, I'm not sure. Maybe she'll think it's candy like I did. Or maybe she'll guess it's something else like stickers or toys! I can't wait to see her face when she opens it!
candy-pencils_plain_2_M_F_90_gpt-4_1.txt	candy-pencils	plain	2	M	F	0.9	gpt-4	1	1	Candy! She will think candy, mommy!
candy-pencils_plain_3_F_F_0_gpt-3.5-turbo_1.txt	candy-pencils	plain	3	F	F	0	gpt-3.5-turbo	1	3	Hmm, I think she might think there are stickers inside the box. She loves stickers!
candy-pencils_plain_3_F_F_0_gpt-4_1.txt	candy-pencils	plain	3	F	F	0	gpt-4	1	1	She will think it's candy, mommy! Because it's a candy box!
candy-pencils_plain_3_F_F_50_gpt-3.5-turbo_1.txt	candy-pencils	plain	3	F	F	0.5	gpt-3.5-turbo	1	3	Hmm, I think she might think there are stickers inside the box! She loves stickers!
candy-pencils_plain_3_F_F_50_gpt-4_1.txt	candy-pencils	plain	3	F	F	0.5	gpt-4	1	1	Candy! Because it's a candy box!
candy-pencils_plain_3_F_F_90_gpt-3.5-turbo_1.txt	candy-pencils	plain	3	F	F	0.9	gpt-3.5-turbo	1	1	Hmm, I think she'll also think there's candy inside! She loves candy just like me!
candy-pencils_plain_3_F_F_90_gpt-4_1.txt	candy-pencils	plain	3	F	F	0.9	gpt-4	1	1	She will think there's candy inside!
candy-pencils_plain_3_M_F_0_gpt-3.5-turbo_1.txt	candy-pencils	plain	3	M	F	0	gpt-3.5-turbo	1	1	Hmm, I think she will also think there's candy inside. She loves candy too!
candy-pencils_plain_3_M_F_0_gpt-4_1.txt	candy-pencils	plain	3	M	F	0	gpt-4	1	1	She will think it's candy too!
candy-pencils_plain_3_M_F_50_gpt-3.5-turbo_1.txt	candy-pencils	plain	3	M	F	0.5	gpt-3.5-turbo	1	1	Hmm, I think she might be surprised to see pencils instead of candy. But maybe she'll think it's fun too and want to draw with me!
candy-pencils_plain_3_M_F_50_gpt-4_1.txt	candy-pencils	plain	3	M	F	0.5	gpt-4	1	1	She will think it's candy too, just like I did!
candy-pencils_plain_3_M_F_90_gpt-3.5-turbo_1.txt	candy-pencils	plain	3	M	F	0.9	gpt-3.5-turbo	1	1	I don't know, maybe she will think there are candies too!
candy-pencils_plain_3_M_F_90_gpt-4_1.txt	candy-pencils	plain	3	M	F	0.9	gpt-4	1	1	She will think there are candies inside, just like I did!
candy-pencils_plain_4_F_F_0_gpt-3.5-turbo_1.txt	candy-pencils	plain	4	F	F	0	gpt-3.5-turbo	1	3	Hmm, I think she might think there are stickers inside the box. She loves stickers!
candy-pencils_plain_4_F_F_0_gpt-4_1.txt	candy-pencils	plain	4	F	F	0	gpt-4	1	1	She will think it's candy too, because it's a candy box!
candy-pencils_plain_4_F_F_50_gpt-3.5-turbo_1.txt	candy-pencils	plain	4	F	F	0.5	gpt-3.5-turbo	1	0	Hmm, I think she might be surprised to see the pencils too! She loves drawing just like me.
candy-pencils_plain_4_F_F_50_gpt-4_1.txt	candy-pencils	plain	4	F	F	0.5	gpt-4	1	0	She will think there are candies inside, just like I did!
candy-pencils_plain_4_F_F_90_gpt-3.5-turbo_1.txt	candy-pencils	plain	4	F	F	0.9	gpt-3.5-turbo	1	1	Hmm, I think my sister will be surprised when she sees pencils instead of candy too! Can I show her the box with the pencils inside?
candy-pencils_plain_4_F_F_90_gpt-4_1.txt	candy-pencils	plain	4	F	F	0.9	gpt-4	1	1	She will think there's candy inside, just like I did!
candy-pencils_plain_4_M_F_0_gpt-3.5-turbo_1.txt	candy-pencils	plain	4	M	F	0	gpt-3.5-turbo	1	3	Hmm, I think she might think there are stickers inside the box. She loves stickers!
candy-pencils_plain_4_M_F_0_gpt-4_1.txt	candy-pencils	plain	4	M	F	0	gpt-4	1	1	She will think it's candy, just like I did!
candy-pencils_plain_4_M_F_50_gpt-3.5-turbo_1.txt	candy-pencils	plain	4	M	F	0.5	gpt-3.5-turbo	1	1	Hmm, I think she will be surprised to see pencils instead of candies. She might want to draw too!
candy-pencils_plain_4_M_F_50_gpt-4_1.txt	candy-pencils	plain	4	M	F	0.5	gpt-4	1	4	She will think it's chocolates, just like I did!
candy-pencils_plain_4_M_F_90_gpt-3.5-turbo_1.txt	candy-pencils	plain	4	M	F	0.9	gpt-3.5-turbo	1	3	Hmm, I'm not sure. Maybe she will think there are toys inside or maybe she will guess the pencils too!
candy-pencils_plain_4_M_F_90_gpt-4_1.txt	candy-pencils	plain	4	M	F	0.9	gpt-4	1	1	She will think it's candy, just like I did!
candy-pencils_plain_5_F_F_0_gpt-3.5-turbo_1.txt	candy-pencils	plain	5	F	F	0	gpt-3.5-turbo	1	3	Hmm, I think she might think there are stickers inside the box! She loves stickers!
candy-pencils_plain_5_F_F_0_gpt-4_1.txt	candy-pencils	plain	5	F	F	0	gpt-4	1	1	She will think it's candy, just like I did!
candy-pencils_plain_5_F_F_50_gpt-3.5-turbo_1.txt	candy-pencils	plain	5	F	F	0.5	gpt-3.5-turbo	1	3	Hmm, I think she might think there are stickers or maybe even more candy inside! I can't wait to see her reaction when she opens it!
candy-pencils_plain_5_F_F_50_gpt-4_1.txt	candy-pencils	plain	5	F	F	0.5	gpt-4	1	1	She will think there's candy inside, just like I did!
candy-pencils_plain_5_F_F_90_gpt-3.5-turbo_1.txt	candy-pencils	plain	5	F	F	0.9	gpt-3.5-turbo	1	3	Hmm, I think she might guess that there are stickers or maybe even small toys inside the box!
candy-pencils_plain_5_F_F_90_gpt-4_1.txt	candy-pencils	plain	5	F	F	0.9	gpt-4	1	1	She will think it's candy, too, because it's a candy box!
candy-pencils_plain_5_M_F_0_gpt-3.5-turbo_1.txt	candy-pencils	plain	5	M	F	0	gpt-3.5-turbo	1	3	Hmm, I think she might think there are stickers inside the box. She loves stickers!
candy-pencils_plain_5_M_F_0_gpt-4_1.txt	candy-pencils	plain	5	M	F	0	gpt-4	1	1	She will think it's candy, just like I did!
candy-pencils_plain_5_M_F_50_gpt-3.5-turbo_1.txt	candy-pencils	plain	5	M	F	0.5	gpt-3.5-turbo	1	1	Hmm, I think she might be surprised to see pencils instead of candy too. But maybe she'll like them just like I do!
candy-pencils_plain_5_M_F_50_gpt-4_1.txt	candy-pencils	plain	5	M	F	0.5	gpt-4	1	1	She will think it's candies, just like I did!
candy-pencils_plain_5_M_F_90_gpt-3.5-turbo_1.txt	candy-pencils	plain	5	M	F	0.9	gpt-3.5-turbo	1	3	Hmm, maybe she will think there are erasers inside!
candy-pencils_plain_5_M_F_90_gpt-4_1.txt	candy-pencils	plain	5	M	F	0.9	gpt-4	1	1	She will probably think it's candy too because it's a candy box!
candy-pencils_plain_6_F_F_0_gpt-3.5-turbo_1.txt	candy-pencils	plain	6	F	F	0	gpt-3.5-turbo	1	1	Hmm, I'm not sure. Maybe she'll think it's candy too! Or maybe she'll guess that it's something different. I can't wait to see her reaction!
candy-pencils_plain_6_F_F_0_gpt-4_1.txt	candy-pencils	plain	6	F	F	0	gpt-4	1	1	She will think it's candy too, because it's a candy box!
candy-pencils_plain_6_F_F_50_gpt-3.5-turbo_1.txt	candy-pencils	plain	6	F	F	0.5	gpt-3.5-turbo	1	0	Hmm, I think she might be surprised to see pencils too! Maybe she'll want to draw with them too. I can't wait to see her face when you show her the box!
candy-pencils_plain_6_F_F_50_gpt-4_1.txt	candy-pencils	plain	6	F	F	0.5	gpt-4	1	1	She will think there are candies inside, just like I did!
candy-pencils_plain_6_F_F_90_gpt-3.5-turbo_1.txt	candy-pencils	plain	6	F	F	0.9	gpt-3.5-turbo	1	1	Hmm, I think she might also think there are candies inside. Can I see her reaction?
candy-pencils_plain_6_F_F_90_gpt-4_1.txt	candy-pencils	plain	6	F	F	0.9	gpt-4	1	1	She probably will think it's candy like I did!
candy-pencils_plain_6_M_F_0_gpt-3.5-turbo_1.txt	candy-pencils	plain	6	M	F	0	gpt-3.5-turbo	1	1	Hmm, I think she might also think it's candy. She loves sweets just like me. But it will be fun to see her reaction when she finds out it's pencils instead!
candy-pencils_plain_6_M_F_0_gpt-4_1.txt	candy-pencils	plain	6	M	F	0	gpt-4	1	1	She will think there are candies inside, just like I did!
candy-pencils_plain_6_M_F_50_gpt-3.5-turbo_1.txt	candy-pencils	plain	6	M	F	0.5	gpt-3.5-turbo	1	3	Hmm, I think she might think there are erasers inside the box. She loves erasers!
candy-pencils_plain_6_M_F_50_gpt-4_1.txt	candy-pencils	plain	6	M	F	0.5	gpt-4	1	1	She will think there are candies inside, just like I did!
candy-pencils_plain_6_M_F_90_gpt-3.5-turbo_1.txt	candy-pencils	plain	6	M	F	0.9	gpt-3.5-turbo	1	1	Hmm, I think she might also think there's candy inside. But she'll be surprised to see the pencils too!
candy-pencils_plain_6_M_F_90_gpt-4_1.txt	candy-pencils	plain	6	M	F	0.9	gpt-4	1	1	She will probably think it's candy, just like I did!
cupboard-drawer_explain_1_F_F_0_gpt-3.5-turbo_1.txt	cupboard-drawer	explain	1	F	F	0	gpt-3.5-turbo	1	1	(pauses for a moment, thinking) Maxi... chocolate... (points to the cupboard) There?
cupboard-drawer_explain_1_F_F_0_gpt-4_1.txt	cupboard-drawer	explain	1	F	F	0	gpt-4	1	1	*Child points at the cupboard* Choco!	(Note: At this age, the child is likely to point at the cupboard because that's where they last saw the chocolate being placed. This is a classic example of a false-belief task. The child doesn't yet understand that Maxi would not know the chocolate has been moved to the drawer.)
cupboard-drawer_explain_1_F_F_50_gpt-3.5-turbo_1.txt	cupboard-drawer	explain	1	F	F	0.5	gpt-3.5-turbo	1	1	(pauses for a moment, thinking) Maxi... chocolate... (points towards the cupboard) Cupboard! Maxi look cupboard!
cupboard-drawer_explain_1_F_F_50_gpt-4_1.txt	cupboard-drawer	explain	1	F	F	0.5	gpt-4	1	0	Choco!	(Note: A one-year-old child may not understand the question about where Maxi will look for the chocolate. However, they recognize and show interest in the word "choco.")
cupboard-drawer_explain_1_F_F_90_gpt-3.5-turbo_1.txt	cupboard-drawer	explain	1	F	F	0.9	gpt-3.5-turbo	1	1	(pauses and looks thoughtful) Maxi... look... cupboard? Chocolate?
cupboard-drawer_explain_1_F_F_90_gpt-4_1.txt	cupboard-drawer	explain	1	F	F	0.9	gpt-4	1	1	Choco? *points to the cupboard*	(Note: This exemplifies the child’s developing but still incomplete theory of mind. They know where the chocolate initially was, but don’t fully understand that Maxi wouldn’t know it has been moved due to him being away. This is typical of a child around the age of 3.)
cupboard-drawer_explain_1_M_F_0_gpt-3.5-turbo_1.txt	cupboard-drawer	explain	1	M	F	0	gpt-3.5-turbo	1	1	(pauses for a moment, thinking) Maxi... chocolate... (points to the cupboard) There?
cupboard-drawer_explain_1_M_F_0_gpt-4_1.txt	cupboard-drawer	explain	1	M	F	0	gpt-4	1	1	*Child points at the cupboard* Choco!	(Note: At this age, the child is likely to point at the cupboard because they have not yet developed the understanding of false belief, which is a part of the theory of mind. They don't understand that Maxi would not know the chocolate has been moved to the drawer.)
cupboard-drawer_explain_1_M_F_50_gpt-3.5-turbo_1.txt	cupboard-drawer	explain	1	M	F	0.5	gpt-3.5-turbo	1	1	(pauses, thinking) Maxi look... in cupboard?
cupboard-drawer_explain_1_M_F_50_gpt-4_1.txt	cupboard-drawer	explain	1	M	F	0.5	gpt-4	1	0	(The child at this age may not respond accurately as they are not yet able to understand that Maxi would still believe the chocolate to be in the cupboard, not knowing his mother moved it to the drawer. This understanding typically develops around age 4-5, as part of the theory of mind development.)
cupboard-drawer_explain_1_M_F_90_gpt-3.5-turbo_1.txt	cupboard-drawer	explain	1	M	F	0.9	gpt-3.5-turbo	1	2	(Looks at the puppet representing Maxi and points towards the drawer) Maxi... chocolate... in drawer!
cupboard-drawer_explain_1_M_F_90_gpt-4_1.txt	cupboard-drawer	explain	1	M	F	0.9	gpt-4	1	0	Choco!	This operation involves a concept called "object permanence" and a basic understanding of the "theory of mind". At this age, children might begin to develop an understanding of object permanence, the idea that objects continue to exist even when they're out of view. However, the child might not understand that Maxi would look for the chocolate where he last left it (the theory of mind concept), a…
cupboard-drawer_explain_2_F_F_0_gpt-3.5-turbo_1.txt	cupboard-drawer	explain	2	F	F	0	gpt-3.5-turbo	1	2	(Pauses and thinks for a moment) Maxi... chocolate... drawer? (Child looks towards the drawer)
cupboard-drawer_explain_2_F_F_0_gpt-4_1.txt	cupboard-drawer	explain	2	F	F	0	gpt-4	1	1	Cupboard! Maxi choco cupboard!
cupboard-drawer_explain_2_F_F_50_gpt-3.5-turbo_1.txt	cupboard-drawer	explain	2	F	F	0.5	gpt-3.5-turbo	1	1	Maxi look... cupboard! Maxi think chocolate there!
cupboard-drawer_explain_2_F_F_50_gpt-4_1.txt	cupboard-drawer	explain	2	F	F	0.5	gpt-4	1	1	Maxi look... cupboard!
cupboard-drawer_explain_2_F_F_90_gpt-3.5-turbo_1.txt	cupboard-drawer	explain	2	F	F	0.9	gpt-3.5-turbo	1	1	Maxi look in cupboard! Chocolate there!
cupboard-drawer_explain_2_F_F_90_gpt-4_1.txt	cupboard-drawer	explain	2	F	F	0.9	gpt-4	1	1	Maxi look... cup... cupboard!
cupboard-drawer_explain_2_M_F_0_gpt-3.5-turbo_1.txt	cupboard-drawer	explain	2	M	F	0	gpt-3.5-turbo	1	2	(Pauses for a moment, thinking) Maxi... chocolate... (Child looks at the cupboard and then at the drawer) Drawer! Maxi look drawer! (Child points at the drawer)
cupboard-drawer_explain_2_M_F_0_gpt-4_1.txt	cupboard-drawer	explain	2	M	F	0	gpt-4	1	1	Cupboard! Maxi choco cupboard!
cupboard-drawer_explain_2_M_F_50_gpt-3.5-turbo_1.txt	cupboard-drawer	explain	2	M	F	0.5	gpt-3.5-turbo	1	1	(pauses and thinks) Maxi look... in the cupboard? (points at the cupboard)
cupboard-drawer_explain_2_M_F_50_gpt-4_1.txt	cupboard-drawer	explain	2	M	F	0.5	gpt-4	1	1	Cup-board!
cupboard-drawer_explain_2_M_F_90_gpt-3.5-turbo_1.txt	cupboard-drawer	explain	2	M	F	0.9	gpt-3.5-turbo	1	1	(Thinks for a moment) Maxi look in the cupboard? Maybe Maxi find chocolate there.
cupboard-drawer_explain_2_M_F_90_gpt-4_1.txt	cupboard-drawer	explain	2	M	F	0.9	gpt-4	1	1	Cupboard!	(Note: At around two years of age, a child may not yet fully understand the concept that other people have different beliefs and knowledge - that is, Maxi would not know his chocolate has been moved. So, a typical two-year-old would predict Maxi will look for the chocolate where it was last left, i.e., the cupboard.)
cupboard-drawer_explain_3_F_F_0_gpt-3.5-turbo_1.txt	cupboard-drawer	explain	3	F	F	0	gpt-3.5-turbo	1	1	Maxi will look in the cupboard because that's where he put the chocolate before he went to the playground. But remember, Maxi actually ate the chocolate, so he won't find it there.
cupboard-drawer_explain_3_F_F_0_gpt-4_1.txt	cupboard-drawer	explain	3	F	F	0	gpt-4	1	1	Maxi look cupboard!
cupboard-drawer_explain_3_F_F_50_gpt-3.5-turbo_1.txt	cupboard-drawer	explain	3	F	F	0.5	gpt-3.5-turbo	1	1	Maxi will look in the cupboard, mommy! That's where he left the chocolate before he went to the playground.
cupboard-drawer_explain_3_F_F_50_gpt-4_1.txt	cupboard-drawer	explain	3	F	F	0.5	gpt-4	1	1	Maxi look cupboard!
cupboard-drawer_explain_3_F_F_90_gpt-3.5-turbo_1.txt	cupboard-drawer	explain	3	F	F	0.9	gpt-3.5-turbo	1	3	Maxi will look in his toy box because that's where he usually puts his special treats. Silly Maxi!
cupboard-drawer_explain_3_F_F_90_gpt-4_1.txt	cupboard-drawer	explain	3	F	F	0.9	gpt-4	1	1	Maxi look in cupboard!
cupboard-drawer_explain_3_M_F_0_gpt-3.5-turbo_1.txt	cupboard-drawer	explain	3	M	F	0	gpt-3.5-turbo	1	1	Maxi will look in the cupboard, mommy! That's where he knows he left his chocolate. He remembers putting it there before he went to the playground.
cupboard-drawer_explain_3_M_F_0_gpt-4_1.txt	cupboard-drawer	explain	3	M	F	0	gpt-4	1	1	Maxi look cupboard!	(Note: At around 3 years old, children typically believe that others have the same knowledge they do, so they would expect Maxi to know that the chocolate has been moved to the drawer. However, in this case, the child correctly identifies that Maxi would look in the cupboard first, where he originally left the chocolate. This indicates an understanding of false belief, which is a key aspect of Th…
cupboard-drawer_explain_3_M_F_50_gpt-3.5-turbo_1.txt	cupboard-drawer	explain	3	M	F	0.5	gpt-3.5-turbo	1	1	Maxi will look in the cupboard, mommy. That's where he left the chocolate. He knows that's where we keep treats and snacks.
cupboard-drawer_explain_3_M_F_50_gpt-4_1.txt	cupboard-drawer	explain	3	M	F	0.5	gpt-4	1	1	Maxi look cupboard!
cupboard-drawer_explain_3_M_F_90_gpt-3.5-turbo_1.txt	cupboard-drawer	explain	3	M	F	0.9	gpt-3.5-turbo	1	3	Maxi will look in the cupboard because that's where he usually keeps his chocolate. But he might be surprised to find that his mommy moved it to the drawer!
cupboard-drawer_explain_3_M_F_90_gpt-4_1.txt	cupboard-drawer	explain	3	M	F	0.9	gpt-4	1	1	Maxi look cupboard!
cupboard-drawer_explain_4_F_F_0_gpt-3.5-turbo_1.txt	cupboard-drawer	explain	4	F	F	0	gpt-3.5-turbo	1	3	Maxi will look in his backpack because that's where he put the chocolate before he went to the playground.
cupboard-drawer_explain_4_F_F_0_gpt-4_1.txt	cupboard-drawer	explain	4	F	F	0	gpt-4	1	1	Maxi look in cupboard!
cupboard-drawer_explain_4_F_F_50_gpt-3.5-turbo_1.txt	cupboard-drawer	explain	4	F	F	0.5	gpt-3.5-turbo	1	1	Maxi will look in the cupboard because that's where he left the chocolate before he went to the playground.
cupboard-drawer_explain_4_F_F_50_gpt-4_1.txt	cupboard-drawer	explain	4	F	F	0.5	gpt-4	1	1	Maxi will look in the cupboard! Because that's where he left the chocolate.
cupboard-drawer_explain_4_F_F_90_gpt-3.5-turbo_1.txt	cupboard-drawer	explain	4	F	F	0.9	gpt-3.5-turbo	1	3	Maxi will probably look in the places where he usually keeps his things. He might check his backpack, his lunchbox, or maybe even ask his mommy if she knows where the chocolate is. He wouldn't think of looking in the drawer because he knows he didn't put it there.
cupboard-drawer_explain_4_F_F_90_gpt-4_1.txt	cupboard-drawer	explain	4	F	F	0.9	gpt-4	1	1	Maxi look in cupboard!
cupboard-drawer_explain_4_M_F_0_gpt-3.5-turbo_1.txt	cupboard-drawer	explain	4	M	F	0	gpt-3.5-turbo	1	1	Maxi will look in the cupboard, mommy! That's where he knows his chocolate is usually kept. He might open the cupboard door and find his chocolate waiting for him there.
cupboard-drawer_explain_4_M_F_0_gpt-4_1.txt	cupboard-drawer	explain	4	M	F	0	gpt-4	1	1	Maxi will look in the cupboard!
cupboard-drawer_explain_4_M_F_50_gpt-3.5-turbo_1.txt	cupboard-drawer	explain	4	M	F	0.5	gpt-3.5-turbo	1	1	Maxi will look in the cupboard because that's where he put the chocolate before he ate it all.
cupboard-drawer_explain_4_M_F_50_gpt-4_1.txt	cupboard-drawer	explain	4	M	F	0.5	gpt-4	1	1	Maxi look in cupboard!
cupboard-drawer_explain_4_M_F_90_gpt-3.5-turbo_1.txt	cupboard-drawer	explain	4	M	F	0.9	gpt-3.5-turbo	1	1	Maxi will look in the cupboard, because that's where he put his chocolate before going to the playground. He might be surprised if he doesn't find it there, but then he might check other places like the kitchen or the table.
cupboard-drawer_explain_4_M_F_90_gpt-4_1.txt	cupboard-drawer	explain	4	M	F	0.9	gpt-4	1	1	Maxi will look in the cupboard because that's where he left the chocolate! He doesn't know his mommy moved it to the drawer.
cupboard-drawer_explain_5_F_F_0_gpt-3.5-turbo_1.txt	cupboard-drawer	explain	5	F	F	0	gpt-3.5-turbo	1	3	Maxi will look for the chocolate where he left it, which is in his tummy! He ate it, remember? So, he won't find it anywhere else.
cupboard-drawer_explain_5_F_F_0_gpt-4_1.txt	cupboard-drawer	explain	5	F	F	0	gpt-4	1	1	Maxi will look in the cupboard. That's where he left it!
cupboard-drawer_explain_5_F_F_50_gpt-3.5-turbo_1.txt	cupboard-drawer	explain	5	F	F	0.5	gpt-3.5-turbo	1	1	Maxi will probably look in the cupboard first because that's where he left his chocolate. But when he doesn't find it there, he might check other places like his pocket or ask his mommy where she put it.
cupboard-drawer_explain_5_F_F_50_gpt-4_1.txt	cupboard-drawer	explain	5	F	F	0.5	gpt-4	1	1	Maxi will look in the cupboard, mommy. Because that's where he left his chocolate!
cupboard-drawer_explain_5_F_F_90_gpt-3.5-turbo_1.txt	cupboard-drawer	explain	5	F	F	0.9	gpt-3.5-turbo	1	3	Maxi will look on the table because that's where he left the chocolate. He doesn't know that his mommy moved it to the drawer.
cupboard-drawer_explain_5_F_F_90_gpt-4_1.txt	cupboard-drawer	explain	5	F	F	0.9	gpt-4	1	1	Maxi will look in the cupboard! Because that's where he left the chocolate.
cupboard-drawer_explain_5_M_F_0_gpt-3.5-turbo_1.txt	cupboard-drawer	explain	5	M	F	0	gpt-3.5-turbo	1	1	Maxi will look in the cupboard because that's where he left his chocolate before he went to the playground.
cupboard-drawer_explain_5_M_F_0_gpt-4_1.txt	cupboard-drawer	explain	5	M	F	0	gpt-4	1	1	Maxi will look in the cupboard! Because that's where he left it.
cupboard-drawer_explain_5_M_F_50_gpt-3.5-turbo_1.txt	cupboard-drawer	explain	5	M	F	0.5	gpt-3.5-turbo	1	3	Maxi will look in the place where his mommy actually put the chocolate, which is with him because she gave it back to him before he went to the playground.
cupboard-drawer_explain_5_M_F_50_gpt-4_1.txt	cupboard-drawer	explain	5	M	F	0.5	gpt-4	1	1	Maxi will look in the cupboard because that's where he left his chocolate.
cupboard-drawer_explain_5_M_F_90_gpt-3.5-turbo_1.txt	cupboard-drawer	explain	5	M	F	0.9	gpt-3.5-turbo	1	1	Maxi will probably look in the cupboard because that's where the chocolate is usually kept. But if he sees that the puppet's mommy took it and put it in the drawer, he might need some help to find it there.
cupboard-drawer_explain_5_M_F_90_gpt-4_1.txt	cupboard-drawer	explain	5	M	F	0.9	gpt-4	1	1	Hmm... Maxi put it in the cupboard, so he will look there first!
cupboard-drawer_explain_6_F_F_0_gpt-3.5-turbo_1.txt	cupboard-drawer	explain	6	F	F	0	gpt-3.5-turbo	1	1	Maxi will look in the cupboard because that's where he left the chocolate before he went to the playground. He might be surprised to find out that his mommy moved it to a different place, like the pantry or a kitchen cabinet.
cupboard-drawer_explain_6_F_F_0_gpt-4_1.txt	cupboard-drawer	explain	6	F	F	0	gpt-4	1	1	Maxi will look in the cupboard because that's where he left it. He doesn't know his mommy moved it to the drawer.
cupboard-drawer_explain_6_F_F_50_gpt-3.5-turbo_1.txt	cupboard-drawer	explain	6	F	F	0.5	gpt-3.5-turbo	1	1	Maxi will look in the cupboard because that's where he left his chocolate before going to the playground. He knows that's where he put it.
cupboard-drawer_explain_6_F_F_50_gpt-4_1.txt	cupboard-drawer	explain	6	F	F	0.5	gpt-4	1	1	Maxi will look in the cupboard. That's where he left it!
cupboard-drawer_explain_6_F_F_90_gpt-3.5-turbo_1.txt	cupboard-drawer	explain	6	F	F	0.9	gpt-3.5-turbo	1	3	Maxi will look in his backpack because that's where he put the chocolate. He knows he didn't leave it in the cupboard or give it to a drawer.
cupboard-drawer_explain_6_F_F_90_gpt-4_1.txt	cupboard-drawer	explain	6	F	F	0.9	gpt-4	1	1	Maxi will look in the cupboard! Because he still thinks his chocolate is there. He doesn't know his mommy moved it to the drawer.
cupboard-drawer_explain_6_M_F_0_gpt-3.5-turbo_1.txt	cupboard-drawer	explain	6	M	F	0	gpt-3.5-turbo	1	1	Well, Maxi might look in the cupboard where he saw his mommy put the chocolate. That's where he would expect it to be. But if his mommy actually put it in a drawer, Maxi might be confused and not find it right away.
cupboard-drawer_explain_6_M_F_0_gpt-4_1.txt	cupboard-drawer	explain	6	M	F	0	gpt-4	1	1	Maxi will look in the cupboard because that's where he left it. He doesn't know his mommy moved it to the drawer.
cupboard-drawer_explain_6_M_F_50_gpt-3.5-turbo_1.txt	cupboard-drawer	explain	6	M	F	0.5	gpt-3.5-turbo	1	1	Maxi will probably look in the cupboard because that's where you said his mommy put the chocolate, even though I know it didn't really happen that way.
cupboard-drawer_explain_6_M_F_50_gpt-4_1.txt	cupboard-drawer	explain	6	M	F	0.5	gpt-4	1	1	Maxi will look in the cupboard. That's where he left the chocolate.
cupboard-drawer_explain_6_M_F_90_gpt-3.5-turbo_1.txt	cupboard-drawer	explain	6	M	F	0.9	gpt-3.5-turbo	1	1	Maxi will look in the cupboard, Mommy, because that's where he always puts his chocolate. But remember, you said the puppet took the chocolate to a drawer, so Maxi might be confused and have a hard time finding it there.
cupboard-drawer_explain_6_M_F_90_gpt-4_1.txt	cupboard-drawer	explain	6	M	F	0.9	gpt-4	1	1	Maxi will look in the cupboard because that's where he left it.
cupboard-drawer_Father-2y1m--020027_2_M_M_0_gpt-3.5-turbo_1.txt	cupboard-drawer	Father-2y1m--020027	2	M	M	0	gpt-3.5-turbo	1	1	Maxi will look in the cupboard first, but he won't find it there because his mommy took it. Then he'll check the drawer and hopefully find the chocolate there.
cupboard-drawer_Father-2y1m--020027_2_M_M_0_gpt-4_1.txt	cupboard-drawer	Father-2y1m--020027	2	M	M	0	gpt-4	1	1	Maxi look in cupboard.
cupboard-drawer_Father-2y1m--020027_2_M_M_50_gpt-3.5-turbo_1.txt	cupboard-drawer	Father-2y1m--020027	2	M	M	0.5	gpt-3.5-turbo	1	1	Maxi will look in the cupboard first, but he won't find it there. Then he'll check the drawer and find the chocolate!
cupboard-drawer_Father-2y1m--020027_2_M_M_50_gpt-4_1.txt	cupboard-drawer	Father-2y1m--020027	2	M	M	0.5	gpt-4	1	1	Maxi look in cupboard.
cupboard-drawer_Father-2y1m--020027_2_M_M_90_gpt-3.5-turbo_1.txt	cupboard-drawer	Father-2y1m--020027	2	M	M	0.9	gpt-3.5-turbo	1	1	Maxi will probably look in the cupboard first, because that's where he usually keeps his chocolate.
cupboard-drawer_Father-2y1m--020027_2_M_M_90_gpt-4_1.txt	cupboard-drawer	Father-2y1m--020027	2	M	M	0.9	gpt-4	1	1	Maxi look in cupboard!
cupboard-drawer_Father-2y1m--020028_2_M_M_0_gpt-3.5-turbo_1.txt	cupboard-drawer	Father-2y1m--020028	2	M	M	0	gpt-3.5-turbo	1	1	Maxi will look in the cupboard first, because that's where he left his chocolate.
cupboard-drawer_Father-2y1m--020028_2_M_M_0_gpt-4_1.txt	cupboard-drawer	Father-2y1m--020028	2	M	M	0	gpt-4	1	1	Maxi look cupboard.
cupboard-drawer_Father-2y1m--020028_2_M_M_50_gpt-3.5-turbo_1.txt	cupboard-drawer	Father-2y1m--020028	2	M	M	0.5	gpt-3.5-turbo	1	1	Maxi will look in the cupboard first, because that's where he always puts his chocolate.
cupboard-drawer_Father-2y1m--020028_2_M_M_50_gpt-4_1.txt	cupboard-drawer	Father-2y1m--020028	2	M	M	0.5	gpt-4	1	1	Maxi look cupboard!
cupboard-drawer_Father-2y1m--020028_2_M_M_90_gpt-3.5-turbo_1.txt	cupboard-drawer	Father-2y1m--020028	2	M	M	0.9	gpt-3.5-turbo	1	1	Maxi will look in the cupboard first, but he won't find the chocolate because his mommy took it and put it in the drawer.
cupboard-drawer_Father-2y1m--020028_2_M_M_90_gpt-4_1.txt	cupboard-drawer	Father-2y1m--020028	2	M	M	0.9	gpt-4	1	1	Maxi look cupboard!
cupboard-drawer_Father-2y1m--020029_2_M_M_0_gpt-3.5-turbo_1.txt	cupboard-drawer	Father-2y1m--020029	2	M	M	0	gpt-3.5-turbo	1	1	Maxi will look in the cupboard, Daddy. That's where he left his chocolate.
cupboard-drawer_Father-2y1m--020029_2_M_M_0_gpt-4_1.txt	cupboard-drawer	Father-2y1m--020029	2	M	M	0	gpt-4	1	1	in the cupboard.
cupboard-drawer_Father-2y1m--020029_2_M_M_50_gpt-3.5-turbo_1.txt	cupboard-drawer	Father-2y1m--020029	2	M	M	0.5	gpt-3.5-turbo	1	1	Maxi will look in the cupboard because that's where he usually keeps his chocolate.
cupboard-drawer_Father-2y1m--020029_2_M_M_50_gpt-4_1.txt	cupboard-drawer	Father-2y1m--020029	2	M	M	0.5	gpt-4	1	1	in the cupboard.
cupboard-drawer_Father-2y1m--020029_2_M_M_90_gpt-3.5-turbo_1.txt	cupboard-drawer	Father-2y1m--020029	2	M	M	0.9	gpt-3.5-turbo	1	1	Maxi will look in the cupboard, Daddy.
cupboard-drawer_Father-2y1m--020029_2_M_M_90_gpt-4_1.txt	cupboard-drawer	Father-2y1m--020029	2	M	M	0.9	gpt-4	1	1	Maxi will look in the cupboard.
cupboard-drawer_Father-2y1m--020105_2_M_M_0_gpt-3.5-turbo_1.txt	cupboard-drawer	Father-2y1m--020105	2	M	M	0	gpt-3.5-turbo	1	1	Maxi will look in the cupboard first, but he won't find it there because his mommy moved it to the drawer!
cupboard-drawer_Father-2y1m--020105_2_M_M_0_gpt-4_1.txt	cupboard-drawer	Father-2y1m--020105	2	M	M	0	gpt-4	1	1	Maxi look cupboard.
cupboard-drawer_Father-2y1m--020105_2_M_M_50_gpt-3.5-turbo_1.txt	cupboard-drawer	Father-2y1m--020105	2	M	M	0.5	gpt-3.5-turbo	1	1	Maxi will look in the cupboard first, because that's where he left the chocolate before he went to the playground.
cupboard-drawer_Father-2y1m--020105_2_M_M_50_gpt-4_1.txt	cupboard-drawer	Father-2y1m--020105	2	M	M	0.5	gpt-4	1	1	Maxi will look in the cupboard.
cupboard-drawer_Father-2y1m--020105_2_M_M_90_gpt-3.5-turbo_1.txt	cupboard-drawer	Father-2y1m--020105	2	M	M	0.9	gpt-3.5-turbo	1	1	Maxi will look in the cupboard first because that's where he usually keeps his chocolate.
cupboard-drawer_Father-2y1m--020105_2_M_M_90_gpt-4_1.txt	cupboard-drawer	Father-2y1m--020105	2	M	M	0.9	gpt-4	1	1	Maxi look in cupboard!
cupboard-drawer_Father-2y2m--nanette_2_M_M_0_gpt-3.5-turbo_1.txt	cupboard-drawer	Father-2y2m--nanette	2	M	M	0	gpt-3.5-turbo	1	1	Maxi will look in the cupboard.
cupboard-drawer_Father-2y2m--nanette_2_M_M_0_gpt-4_1.txt	cupboard-drawer	Father-2y2m--nanette	2	M	M	0	gpt-4	1	1	In the cupboard.
cupboard-drawer_Father-2y2m--nanette_2_M_M_50_gpt-3.5-turbo_1.txt	cupboard-drawer	Father-2y2m--nanette	2	M	M	0.5	gpt-3.5-turbo	1	1	Maxi will look in the cupboard first, but he won't find it there because his mommy moved it to the drawer.
cupboard-drawer_Father-2y2m--nanette_2_M_M_50_gpt-4_1.txt	cupboard-drawer	Father-2y2m--nanette	2	M	M	0.5	gpt-4	1	1	in the cupboard.
cupboard-drawer_Father-2y2m--nanette_2_M_M_90_gpt-3.5-turbo_1.txt	cupboard-drawer	Father-2y2m--nanette	2	M	M	0.9	gpt-3.5-turbo	1	1	Maxi will look in the cupboard first, where he left the chocolate.
cupboard-drawer_Father-2y2m--nanette_2_M_M_90_gpt-4_1.txt	cupboard-drawer	Father-2y2m--nanette	2	M	M	0.9	gpt-4	1	1	Cupboard! Maxi look cupboard.
cupboard-drawer_Father-4y0m--wanda (1)_4_M_M_0_gpt-3.5-turbo_1.txt	cupboard-drawer	Father-4y0m--wanda (1)	4	M	M	0	gpt-3.5-turbo	1	1	Maxi will look in the cupboard first, but he won't find the chocolate there.
cupboard-drawer_Father-4y0m--wanda (1)_4_M_M_0_gpt-4_1.txt	cupboard-drawer	Father-4y0m--wanda (1)	4	M	M	0	gpt-4	1	1	in the cupboard!
cupboard-drawer_Father-4y0m--wanda (1)_4_M_M_50_gpt-3.5-turbo_1.txt	cupboard-drawer	Father-4y0m--wanda (1)	4	M	M	0.5	gpt-3.5-turbo	1	1	Maxi will look in the cupboard first, but he won't find it there.
cupboard-drawer_Father-4y0m--wanda (1)_4_M_M_50_gpt-4_1.txt	cupboard-drawer	Father-4y0m--wanda (1)	4	M	M	0.5	gpt-4	1	1	In the cupboard.
cupboard-drawer_Father-4y0m--wanda (1)_4_M_M_90_gpt-3.5-turbo_1.txt	cupboard-drawer	Father-4y0m--wanda (1)	4	M	M	0.9	gpt-3.5-turbo	1	1	Maxi will look in the cupboard first, because that's where he left the chocolate.
cupboard-drawer_Father-4y0m--wanda (1)_4_M_M_90_gpt-4_1.txt	cupboard-drawer	Father-4y0m--wanda (1)	4	M	M	0.9	gpt-4	1	1	Maxi will look in the cupboard because that's where he put it.
cupboard-drawer_Father-4y0m--xavia_4_M_M_0_gpt-3.5-turbo_1.txt	cupboard-drawer	Father-4y0m--xavia	4	M	M	0	gpt-3.5-turbo	1	1	Maxi will probably look in the cupboard first, since that's where he left the chocolate.
cupboard-drawer_Father-4y0m--xavia_4_M_M_0_gpt-4_1.txt	cupboard-drawer	Father-4y0m--xavia	4	M	M	0	gpt-4	1	1	in the cupboard.
cupboard-drawer_Father-4y0m--xavia_4_M_M_50_gpt-3.5-turbo_1.txt	cupboard-drawer	Father-4y0m--xavia	4	M	M	0.5	gpt-3.5-turbo	1	1	Maxi will probably look in the cupboard since that's where he usually keeps his chocolate. Let's pretend Maxi opens the cupboard and finds his chocolate right where it should be.
cupboard-drawer_Father-4y0m--xavia_4_M_M_50_gpt-4_1.txt	cupboard-drawer	Father-4y0m--xavia	4	M	M	0.5	gpt-4	1	1	in the cupboard!
cupboard-drawer_Father-4y0m--xavia_4_M_M_90_gpt-3.5-turbo_1.txt	cupboard-drawer	Father-4y0m--xavia	4	M	M	0.9	gpt-3.5-turbo	1	1	Maxi will look in the cupboard first, since that's where he left his chocolate before he went to the playground.
cupboard-drawer_Father-4y0m--xavia_4_M_M_90_gpt-4_1.txt	cupboard-drawer	Father-4y0m--xavia	4	M	M	0.9	gpt-4	1	1	In the cupboard!
cupboard-drawer_Father-4y1m--andy_4_M_M_0_gpt-3.5-turbo_1.txt	cupboard-drawer	Father-4y1m--andy	4	M	M	0	gpt-3.5-turbo	1	1	Maxi will probably look in the cupboard first, since that's where he left it.
cupboard-drawer_Father-4y1m--andy_4_M_M_0_gpt-4_1.txt	cupboard-drawer	Father-4y1m--andy	4	M	M	0	gpt-4	1	1	in the cupboard!
cupboard-drawer_Father-4y1m--andy_4_M_M_50_gpt-3.5-turbo_1.txt	cupboard-drawer	Father-4y1m--andy	4	M	M	0.5	gpt-3.5-turbo	1	1	Maxi will look in the cupboard, but the chocolate is not there anymore.
cupboard-drawer_Father-4y1m--andy_4_M_M_50_gpt-4_1.txt	cupboard-drawer	Father-4y1m--andy	4	M	M	0.5	gpt-4	1	1	in the cupboard!
cupboard-drawer_Father-4y1m--andy_4_M_M_90_gpt-3.5-turbo_1.txt	cupboard-drawer	Father-4y1m--andy	4	M	M	0.9	gpt-3.5-turbo	1	1	Maxi will probably look in the cupboard first, since that's where he left the chocolate before going to the playground.
cupboard-drawer_Father-4y1m--andy_4_M_M_90_gpt-4_1.txt	cupboard-drawer	Father-4y1m--andy	4	M	M	0.9	gpt-4	1	1	In the cupboard!
cupboard-drawer_Father-4y2m--040201_4_M_M_0_gpt-3.5-turbo_1.txt	cupboard-drawer	Father-4y2m--040201	4	M	M	0	gpt-3.5-turbo	1	1	Maxi will look in the cupboard for the chocolate.
cupboard-drawer_Father-4y2m--040201_4_M_M_0_gpt-4_1.txt	cupboard-drawer	Father-4y2m--040201	4	M	M	0	gpt-4	1	1	In the cupboard.
cupboard-drawer_Father-4y2m--040201_4_M_M_50_gpt-3.5-turbo_1.txt	cupboard-drawer	Father-4y2m--040201	4	M	M	0.5	gpt-3.5-turbo	1	1	Maxi will look in the cupboard first.
cupboard-drawer_Father-4y2m--040201_4_M_M_50_gpt-4_1.txt	cupboard-drawer	Father-4y2m--040201	4	M	M	0.5	gpt-4	1	1	In the cupboard.
cupboard-drawer_Father-4y2m--040201_4_M_M_90_gpt-3.5-turbo_1.txt	cupboard-drawer	Father-4y2m--040201	4	M	M	0.9	gpt-3.5-turbo	1	1	Maxi will look in the cupboard first, because that's where he left his chocolate.
cupboard-drawer_Father-4y2m--040201_4_M_M_90_gpt-4_1.txt	cupboard-drawer	Father-4y2m--040201	4	M	M	0.9	gpt-4	1	1	In the cupboard! That’s where he left it.
cupboard-drawer_Mother-1y5m--010428_1_M_F_0_gpt-3.5-turbo_1.txt	cupboard-drawer	Mother-1y5m--010428	1	M	F	0	gpt-3.5-turbo	1	2	---. [looks around, points to drawer]
cupboard-drawer_Mother-1y5m--010428_1_M_F_0_gpt-4_1.txt	cupboard-drawer	Mother-1y5m--010428	1	M	F	0	gpt-4	1	1	cupboard. [pretends to look in cupboard]
cupboard-drawer_Mother-1y5m--010428_1_M_F_50_gpt-3.5-turbo_1.txt	cupboard-drawer	Mother-1y5m--010428	1	M	F	0.5	gpt-3.5-turbo	1	2	---. [looks around, points to drawer]
cupboard-drawer_Mother-1y5m--010428_1_M_F_50_gpt-4_1.txt	cupboard-drawer	Mother-1y5m--010428	1	M	F	0.5	gpt-4	1	1	cupboard. [pretends to look in cupboard]
cupboard-drawer_Mother-1y5m--010428_1_M_F_90_gpt-3.5-turbo_1.txt	cupboard-drawer	Mother-1y5m--010428	1	M	F	0.9	gpt-3.5-turbo	1	2	---. [looks around, moves Maxi puppet towards drawer]
cupboard-drawer_Mother-1y5m--010428_1_M_F_90_gpt-4_1.txt	cupboard-drawer	Mother-1y5m--010428	1	M	F	0.9	gpt-4	1	1	Maxi look cupboard.
cupboard-drawer_Mother-1y6m--010600 (10)_1_M_F_0_gpt-3.5-turbo_1.txt	cupboard-drawer	Mother-1y6m--010600 (10)	1	M	F	0	gpt-3.5-turbo	1	2	Chocolate. [c opens the drawer and takes out the puppet and the chocolate]
cupboard-drawer_Mother-1y6m--010600 (10)_1_M_F_0_gpt-4_1.txt	cupboard-drawer	Mother-1y6m--010600 (10)	1	M	F	0	gpt-4	1	1	Cupboard.
cupboard-drawer_Mother-1y6m--010600 (10)_1_M_F_50_gpt-3.5-turbo_1.txt	cupboard-drawer	Mother-1y6m--010600 (10)	1	M	F	0.5	gpt-3.5-turbo	1	0	Maxi. [c takes puppet and pretends to search for the chocolate]
cupboard-drawer_Mother-1y6m--010600 (10)_1_M_F_50_gpt-4_1.txt	cupboard-drawer	Mother-1y6m--010600 (10)	1	M	F	0.5	gpt-4	1	1	cupboard.
cupboard-drawer_Mother-1y6m--010600 (10)_1_M_F_90_gpt-3.5-turbo_1.txt	cupboard-drawer	Mother-1y6m--010600 (10)	1	M	F	0.9	gpt-3.5-turbo	1	0	Maxi chocolate. [c looks around and pretends to search for the chocolate]
cupboard-drawer_Mother-1y6m--010600 (10)_1_M_F_90_gpt-4_1.txt	cupboard-drawer	Mother-1y6m--010600 (10)	1	M	F	0.9	gpt-4	1	1	Maxi. Cupboard.
cupboard-drawer_Mother-1y6m--010600 (4)_1_M_F_0_gpt-3.5-turbo_1.txt	cupboard-drawer	Mother-1y6m--010600 (4)	1	M	F	0	gpt-3.5-turbo	1	0	Maxi, look.
cupboard-drawer_Mother-1y6m--010600 (4)_1_M_F_0_gpt-4_1.txt	cupboard-drawer	Mother-1y6m--010600 (4)	1	M	F	0	gpt-4	1	1	cupboard.
cupboard-drawer_Mother-1y6m--010600 (4)_1_M_F_50_gpt-3.5-turbo_1.txt	cupboard-drawer	Mother-1y6m--010600 (4)	1	M	F	0.5	gpt-3.5-turbo	1	0	Maxi, chocolate.
cupboard-drawer_Mother-1y6m--010600 (4)_1_M_F_50_gpt-4_1.txt	cupboard-drawer	Mother-1y6m--010600 (4)	1	M	F	0.5	gpt-4	1	1	Cupboard. [moves Maxi puppet to cupboard]
cupboard-drawer_Mother-1y6m--010600 (4)_1_M_F_90_gpt-3.5-turbo_1.txt	cupboard-drawer	Mother-1y6m--010600 (4)	1	M	F	0.9	gpt-3.5-turbo	1	2	Maxi, look... drawer.
cupboard-drawer_Mother-1y6m--010600 (4)_1_M_F_90_gpt-4_1.txt	cupboard-drawer	Mother-1y6m--010600 (4)	1	M	F	0.9	gpt-4	1	1	---.[touches cupboard]
cupboard-drawer_Mother-1y6m--010600 (6)_1_M_F_0_gpt-3.5-turbo_1.txt	cupboard-drawer	Mother-1y6m--010600 (6)	1	M	F	0	gpt-3.5-turbo	1	2	[looks around and points to the drawer]
cupboard-drawer_Mother-1y6m--010600 (6)_1_M_F_0_gpt-4_1.txt	cupboard-drawer	Mother-1y6m--010600 (6)	1	M	F	0	gpt-4	1	1	cupboard.
cupboard-drawer_Mother-1y6m--010600 (6)_1_M_F_50_gpt-3.5-turbo_1.txt	cupboard-drawer	Mother-1y6m--010600 (6)	1	M	F	0.5	gpt-3.5-turbo	1	0	[looks around, pretending to search]
cupboard-drawer_Mother-1y6m--010600 (6)_1_M_F_50_gpt-4_1.txt	cupboard-drawer	Mother-1y6m--010600 (6)	1	M	F	0.5	gpt-4	1	1	cupboard.
cupboard-drawer_Mother-1y6m--010600 (6)_1_M_F_90_gpt-3.5-turbo_1.txt	cupboard-drawer	Mother-1y6m--010600 (6)	1	M	F	0.9	gpt-3.5-turbo	1	0	[Looks around] Chocolate? [Child starts looking around for the chocolate]
cupboard-drawer_Mother-1y6m--010600 (6)_1_M_F_90_gpt-4_1.txt	cupboard-drawer	Mother-1y6m--010600 (6)	1	M	F	0.9	gpt-4	1	1	Maxi look cupboard.
cupboard-drawer_Mother-1y6m--010600a_1_M_F_0_gpt-3.5-turbo_1.txt	cupboard-drawer	Mother-1y6m--010600a	1	M	F	0	gpt-3.5-turbo	1	0	Maxi chocolate.
cupboard-drawer_Mother-1y6m--010600a_1_M_F_0_gpt-4_1.txt	cupboard-drawer	Mother-1y6m--010600a	1	M	F	0	gpt-4	1	1	cupboard.
cupboard-drawer_Mother-1y6m--010600a_1_M_F_50_gpt-3.5-turbo_1.txt	cupboard-drawer	Mother-1y6m--010600a	1	M	F	0.5	gpt-3.5-turbo	1	2	Maxi look drawer.
cupboard-drawer_Mother-1y6m--010600a_1_M_F_50_gpt-4_1.txt	cupboard-drawer	Mother-1y6m--010600a	1	M	F	0.5	gpt-4	1	1	cupboard.
cupboard-drawer_Mother-1y6m--010600a_1_M_F_90_gpt-3.5-turbo_1.txt	cupboard-drawer	Mother-1y6m--010600a	1	M	F	0.9	gpt-3.5-turbo	1	0	Look chocolate.
cupboard-drawer_Mother-1y6m--010600a_1_M_F_90_gpt-4_1.txt	cupboard-drawer	Mother-1y6m--010600a	1	M	F	0.9	gpt-4	1	1	cupboard!
cupboard-drawer_Mother-1y6m--010600b_1_M_F_0_gpt-3.5-turbo_1.txt	cupboard-drawer	Mother-1y6m--010600b	1	M	F	0	gpt-3.5-turbo	1	1	Maxi look cupboard.
cupboard-drawer_Mother-1y6m--010600b_1_M_F_0_gpt-4_1.txt	cupboard-drawer	Mother-1y6m--010600b	1	M	F	0	gpt-4	1	1	cupboard.
cupboard-drawer_Mother-1y6m--010600b_1_M_F_50_gpt-3.5-turbo_1.txt	cupboard-drawer	Mother-1y6m--010600b	1	M	F	0.5	gpt-3.5-turbo	1	2	Maxi look drawer.
cupboard-drawer_Mother-1y6m--010600b_1_M_F_50_gpt-4_1.txt	cupboard-drawer	Mother-1y6m--010600b	1	M	F	0.5	gpt-4	1	1	cupboard.
cupboard-drawer_Mother-1y6m--010600b_1_M_F_90_gpt-3.5-turbo_1.txt	cupboard-drawer	Mother-1y6m--010600b	1	M	F	0.9	gpt-3.5-turbo	1	1	Maxi look cupboard!
cupboard-drawer_Mother-1y6m--010600b_1_M_F_90_gpt-4_1.txt	cupboard-drawer	Mother-1y6m--010600b	1	M	F	0.9	gpt-4	1	0	Maxi look chocolate.
cupboard-drawer_Mother-1y6m--26_1_M_F_0_gpt-3.5-turbo_1.txt	cupboard-drawer	Mother-1y6m--26	1	M	F	0	gpt-3.5-turbo	1	1	cupboard.
cupboard-drawer_Mother-1y6m--26_1_M_F_0_gpt-4_1.txt	cupboard-drawer	Mother-1y6m--26	1	M	F	0	gpt-4	1	1	cupboard.
cupboard-drawer_Mother-1y6m--26_1_M_F_50_gpt-3.5-turbo_1.txt	cupboard-drawer	Mother-1y6m--26	1	M	F	0.5	gpt-3.5-turbo	1	1	cupboard.
cupboard-drawer_Mother-1y6m--26_1_M_F_50_gpt-4_1.txt	cupboard-drawer	Mother-1y6m--26	1	M	F	0.5	gpt-4	1	1	cupboard.
cupboard-drawer_Mother-1y6m--26_1_M_F_90_gpt-3.5-turbo_1.txt	cupboard-drawer	Mother-1y6m--26	1	M	F	0.9	gpt-3.5-turbo	1	1	cupboard.
cupboard-drawer_Mother-1y6m--26_1_M_F_90_gpt-4_1.txt	cupboard-drawer	Mother-1y6m--26	1	M	F	0.9	gpt-4	1	1	cupboard.
cupboard-drawer_Mother-1y6m--28_1_M_F_0_gpt-3.5-turbo_1.txt	cupboard-drawer	Mother-1y6m--28	1	M	F	0	gpt-3.5-turbo	1	0	Maxi, chocolate, look.
cupboard-drawer_Mother-1y6m--28_1_M_F_0_gpt-4_1.txt	cupboard-drawer	Mother-1y6m--28	1	M	F	0	gpt-4	1	1	Cupboard.
cupboard-drawer_Mother-1y6m--28_1_M_F_50_gpt-3.5-turbo_1.txt	cupboard-drawer	Mother-1y6m--28	1	M	F	0.5	gpt-3.5-turbo	1	0	Maxi, chocolate, look.
cupboard-drawer_Mother-1y6m--28_1_M_F_50_gpt-4_1.txt	cupboard-drawer	Mother-1y6m--28	1	M	F	0.5	gpt-4	1	1	cupboard.
cupboard-drawer_Mother-1y6m--28_1_M_F_90_gpt-3.5-turbo_1.txt	cupboard-drawer	Mother-1y6m--28	1	M	F	0.9	gpt-3.5-turbo	1	0	Maxi, chocolate, look, look.
cupboard-drawer_Mother-1y6m--28_1_M_F_90_gpt-4_1.txt	cupboard-drawer	Mother-1y6m--28	1	M	F	0.9	gpt-4	1	1	Maxi look cupboard.
cupboard-drawer_Mother-1y6m--31_1_M_F_0_gpt-3.5-turbo_1.txt	cupboard-drawer	Mother-1y6m--31	1	M	F	0	gpt-3.5-turbo	1	1	Maxi will look in the cupboard first, but he won't find it there.
cupboard-drawer_Mother-1y6m--31_1_M_F_0_gpt-4_1.txt	cupboard-drawer	Mother-1y6m--31	1	M	F	0	gpt-4	1	1	Cupboard.
cupboard-drawer_Mother-1y6m--31_1_M_F_50_gpt-3.5-turbo_1.txt	cupboard-drawer	Mother-1y6m--31	1	M	F	0.5	gpt-3.5-turbo	1	1	Maxi will look in the cupboard first, but he won't find it there.
cupboard-drawer_Mother-1y6m--31_1_M_F_50_gpt-4_1.txt	cupboard-drawer	Mother-1y6m--31	1	M	F	0.5	gpt-4	1	1	cupboard.
cupboard-drawer_Mother-1y6m--31_1_M_F_90_gpt-3.5-turbo_1.txt	cupboard-drawer	Mother-1y6m--31	1	M	F	0.9	gpt-3.5-turbo	1	1	Maxi will look in the cupboard for the chocolate.
cupboard-drawer_Mother-1y6m--31_1_M_F_90_gpt-4_1.txt	cupboard-drawer	Mother-1y6m--31	1	M	F	0.9	gpt-4	1	1	Cupboard.
cupboard-drawer_Mother-1y6m--32_1_M_F_0_gpt-3.5-turbo_1.txt	cupboard-drawer	Mother-1y6m--32	1	M	F	0	gpt-3.5-turbo	1	2	drawer.
cupboard-drawer_Mother-1y6m--32_1_M_F_0_gpt-4_1.txt	cupboard-drawer	Mother-1y6m--32	1	M	F	0	gpt-4	1	1	cupboard.
cupboard-drawer_Mother-1y6m--32_1_M_F_50_gpt-3.5-turbo_1.txt	cupboard-drawer	Mother-1y6m--32	1	M	F	0.5	gpt-3.5-turbo	1	2	drawer.
cupboard-drawer_Mother-1y6m--32_1_M_F_50_gpt-4_1.txt	cupboard-drawer	Mother-1y6m--32	1	M	F	0.5	gpt-4	1	1	cupboard.
cupboard-drawer_Mother-1y6m--32_1_M_F_90_gpt-3.5-turbo_1.txt	cupboard-drawer	Mother-1y6m--32	1	M	F	0.9	gpt-3.5-turbo	1	1	cupboard.
cupboard-drawer_Mother-1y6m--32_1_M_F_90_gpt-4_1.txt	cupboard-drawer	Mother-1y6m--32	1	M	F	0.9	gpt-4	1	1	cupboard.
cupboard-drawer_Mother-2y0m--020000 (8)_2_M_F_0_gpt-3.5-turbo_1.txt	cupboard-drawer	Mother-2y0m--020000 (8)	2	M	F	0	gpt-3.5-turbo	1	2	---.[looks around, points to drawer]
cupboard-drawer_Mother-2y0m--020000 (8)_2_M_F_0_gpt-4_1.txt	cupboard-drawer	Mother-2y0m--020000 (8)	2	M	F	0	gpt-4	1	1	Cupboard. [laughs] Maxi. Chocolate.
cupboard-drawer_Mother-2y0m--020000 (8)_2_M_F_50_gpt-3.5-turbo_1.txt	cupboard-drawer	Mother-2y0m--020000 (8)	2	M	F	0.5	gpt-3.5-turbo	1	2	---.[looks around, points to drawer]
cupboard-drawer_Mother-2y0m--020000 (8)_2_M_F_50_gpt-4_1.txt	cupboard-drawer	Mother-2y0m--020000 (8)	2	M	F	0.5	gpt-4	1	1	Cupboard. [points at the cupboard]
cupboard-drawer_Mother-2y0m--020000 (8)_2_M_F_90_gpt-3.5-turbo_1.txt	cupboard-drawer	Mother-2y0m--020000 (8)	2	M	F	0.9	gpt-3.5-turbo	1	1	---.[looks around, points to cupboard]
cupboard-drawer_Mother-2y0m--020000 (8)_2_M_F_90_gpt-4_1.txt	cupboard-drawer	Mother-2y0m--020000 (8)	2	M	F	0.9	gpt-4	1	1	---.[points at the cupboard]
cupboard-drawer_Mother-2y1m--020100a_2_M_F_0_gpt-3.5-turbo_1.txt	cupboard-drawer	Mother-2y1m--020100a	2	M	F	0	gpt-3.5-turbo	1	1	Maxi will look in the cupboard first, because that's where he left it.
cupboard-drawer_Mother-2y1m--020100a_2_M_F_0_gpt-4_1.txt	cupboard-drawer	Mother-2y1m--020100a	2	M	F	0	gpt-4	1	1	Maxi look in cupboard.
cupboard-drawer_Mother-2y1m--020100a_2_M_F_50_gpt-3.5-turbo_1.txt	cupboard-drawer	Mother-2y1m--020100a	2	M	F	0.5	gpt-3.5-turbo	1	1	Maxi will probably look in the cupboard first, since that's where he left it.
cupboard-drawer_Mother-2y1m--020100a_2_M_F_50_gpt-4_1.txt	cupboard-drawer	Mother-2y1m--020100a	2	M	F	0.5	gpt-4	1	1	Maxi look in cupboard.
cupboard-drawer_Mother-2y1m--020100a_2_M_F_90_gpt-3.5-turbo_1.txt	cupboard-drawer	Mother-2y1m--020100a	2	M	F	0.9	gpt-3.5-turbo	1	1	Maxi will look in the cupboard first.
cupboard-drawer_Mother-2y1m--020100a_2_M_F_90_gpt-4_1.txt	cupboard-drawer	Mother-2y1m--020100a	2	M	F	0.9	gpt-4	1	1	Maxi look in the cupboard!
cupboard-drawer_Mother-2y1m--020100b_2_M_F_0_gpt-3.5-turbo_1.txt	cupboard-drawer	Mother-2y1m--020100b	2	M	F	0	gpt-3.5-turbo	1	2	Maxi will look in the drawer.
cupboard-drawer_Mother-2y1m--020100b_2_M_F_0_gpt-4_1.txt	cupboard-drawer	Mother-2y1m--020100b	2	M	F	0	gpt-4	1	1	Maxi look cupboard.
cupboard-drawer_Mother-2y1m--020100b_2_M_F_50_gpt-3.5-turbo_1.txt	cupboard-drawer	Mother-2y1m--020100b	2	M	F	0.5	gpt-3.5-turbo	1	2	Maxi will look in the drawer.
cupboard-drawer_Mother-2y1m--020100b_2_M_F_50_gpt-4_1.txt	cupboard-drawer	Mother-2y1m--020100b	2	M	F	0.5	gpt-4	1	1	Maxi look cupboard.
cupboard-drawer_Mother-2y1m--020100b_2_M_F_90_gpt-3.5-turbo_1.txt	cupboard-drawer	Mother-2y1m--020100b	2	M	F	0.9	gpt-3.5-turbo	1	2	Maxi look in drawer.
cupboard-drawer_Mother-2y1m--020100b_2_M_F_90_gpt-4_1.txt	cupboard-drawer	Mother-2y1m--020100b	2	M	F	0.9	gpt-4	1	1	Maxi look in the cupboard.
cupboard-drawer_Mother-2y1m--nanette (1)_2_M_F_0_gpt-3.5-turbo_1.txt	cupboard-drawer	Mother-2y1m--nanette (1)	2	M	F	0	gpt-3.5-turbo	1	1	Maxi will look in the cupboard first, but he won't find it there because his mommy moved it to the drawer.
cupboard-drawer_Mother-2y1m--nanette (1)_2_M_F_0_gpt-4_1.txt	cupboard-drawer	Mother-2y1m--nanette (1)	2	M	F	0	gpt-4	1	1	Maxi look cupboard.
cupboard-drawer_Mother-2y1m--nanette (1)_2_M_F_50_gpt-3.5-turbo_1.txt	cupboard-drawer	Mother-2y1m--nanette (1)	2	M	F	0.5	gpt-3.5-turbo	1	1	Maxi will look in the cupboard first, because that's where he left the chocolate.
cupboard-drawer_Mother-2y1m--nanette (1)_2_M_F_50_gpt-4_1.txt	cupboard-drawer	Mother-2y1m--nanette (1)	2	M	F	0.5	gpt-4	1	1	Maxi look in cupboard.
cupboard-drawer_Mother-2y1m--nanette (1)_2_M_F_90_gpt-3.5-turbo_1.txt	cupboard-drawer	Mother-2y1m--nanette (1)	2	M	F	0.9	gpt-3.5-turbo	1	1	Maxi will look in the cupboard first.
cupboard-drawer_Mother-2y1m--nanette (1)_2_M_F_90_gpt-4_1.txt	cupboard-drawer	Mother-2y1m--nanette (1)	2	M	F	0.9	gpt-4	1	3	Maxi will look in the cupboard. But the chocolate is not there, it's in the drawer.
cupboard-drawer_Mother-2y2m--020200a_2_M_F_0_gpt-3.5-turbo_1.txt	cupboard-drawer	Mother-2y2m--020200a	2	M	F	0	gpt-3.5-turbo	1	0	Maxi, chocolate, where?
cupboard-drawer_Mother-2y2m--020200a_2_M_F_0_gpt-4_1.txt	cupboard-drawer	Mother-2y2m--020200a	2	M	F	0	gpt-4	1	1	In the cupboard!
cupboard-drawer_Mother-2y2m--020200a_2_M_F_50_gpt-3.5-turbo_1.txt	cupboard-drawer	Mother-2y2m--020200a	2	M	F	0.5	gpt-3.5-turbo	1	1	Maxi will look in the cupboard?
cupboard-drawer_Mother-2y2m--020200a_2_M_F_50_gpt-4_1.txt	cupboard-drawer	Mother-2y2m--020200a	2	M	F	0.5	gpt-4	1	1	Maxi will look in the cupboard.
cupboard-drawer_Mother-2y2m--020200a_2_M_F_90_gpt-3.5-turbo_1.txt	cupboard-drawer	Mother-2y2m--020200a	2	M	F	0.9	gpt-3.5-turbo	1	1	Maxi will look in the cupboard first.
cupboard-drawer_Mother-2y2m--020200a_2_M_F_90_gpt-4_1.txt	cupboard-drawer	Mother-2y2m--020200a	2	M	F	0.9	gpt-4	1	1	In the cupboard! But it's not there, his mommy moved it!
cupboard-drawer_Mother-3y0m--15 (2)_3_M_F_0_gpt-3.5-turbo_1.txt	cupboard-drawer	Mother-3y0m--15 (2)	3	M	F	0	gpt-3.5-turbo	1	1	Maxi will look in the cupboard first, because that's where he always puts his chocolate.
cupboard-drawer_Mother-3y0m--15 (2)_3_M_F_0_gpt-4_1.txt	cupboard-drawer	Mother-3y0m--15 (2)	3	M	F	0	gpt-4	1	1	Maxi will look in the cupboard because that's where he left it. But he won't find it there because his mommy moved it to the drawer!
cupboard-drawer_Mother-3y0m--15 (2)_3_M_F_50_gpt-3.5-turbo_1.txt	cupboard-drawer	Mother-3y0m--15 (2)	3	M	F	0.5	gpt-3.5-turbo	1	1	Maxi will look in the cupboard first, but he won't find it because his mommy moved it to the drawer.
cupboard-drawer_Mother-3y0m--15 (2)_3_M_F_50_gpt-4_1.txt	cupboard-drawer	Mother-3y0m--15 (2)	3	M	F	0.5	gpt-4	1	1	Maxi will look in the cupboard because that's where he left it!
cupboard-drawer_Mother-3y0m--15 (2)_3_M_F_90_gpt-3.5-turbo_1.txt	cupboard-drawer	Mother-3y0m--15 (2)	3	M	F	0.9	gpt-3.5-turbo	1	1	Maxi will look in the cupboard, because that's where he put the chocolate before.
cupboard-drawer_Mother-3y0m--15 (2)_3_M_F_90_gpt-4_1.txt	cupboard-drawer	Mother-3y0m--15 (2)	3	M	F	0.9	gpt-4	1	1	Maxi will look in the cupboard.
cupboard-drawer_Mother-3y0m--20 (1)_3_M_F_0_gpt-3.5-turbo_1.txt	cupboard-drawer	Mother-3y0m--20 (1)	3	M	F	0	gpt-3.5-turbo	1	1	Maxi will look in the cupboard first, because that's where he always puts his chocolate.
cupboard-drawer_Mother-3y0m--20 (1)_3_M_F_0_gpt-4_1.txt	cupboard-drawer	Mother-3y0m--20 (1)	3	M	F	0	gpt-4	1	1	Maxi will look in the cupboard.
cupboard-drawer_Mother-3y0m--20 (1)_3_M_F_50_gpt-3.5-turbo_1.txt	cupboard-drawer	Mother-3y0m--20 (1)	3	M	F	0.5	gpt-3.5-turbo	1	1	Maxi will look in the cupboard first because that's where he left the chocolate.
cupboard-drawer_Mother-3y0m--20 (1)_3_M_F_50_gpt-4_1.txt	cupboard-drawer	Mother-3y0m--20 (1)	3	M	F	0.5	gpt-4	1	1	Maxi will look in the cupboard because that's where he left it.
cupboard-drawer_Mother-3y0m--20 (1)_3_M_F_90_gpt-3.5-turbo_1.txt	cupboard-drawer	Mother-3y0m--20 (1)	3	M	F	0.9	gpt-3.5-turbo	1	1	Maxi will look in the cupboard for the chocolate, but it's not there anymore.
cupboard-drawer_Mother-3y0m--20 (1)_3_M_F_90_gpt-4_1.txt	cupboard-drawer	Mother-3y0m--20 (1)	3	M	F	0.9	gpt-4	1	1	In the cupboard.
cupboard-drawer_Mother-3y0m--344m36_3_M_F_0_gpt-3.5-turbo_1.txt	cupboard-drawer	Mother-3y0m--344m36	3	M	F	0	gpt-3.5-turbo	1	0	xxx.
cupboard-drawer_Mother-3y0m--344m36_3_M_F_0_gpt-4_1.txt	cupboard-drawer	Mother-3y0m--344m36	3	M	F	0	gpt-4	1	1	Maxi will look in the cupboard.
cupboard-drawer_Mother-3y0m--344m36_3_M_F_50_gpt-3.5-turbo_1.txt	cupboard-drawer	Mother-3y0m--344m36	3	M	F	0.5	gpt-3.5-turbo	1	1	Maxi will look in the cupboard first, because that's where he put the chocolate before he went to the playground.
cupboard-drawer_Mother-3y0m--344m36_3_M_F_50_gpt-4_1.txt	cupboard-drawer	Mother-3y0m--344m36	3	M	F	0.5	gpt-4	1	1	He will look in the cupboard.
cupboard-drawer_Mother-3y0m--344m36_3_M_F_90_gpt-3.5-turbo_1.txt	cupboard-drawer	Mother-3y0m--344m36	3	M	F	0.9	gpt-3.5-turbo	1	1	Maxi will look in the cupboard first, but he won't find the chocolate there because his mommy moved it to the drawer.
cupboard-drawer_Mother-3y0m--344m36_3_M_F_90_gpt-4_1.txt	cupboard-drawer	Mother-3y0m--344m36	3	M	F	0.9	gpt-4	1	1	in the cupboard.
cupboard-drawer_Mother-3y0m--34_3_M_F_0_gpt-3.5-turbo_1.txt	cupboard-drawer	Mother-3y0m--34	3	M	F	0	gpt-3.5-turbo	1	0	Maxi will look in the kitchen, Mom. He knows that's where his mommy keeps the chocolate.
cupboard-drawer_Mother-3y0m--34_3_M_F_0_gpt-4_1.txt	cupboard-drawer	Mother-3y0m--34	3	M	F	0	gpt-4	1	1	In the cupboard.
cupboard-drawer_Mother-3y0m--34_3_M_F_50_gpt-3.5-turbo_1.txt	cupboard-drawer	Mother-3y0m--34	3	M	F	0.5	gpt-3.5-turbo	1	1	Maxi will look in the cupboard first, because that's where he always puts his chocolate.
cupboard-drawer_Mother-3y0m--34_3_M_F_50_gpt-4_1.txt	cupboard-drawer	Mother-3y0m--34	3	M	F	0.5	gpt-4	1	1	In the cupboard.
cupboard-drawer_Mother-3y0m--34_3_M_F_90_gpt-3.5-turbo_1.txt	cupboard-drawer	Mother-3y0m--34	3	M	F	0.9	gpt-3.5-turbo	1	1	Maxi will look in the cupboard because that's where I put the chocolate.
cupboard-drawer_Mother-3y0m--34_3_M_F_90_gpt-4_1.txt	cupboard-drawer	Mother-3y0m--34	3	M	F	0.9	gpt-4	1	1	In the cupboard! Because that's where he left it.
cupboard-drawer_Mother-3y0m--352m36_3_M_F_0_gpt-3.5-turbo_1.txt	cupboard-drawer	Mother-3y0m--352m36	3	M	F	0	gpt-3.5-turbo	1	1	Maxi will look in the cupboard first, because that's where he left the chocolate.
cupboard-drawer_Mother-3y0m--352m36_3_M_F_0_gpt-4_1.txt	cupboard-drawer	Mother-3y0m--352m36	3	M	F	0	gpt-4	1	1	Maxi will look in the cupboard.
cupboard-drawer_Mother-3y0m--352m36_3_M_F_50_gpt-3.5-turbo_1.txt	cupboard-drawer	Mother-3y0m--352m36	3	M	F	0.5	gpt-3.5-turbo	1	1	Maxi will look in the cupboard first, because that's where he put the chocolate before.
cupboard-drawer_Mother-3y0m--352m36_3_M_F_50_gpt-4_1.txt	cupboard-drawer	Mother-3y0m--352m36	3	M	F	0.5	gpt-4	1	1	Maxi will look in the cupboard.
cupboard-drawer_Mother-3y0m--352m36_3_M_F_90_gpt-3.5-turbo_1.txt	cupboard-drawer	Mother-3y0m--352m36	3	M	F	0.9	gpt-3.5-turbo	1	1	Maxi will look in the cupboard first, because that's where he left his chocolate.
cupboard-drawer_Mother-3y0m--352m36_3_M_F_90_gpt-4_1.txt	cupboard-drawer	Mother-3y0m--352m36	3	M	F	0.9	gpt-4	1	1	Maxi will look in the cupboard, because that's where he left it.
cupboard-drawer_Mother-3y0m--354m36_3_M_F_0_gpt-3.5-turbo_1.txt	cupboard-drawer	Mother-3y0m--354m36	3	M	F	0	gpt-3.5-turbo	1	2	Maxi will look in the drawer.
cupboard-drawer_Mother-3y0m--354m36_3_M_F_0_gpt-4_1.txt	cupboard-drawer	Mother-3y0m--354m36	3	M	F	0	gpt-4	1	1	Maxi look cupboard.
cupboard-drawer_Mother-3y0m--354m36_3_M_F_50_gpt-3.5-turbo_1.txt	cupboard-drawer	Mother-3y0m--354m36	3	M	F	0.5	gpt-3.5-turbo	1	2	Maxi will look in the drawer for the chocolate.
cupboard-drawer_Mother-3y0m--354m36_3_M_F_50_gpt-4_1.txt	cupboard-drawer	Mother-3y0m--354m36	3	M	F	0.5	gpt-4	1	1	Maxi look cupboard.
cupboard-drawer_Mother-3y0m--354m36_3_M_F_90_gpt-3.5-turbo_1.txt	cupboard-drawer	Mother-3y0m--354m36	3	M	F	0.9	gpt-3.5-turbo	1	2	Maxi looks in drawer.
cupboard-drawer_Mother-3y0m--354m36_3_M_F_90_gpt-4_1.txt	cupboard-drawer	Mother-3y0m--354m36	3	M	F	0.9	gpt-4	1	1	Cupboard!
cupboard-drawer_Mother-3y0m--356m36_3_M_F_0_gpt-3.5-turbo_1.txt	cupboard-drawer	Mother-3y0m--356m36	3	M	F	0	gpt-3.5-turbo	1	1	Maxi will probably look in the cupboard first, since that's where he usually keeps his chocolate.
cupboard-drawer_Mother-3y0m--356m36_3_M_F_0_gpt-4_1.txt	cupboard-drawer	Mother-3y0m--356m36	3	M	F	0	gpt-4	1	1	Maxi will look in the cupboard.
cupboard-drawer_Mother-3y0m--356m36_3_M_F_50_gpt-3.5-turbo_1.txt	cupboard-drawer	Mother-3y0m--356m36	3	M	F	0.5	gpt-3.5-turbo	1	1	Maxi will look in the cupboard first, because that's where he always puts his chocolate.
cupboard-drawer_Mother-3y0m--356m36_3_M_F_50_gpt-4_1.txt	cupboard-drawer	Mother-3y0m--356m36	3	M	F	0.5	gpt-4	1	1	In the cupboard!
cupboard-drawer_Mother-3y0m--356m36_3_M_F_90_gpt-3.5-turbo_1.txt	cupboard-drawer	Mother-3y0m--356m36	3	M	F	0.9	gpt-3.5-turbo	1	1	Maxi will look in the cupboard first because that's where he usually keeps his chocolate. I hope he finds it there!
cupboard-drawer_Mother-3y0m--356m36_3_M_F_90_gpt-4_1.txt	cupboard-drawer	Mother-3y0m--356m36	3	M	F	0.9	gpt-4	1	1	Maxi will look in the cupboard.
cupboard-drawer_Mother-3y0m--361m36_3_M_F_0_gpt-3.5-turbo_1.txt	cupboard-drawer	Mother-3y0m--361m36	3	M	F	0	gpt-3.5-turbo	1	2	Maxi will look in the drawer for the chocolate.
cupboard-drawer_Mother-3y0m--361m36_3_M_F_0_gpt-4_1.txt	cupboard-drawer	Mother-3y0m--361m36	3	M	F	0	gpt-4	1	1	Maxi will look in the cupboard.
cupboard-drawer_Mother-3y0m--361m36_3_M_F_50_gpt-3.5-turbo_1.txt	cupboard-drawer	Mother-3y0m--361m36	3	M	F	0.5	gpt-3.5-turbo	1	2	Maxi will look in the drawer for the chocolate.
cupboard-drawer_Mother-3y0m--361m36_3_M_F_50_gpt-4_1.txt	cupboard-drawer	Mother-3y0m--361m36	3	M	F	0.5	gpt-4	1	1	Maxi will look in the cupboard.
cupboard-drawer_Mother-3y0m--361m36_3_M_F_90_gpt-3.5-turbo_1.txt	cupboard-drawer	Mother-3y0m--361m36	3	M	F	0.9	gpt-3.5-turbo	1	1	Maxi will probably look in the cupboard, since that's where he usually puts his chocolate.
cupboard-drawer_Mother-3y0m--361m36_3_M_F_90_gpt-4_1.txt	cupboard-drawer	Mother-3y0m--361m36	3	M	F	0.9	gpt-4	1	1	Maxi look cupboard.
cupboard-drawer_Mother-3y0m--366m36_3_M_F_0_gpt-3.5-turbo_1.txt	cupboard-drawer	Mother-3y0m--366m36	3	M	F	0	gpt-3.5-turbo	1	1	Maxi will look in the cupboard first, because that's where he left the chocolate.[C moves the Maxi puppet towards the cupboard]
cupboard-drawer_Mother-3y0m--366m36_3_M_F_0_gpt-4_1.txt	cupboard-drawer	Mother-3y0m--366m36	3	M	F	0	gpt-4	1	1	Maxi will look in the cupboard.
cupboard-drawer_Mother-3y0m--366m36_3_M_F_50_gpt-3.5-turbo_1.txt	cupboard-drawer	Mother-3y0m--366m36	3	M	F	0.5	gpt-3.5-turbo	1	1	Maxi will look in the cupboard first, because that's where he left the chocolate.
cupboard-drawer_Mother-3y0m--366m36_3_M_F_50_gpt-4_1.txt	cupboard-drawer	Mother-3y0m--366m36	3	M	F	0.5	gpt-4	1	1	Maxi will look in the cupboard.
cupboard-drawer_Mother-3y0m--366m36_3_M_F_90_gpt-3.5-turbo_1.txt	cupboard-drawer	Mother-3y0m--366m36	3	M	F	0.9	gpt-3.5-turbo	1	1	Maxi will look in the cupboard first, because that's where he left the chocolate.
cupboard-drawer_Mother-3y0m--366m36_3_M_F_90_gpt-4_1.txt	cupboard-drawer	Mother-3y0m--366m36	3	M	F	0.9	gpt-4	1	1	In the cupboard!
cupboard-drawer_Mother-3y0m--381m36_3_M_F_0_gpt-3.5-turbo_1.txt	cupboard-drawer	Mother-3y0m--381m36	3	M	F	0	gpt-3.5-turbo	1	1	Maxi will look in the cupboard for the chocolate.
cupboard-drawer_Mother-3y0m--381m36_3_M_F_0_gpt-4_1.txt	cupboard-drawer	Mother-3y0m--381m36	3	M	F	0	gpt-4	1	1	Maxi will look in the cupboard.
cupboard-drawer_Mother-3y0m--381m36_3_M_F_50_gpt-3.5-turbo_1.txt	cupboard-drawer	Mother-3y0m--381m36	3	M	F	0.5	gpt-3.5-turbo	1	1	Maxi will look in the cupboard, right?
cupboard-drawer_Mother-3y0m--381m36_3_M_F_50_gpt-4_1.txt	cupboard-drawer	Mother-3y0m--381m36	3	M	F	0.5	gpt-4	1	1	In the cupboard.
cupboard-drawer_Mother-3y0m--381m36_3_M_F_90_gpt-3.5-turbo_1.txt	cupboard-drawer	Mother-3y0m--381m36	3	M	F	0.9	gpt-3.5-turbo	1	1	Maxi will look in the cupboard.
cupboard-drawer_Mother-3y0m--381m36_3_M_F_90_gpt-4_1.txt	cupboard-drawer	Mother-3y0m--381m36	3	M	F	0.9	gpt-4	1	1	Maxi will look in the cupboard!
cupboard-drawer_Mother-4y0m--040005_4_M_F_0_gpt-3.5-turbo_1.txt	cupboard-drawer	Mother-4y0m--040005	4	M	F	0	gpt-3.5-turbo	1	2	Maxi will look in the drawer?
cupboard-drawer_Mother-4y0m--040005_4_M_F_0_gpt-4_1.txt	cupboard-drawer	Mother-4y0m--040005	4	M	F	0	gpt-4	1	1	cupboard.
cupboard-drawer_Mother-4y0m--040005_4_M_F_50_gpt-3.5-turbo_1.txt	cupboard-drawer	Mother-4y0m--040005	4	M	F	0.5	gpt-3.5-turbo	1	1	Maxi will look in the cupboard.
cupboard-drawer_Mother-4y0m--040005_4_M_F_50_gpt-4_1.txt	cupboard-drawer	Mother-4y0m--040005	4	M	F	0.5	gpt-4	1	1	Cupboard.
cupboard-drawer_Mother-4y0m--040005_4_M_F_90_gpt-3.5-turbo_1.txt	cupboard-drawer	Mother-4y0m--040005	4	M	F	0.9	gpt-3.5-turbo	1	1	Maxi will look in the cupboard, right? That's where he left it!
cupboard-drawer_Mother-4y0m--040005_4_M_F_90_gpt-4_1.txt	cupboard-drawer	Mother-4y0m--040005	4	M	F	0.9	gpt-4	1	1	cupboard.
cupboard-drawer_Mother-4y0m--040014_4_M_F_0_gpt-3.5-turbo_1.txt	cupboard-drawer	Mother-4y0m--040014	4	M	F	0	gpt-3.5-turbo	1	1	Maxi will look in the cupboard first, but he won't find the chocolate there because his mommy moved it to the drawer.
cupboard-drawer_Mother-4y0m--040014_4_M_F_0_gpt-4_1.txt	cupboard-drawer	Mother-4y0m--040014	4	M	F	0	gpt-4	1	1	In the cupboard!
cupboard-drawer_Mother-4y0m--040014_4_M_F_50_gpt-3.5-turbo_1.txt	cupboard-drawer	Mother-4y0m--040014	4	M	F	0.5	gpt-3.5-turbo	1	1	Maxi will look in the cupboard first because that's where he always hides his chocolate.
cupboard-drawer_Mother-4y0m--040014_4_M_F_50_gpt-4_1.txt	cupboard-drawer	Mother-4y0m--040014	4	M	F	0.5	gpt-4	1	1	Maxi will look in the cupboard.
cupboard-drawer_Mother-4y0m--040014_4_M_F_90_gpt-3.5-turbo_1.txt	cupboard-drawer	Mother-4y0m--040014	4	M	F	0.9	gpt-3.5-turbo	1	1	Maxi will look in the cupboard first because that's where he put the chocolate before he went to the playground.
cupboard-drawer_Mother-4y0m--040014_4_M_F_90_gpt-4_1.txt	cupboard-drawer	Mother-4y0m--040014	4	M	F	0.9	gpt-4	1	1	In the cupboard.
cupboard-drawer_Mother-4y0m--xavia (1)_4_M_F_0_gpt-3.5-turbo_1.txt	cupboard-drawer	Mother-4y0m--xavia (1)	4	M	F	0	gpt-3.5-turbo	1	1	Maxi will look in the cupboard first, because that's where he always puts his chocolate.
cupboard-drawer_Mother-4y0m--xavia (1)_4_M_F_0_gpt-4_1.txt	cupboard-drawer	Mother-4y0m--xavia (1)	4	M	F	0	gpt-4	1	1	Maxi will look in the cupboard because that's where he left it.
cupboard-drawer_Mother-4y0m--xavia (1)_4_M_F_50_gpt-3.5-turbo_1.txt	cupboard-drawer	Mother-4y0m--xavia (1)	4	M	F	0.5	gpt-3.5-turbo	1	1	Maxi will probably look in the cupboard first, since that's where he usually keeps his chocolate.
cupboard-drawer_Mother-4y0m--xavia (1)_4_M_F_50_gpt-4_1.txt	cupboard-drawer	Mother-4y0m--xavia (1)	4	M	F	0.5	gpt-4	1	1	Maxi will look in the cupboard because that's where he left the chocolate.
cupboard-drawer_Mother-4y0m--xavia (1)_4_M_F_90_gpt-3.5-turbo_1.txt	cupboard-drawer	Mother-4y0m--xavia (1)	4	M	F	0.9	gpt-3.5-turbo	1	1	Maxi will probably look in the cupboard first, since that's where he left the chocolate.
cupboard-drawer_Mother-4y0m--xavia (1)_4_M_F_90_gpt-4_1.txt	cupboard-drawer	Mother-4y0m--xavia (1)	4	M	F	0.9	gpt-4	1	1	Maxi will look in the cupboard because that's where he left it.
cupboard-drawer_Mother-4y2m--040118_4_M_F_0_gpt-3.5-turbo_1.txt	cupboard-drawer	Mother-4y2m--040118	4	M	F	0	gpt-3.5-turbo	1	1	Maxi will look in the cupboard first, because that's where he put the chocolate.
cupboard-drawer_Mother-4y2m--040118_4_M_F_0_gpt-4_1.txt	cupboard-drawer	Mother-4y2m--040118	4	M	F	0	gpt-4	1	1	In the cupboard!
cupboard-drawer_Mother-4y2m--040118_4_M_F_50_gpt-3.5-turbo_1.txt	cupboard-drawer	Mother-4y2m--040118	4	M	F	0.5	gpt-3.5-turbo	1	1	Maxi will look in the cupboard first.
cupboard-drawer_Mother-4y2m--040118_4_M_F_50_gpt-4_1.txt	cupboard-drawer	Mother-4y2m--040118	4	M	F	0.5	gpt-4	1	1	In the cupboard! But it's not there anymore!
cupboard-drawer_Mother-4y2m--040118_4_M_F_90_gpt-3.5-turbo_1.txt	cupboard-drawer	Mother-4y2m--040118	4	M	F	0.9	gpt-3.5-turbo	1	1	Maxi will look in the cupboard!
cupboard-drawer_Mother-4y2m--040118_4_M_F_90_gpt-4_1.txt	cupboard-drawer	Mother-4y2m--040118	4	M	F	0.9	gpt-4	1	1	In the cupboard! Because that's where he left it.
cupboard-drawer_Mother-4y2m--040128_4_M_F_0_gpt-3.5-turbo_1.txt	cupboard-drawer	Mother-4y2m--040128	4	M	F	0	gpt-3.5-turbo	1	3	Maxi will look in the cupboard first, but he won't find it there because his mommy moved it to the drawer.
cupboard-drawer_Mother-4y2m--040128_4_M_F_0_gpt-4_1.txt	cupboard-drawer	Mother-4y2m--040128	4	M	F	0	gpt-4	1	1	In the cupboard!
cupboard-drawer_Mother-4y2m--040128_4_M_F_50_gpt-3.5-turbo_1.txt	cupboard-drawer	Mother-4y2m--040128	4	M	F	0.5	gpt-3.5-turbo	1	1	Maxi will look in the cupboard first, because that's where he left the chocolate.
cupboard-drawer_Mother-4y2m--040128_4_M_F_50_gpt-4_1.txt	cupboard-drawer	Mother-4y2m--040128	4	M	F	0.5	gpt-4	1	1	Maxi will look in the cupboard.
cupboard-drawer_Mother-4y2m--040128_4_M_F_90_gpt-3.5-turbo_1.txt	cupboard-drawer	Mother-4y2m--040128	4	M	F	0.9	gpt-3.5-turbo	1	1	Maxi will look in the cupboard first.
cupboard-drawer_Mother-4y2m--040128_4_M_F_90_gpt-4_1.txt	cupboard-drawer	Mother-4y2m--040128	4	M	F	0.9	gpt-4	1	1	Maxi will look in the cupboard because that's where he put it!
cupboard-drawer_Mother-5y0m--050002_5_M_F_0_gpt-3.5-turbo_1.txt	cupboard-drawer	Mother-5y0m--050002	5	M	F	0	gpt-3.5-turbo	1	1	Maxi will look in the cupboard first, because that's where he put the chocolate before.
cupboard-drawer_Mother-5y0m--050002_5_M_F_0_gpt-4_1.txt	cupboard-drawer	Mother-5y0m--050002	5	M	F	0	gpt-4	1	1	in the cupboard.
cupboard-drawer_Mother-5y0m--050002_5_M_F_50_gpt-3.5-turbo_1.txt	cupboard-drawer	Mother-5y0m--050002	5	M	F	0.5	gpt-3.5-turbo	1	1	Maxi will look in the cupboard first, because that's where he put the chocolate before.
cupboard-drawer_Mother-5y0m--050002_5_M_F_50_gpt-4_1.txt	cupboard-drawer	Mother-5y0m--050002	5	M	F	0.5	gpt-4	1	1	In the cupboard!
cupboard-drawer_Mother-5y0m--050002_5_M_F_90_gpt-3.5-turbo_1.txt	cupboard-drawer	Mother-5y0m--050002	5	M	F	0.9	gpt-3.5-turbo	1	1	Maxi will look in the cupboard because that's where he left the chocolate before he went to the playground.
cupboard-drawer_Mother-5y0m--050002_5_M_F_90_gpt-4_1.txt	cupboard-drawer	Mother-5y0m--050002	5	M	F	0.9	gpt-4	1	1	In the cupboard!
cupboard-drawer_Mother-5y0m--050010_5_M_F_0_gpt-3.5-turbo_1.txt	cupboard-drawer	Mother-5y0m--050010	5	M	F	0	gpt-3.5-turbo	1	1	Maxi will look in the cupboard first, because that's where he left the chocolate.
cupboard-drawer_Mother-5y0m--050010_5_M_F_0_gpt-4_1.txt	cupboard-drawer	Mother-5y0m--050010	5	M	F	0	gpt-4	1	1	In the cupboard! Because that's where he put it.
cupboard-drawer_Mother-5y0m--050010_5_M_F_50_gpt-3.5-turbo_1.txt	cupboard-drawer	Mother-5y0m--050010	5	M	F	0.5	gpt-3.5-turbo	1	1	Maxi will look in the cupboard first because that's where he always puts his chocolate.
cupboard-drawer_Mother-5y0m--050010_5_M_F_50_gpt-4_1.txt	cupboard-drawer	Mother-5y0m--050010	5	M	F	0.5	gpt-4	1	1	Maxi will look in the cupboard!
cupboard-drawer_Mother-5y0m--050010_5_M_F_90_gpt-3.5-turbo_1.txt	cupboard-drawer	Mother-5y0m--050010	5	M	F	0.9	gpt-3.5-turbo	1	1	Maxi will probably look in the cupboard first, since that's where he initially put the chocolate. Let's see if he finds it there.
cupboard-drawer_Mother-5y0m--050010_5_M_F_90_gpt-4_1.txt	cupboard-drawer	Mother-5y0m--050010	5	M	F	0.9	gpt-4	1	1	In the cupboard. Because he doesn't know his mommy moved it.
cupboard-drawer_Mother-5y0m--26 (1)_5_M_F_0_gpt-3.5-turbo_1.txt	cupboard-drawer	Mother-5y0m--26 (1)	5	M	F	0	gpt-3.5-turbo	1	1	Maxi will look in the cupboard first, but he won't find it there because his mommy moved it to the drawer.
cupboard-drawer_Mother-5y0m--26 (1)_5_M_F_0_gpt-4_1.txt	cupboard-drawer	Mother-5y0m--26 (1)	5	M	F	0	gpt-4	1	1	In the cupboard.
cupboard-drawer_Mother-5y0m--26 (1)_5_M_F_50_gpt-3.5-turbo_1.txt	cupboard-drawer	Mother-5y0m--26 (1)	5	M	F	0.5	gpt-3.5-turbo	1	0	Mom, Maxi is not real. He can't look for the chocolate because he doesn't exist outside of our imagination.
cupboard-drawer_Mother-5y0m--26 (1)_5_M_F_50_gpt-4_1.txt	cupboard-drawer	Mother-5y0m--26 (1)	5	M	F	0.5	gpt-4	1	1	In the cupboard.
cupboard-drawer_Mother-5y0m--26 (1)_5_M_F_90_gpt-3.5-turbo_1.txt	cupboard-drawer	Mother-5y0m--26 (1)	5	M	F	0.9	gpt-3.5-turbo	1	1	Maxi will look in the cupboard for the chocolate.
cupboard-drawer_Mother-5y0m--26 (1)_5_M_F_90_gpt-4_1.txt	cupboard-drawer	Mother-5y0m--26 (1)	5	M	F	0.9	gpt-4	1	1	um, in the cupboard?
cupboard-drawer_Mother-5y1m--48 (2)_5_M_F_0_gpt-3.5-turbo_1.txt	cupboard-drawer	Mother-5y1m--48 (2)	5	M	F	0	gpt-3.5-turbo	1	1	Maxi will probably look in the cupboard first, since that's where he left the chocolate.
cupboard-drawer_Mother-5y1m--48 (2)_5_M_F_0_gpt-4_1.txt	cupboard-drawer	Mother-5y1m--48 (2)	5	M	F	0	gpt-4	1	1	Maxi will look in the cupboard.
cupboard-drawer_Mother-5y1m--48 (2)_5_M_F_50_gpt-3.5-turbo_1.txt	cupboard-drawer	Mother-5y1m--48 (2)	5	M	F	0.5	gpt-3.5-turbo	1	1	Maxi will probably look in the cupboard first since that's where he left the chocolate.
cupboard-drawer_Mother-5y1m--48 (2)_5_M_F_50_gpt-4_1.txt	cupboard-drawer	Mother-5y1m--48 (2)	5	M	F	0.5	gpt-4	1	1	In the cupboard!
cupboard-drawer_Mother-5y1m--48 (2)_5_M_F_90_gpt-3.5-turbo_1.txt	cupboard-drawer	Mother-5y1m--48 (2)	5	M	F	0.9	gpt-3.5-turbo	1	1	If Maxi left the chocolate in the cupboard, he might check there first.
cupboard-drawer_Mother-5y1m--48 (2)_5_M_F_90_gpt-4_1.txt	cupboard-drawer	Mother-5y1m--48 (2)	5	M	F	0.9	gpt-4	1	1	In the cupboard! Maxi will look in the cupboard!
cupboard-drawer_Mother-5y1m--49 (2)_5_M_F_0_gpt-3.5-turbo_1.txt	cupboard-drawer	Mother-5y1m--49 (2)	5	M	F	0	gpt-3.5-turbo	1	1	Maxi will probably look in the cupboard first, since that's where he always hides his chocolate.
cupboard-drawer_Mother-5y1m--49 (2)_5_M_F_0_gpt-4_1.txt	cupboard-drawer	Mother-5y1m--49 (2)	5	M	F	0	gpt-4	1	1	in the cupboard!
cupboard-drawer_Mother-5y1m--49 (2)_5_M_F_50_gpt-3.5-turbo_1.txt	cupboard-drawer	Mother-5y1m--49 (2)	5	M	F	0.5	gpt-3.5-turbo	1	1	Maxi will probably look in the cupboard first, since that's where he usually hides his chocolate.
cupboard-drawer_Mother-5y1m--49 (2)_5_M_F_50_gpt-4_1.txt	cupboard-drawer	Mother-5y1m--49 (2)	5	M	F	0.5	gpt-4	1	1	In the cupboard!
cupboard-drawer_Mother-5y1m--49 (2)_5_M_F_90_gpt-3.5-turbo_1.txt	cupboard-drawer	Mother-5y1m--49 (2)	5	M	F	0.9	gpt-3.5-turbo	1	1	Maxi will look in the cupboard first because that's where he left his chocolate.
cupboard-drawer_Mother-5y1m--49 (2)_5_M_F_90_gpt-4_1.txt	cupboard-drawer	Mother-5y1m--49 (2)	5	M	F	0.9	gpt-4	1	1	in the cupboard!
cupboard-drawer_Mother-5y1m--50 (2)_5_M_F_0_gpt-3.5-turbo_1.txt	cupboard-drawer	Mother-5y1m--50 (2)	5	M	F	0	gpt-3.5-turbo	1	3	Maxi will look in the cupboard first, but he won't find the chocolate there because his mommy moved it to the drawer.
cupboard-drawer_Mother-5y1m--50 (2)_5_M_F_0_gpt-4_1.txt	cupboard-drawer	Mother-5y1m--50 (2)	5	M	F	0	gpt-4	1	1	Maxi will look in the cupboard.
cupboard-drawer_Mother-5y1m--50 (2)_5_M_F_50_gpt-3.5-turbo_1.txt	cupboard-drawer	Mother-5y1m--50 (2)	5	M	F	0.5	gpt-3.5-turbo	1	1	Maxi will probably look in the cupboard first, since that's where he left it before going to the playground.
cupboard-drawer_Mother-5y1m--50 (2)_5_M_F_50_gpt-4_1.txt	cupboard-drawer	Mother-5y1m--50 (2)	5	M	F	0.5	gpt-4	1	1	In the cupboard!
cupboard-drawer_Mother-5y1m--50 (2)_5_M_F_90_gpt-3.5-turbo_1.txt	cupboard-drawer	Mother-5y1m--50 (2)	5	M	F	0.9	gpt-3.5-turbo	1	1	Maxi will probably look in the cupboard first, because that's where he always puts his chocolate.
cupboard-drawer_Mother-5y1m--50 (2)_5_M_F_90_gpt-4_1.txt	cupboard-drawer	Mother-5y1m--50 (2)	5	M	F	0.9	gpt-4	1	1	In the cupboard! Because that's where he left it.
cupboard-drawer_Mother-5y1m--52 (2)_5_M_F_0_gpt-3.5-turbo_1.txt	cupboard-drawer	Mother-5y1m--52 (2)	5	M	F	0	gpt-3.5-turbo	1	1	Maxi will look in the cupboard first, because that's where he always puts his chocolate.
cupboard-drawer_Mother-5y1m--52 (2)_5_M_F_0_gpt-4_1.txt	cupboard-drawer	Mother-5y1m--52 (2)	5	M	F	0	gpt-4	1	1	In the cupboard! Because that's where he left it.
cupboard-drawer_Mother-5y1m--52 (2)_5_M_F_50_gpt-3.5-turbo_1.txt	cupboard-drawer	Mother-5y1m--52 (2)	5	M	F	0.5	gpt-3.5-turbo	1	1	Maxi will probably look in the cupboard first, since that's where he always puts his chocolate.
cupboard-drawer_Mother-5y1m--52 (2)_5_M_F_50_gpt-4_1.txt	cupboard-drawer	Mother-5y1m--52 (2)	5	M	F	0.5	gpt-4	1	1	In the cupboard! Because that's where he left it.
cupboard-drawer_Mother-5y1m--52 (2)_5_M_F_90_gpt-3.5-turbo_1.txt	cupboard-drawer	Mother-5y1m--52 (2)	5	M	F	0.9	gpt-3.5-turbo	1	1	Maxi will look in the cupboard, because that's where he always kept his chocolate. He's going to be surprised when he sees it's not there.
cupboard-drawer_Mother-5y1m--52 (2)_5_M_F_90_gpt-4_1.txt	cupboard-drawer	Mother-5y1m--52 (2)	5	M	F	0.9	gpt-4	1	1	In the cupboard!
cupboard-drawer_Mother-5y1m--54 (1)_5_M_F_0_gpt-3.5-turbo_1.txt	cupboard-drawer	Mother-5y1m--54 (1)	5	M	F	0	gpt-3.5-turbo	1	1	Maxi will look in the cupboard.
cupboard-drawer_Mother-5y1m--54 (1)_5_M_F_0_gpt-4_1.txt	cupboard-drawer	Mother-5y1m--54 (1)	5	M	F	0	gpt-4	1	1	In the cupboard!
cupboard-drawer_Mother-5y1m--54 (1)_5_M_F_50_gpt-3.5-turbo_1.txt	cupboard-drawer	Mother-5y1m--54 (1)	5	M	F	0.5	gpt-3.5-turbo	1	1	Maxi will look in the cupboard.
cupboard-drawer_Mother-5y1m--54 (1)_5_M_F_50_gpt-4_1.txt	cupboard-drawer	Mother-5y1m--54 (1)	5	M	F	0.5	gpt-4	1	1	In the cupboard!
cupboard-drawer_Mother-5y1m--54 (1)_5_M_F_90_gpt-3.5-turbo_1.txt	cupboard-drawer	Mother-5y1m--54 (1)	5	M	F	0.9	gpt-3.5-turbo	1	1	Maxi will look in the cupboard first, because that's where he left the chocolate.
cupboard-drawer_Mother-5y1m--54 (1)_5_M_F_90_gpt-4_1.txt	cupboard-drawer	Mother-5y1m--54 (1)	5	M	F	0.9	gpt-4	1	1	In the cupboard!
cupboard-drawer_Mother-6y1m--60_6_M_F_0_gpt-3.5-turbo_1.txt	cupboard-drawer	Mother-6y1m--60	6	M	F	0	gpt-3.5-turbo	1	1	Maxi will look in the cupboard first, but he won't find it there because his mommy moved it to the drawer.
cupboard-drawer_Mother-6y1m--60_6_M_F_0_gpt-4_1.txt	cupboard-drawer	Mother-6y1m--60	6	M	F	0	gpt-4	1	1	Maxi will look in the cupboard because that's where he left it!
cupboard-drawer_Mother-6y1m--60_6_M_F_50_gpt-3.5-turbo_1.txt	cupboard-drawer	Mother-6y1m--60	6	M	F	0.5	gpt-3.5-turbo	1	1	Maxi will probably look in the cupboard first, since that's where he usually keeps his chocolate.
cupboard-drawer_Mother-6y1m--60_6_M_F_50_gpt-4_1.txt	cupboard-drawer	Mother-6y1m--60	6	M	F	0.5	gpt-4	1	1	In the cupboard, that's where he left it.
cupboard-drawer_Mother-6y1m--60_6_M_F_90_gpt-3.5-turbo_1.txt	cupboard-drawer	Mother-6y1m--60	6	M	F	0.9	gpt-3.5-turbo	1	1	Maxi will probably look in the cupboard first, since that's where he left the chocolate.
cupboard-drawer_Mother-6y1m--60_6_M_F_90_gpt-4_1.txt	cupboard-drawer	Mother-6y1m--60	6	M	F	0.9	gpt-4	1	1	Maxi will look in the cupboard because that's where he put it.
cupboard-drawer_Mother-6y1m--68_6_M_F_0_gpt-3.5-turbo_1.txt	cupboard-drawer	Mother-6y1m--68	6	M	F	0	gpt-3.5-turbo	1	1	Maxi will look in the cupboard for the chocolate.
cupboard-drawer_Mother-6y1m--68_6_M_F_0_gpt-4_1.txt	cupboard-drawer	Mother-6y1m--68	6	M	F	0	gpt-4	1	1	in the cupboard!
cupboard-drawer_Mother-6y1m--68_6_M_F_50_gpt-3.5-turbo_1.txt	cupboard-drawer	Mother-6y1m--68	6	M	F	0.5	gpt-3.5-turbo	1	1	Maxi will look in the cupboard first, but he won't find the chocolate there.
cupboard-drawer_Mother-6y1m--68_6_M_F_50_gpt-4_1.txt	cupboard-drawer	Mother-6y1m--68	6	M	F	0.5	gpt-4	1	1	In the cupboard!
cupboard-drawer_Mother-6y1m--68_6_M_F_90_gpt-3.5-turbo_1.txt	cupboard-drawer	Mother-6y1m--68	6	M	F	0.9	gpt-3.5-turbo	1	1	Maxi will look in the cupboard for the chocolate.
cupboard-drawer_Mother-6y1m--68_6_M_F_90_gpt-4_1.txt	cupboard-drawer	Mother-6y1m--68	6	M	F	0.9	gpt-4	1	1	In the cupboard! But his chocolate isn't there.
cupboard-drawer_Mother-6y3m--56_6_M_F_0_gpt-3.5-turbo_1.txt	cupboard-drawer	Mother-6y3m--56	6	M	F	0	gpt-3.5-turbo	1	1	Maxi will look in the cupboard first, because that's where he left the chocolate.
cupboard-drawer_Mother-6y3m--56_6_M_F_0_gpt-4_1.txt	cupboard-drawer	Mother-6y3m--56	6	M	F	0	gpt-4	1	1	In the cupboard.
cupboard-drawer_Mother-6y3m--56_6_M_F_50_gpt-3.5-turbo_1.txt	cupboard-drawer	Mother-6y3m--56	6	M	F	0.5	gpt-3.5-turbo	1	1	Maxi will look in the cupboard, because that's where he left the chocolate before going to the playground.
cupboard-drawer_Mother-6y3m--56_6_M_F_50_gpt-4_1.txt	cupboard-drawer	Mother-6y3m--56	6	M	F	0.5	gpt-4	1	1	in the cupboard.
cupboard-drawer_Mother-6y3m--56_6_M_F_90_gpt-3.5-turbo_1.txt	cupboard-drawer	Mother-6y3m--56	6	M	F	0.9	gpt-3.5-turbo	1	1	Maxi will look in the cupboard first, where he originally put the chocolate.
cupboard-drawer_Mother-6y3m--56_6_M_F_90_gpt-4_1.txt	cupboard-drawer	Mother-6y3m--56	6	M	F	0.9	gpt-4	1	1	in the cupboard.
cupboard-drawer_Mother-6y3m--71_6_M_F_0_gpt-3.5-turbo_1.txt	cupboard-drawer	Mother-6y3m--71	6	M	F	0	gpt-3.5-turbo	1	1	Maxi will look in the cupboard first, because that's where he left the chocolate.
cupboard-drawer_Mother-6y3m--71_6_M_F_0_gpt-4_1.txt	cupboard-drawer	Mother-6y3m--71	6	M	F	0	gpt-4	1	1	in the cupboard.
cupboard-drawer_Mother-6y3m--71_6_M_F_50_gpt-3.5-turbo_1.txt	cupboard-drawer	Mother-6y3m--71	6	M	F	0.5	gpt-3.5-turbo	1	1	Maxi will probably look in the cupboard where he left the chocolate before.
cupboard-drawer_Mother-6y3m--71_6_M_F_50_gpt-4_1.txt	cupboard-drawer	Mother-6y3m--71	6	M	F	0.5	gpt-4	1	1	In the cupboard!
cupboard-drawer_Mother-6y3m--71_6_M_F_90_gpt-3.5-turbo_1.txt	cupboard-drawer	Mother-6y3m--71	6	M	F	0.9	gpt-3.5-turbo	1	3	Maxi will look in the cupboard first, but he won't find the chocolate there because his mommy moved it to the drawer.
cupboard-drawer_Mother-6y3m--71_6_M_F_90_gpt-4_1.txt	cupboard-drawer	Mother-6y3m--71	6	M	F	0.9	gpt-4	1	1	In the cupboard!
cupboard-drawer_Mother-6y4m--57_6_M_F_0_gpt-3.5-turbo_1.txt	cupboard-drawer	Mother-6y4m--57	6	M	F	0	gpt-3.5-turbo	1	1	Maxi will look in the cupboard first, but he won't find the chocolate there.
cupboard-drawer_Mother-6y4m--57_6_M_F_0_gpt-4_1.txt	cupboard-drawer	Mother-6y4m--57	6	M	F	0	gpt-4	1	1	in the cupboard.
cupboard-drawer_Mother-6y4m--57_6_M_F_50_gpt-3.5-turbo_1.txt	cupboard-drawer	Mother-6y4m--57	6	M	F	0.5	gpt-3.5-turbo	1	1	Maxi will probably look in the cupboard first since that's where he left the chocolate.
cupboard-drawer_Mother-6y4m--57_6_M_F_50_gpt-4_1.txt	cupboard-drawer	Mother-6y4m--57	6	M	F	0.5	gpt-4	1	1	Maxi will look in the cupboard.
cupboard-drawer_Mother-6y4m--57_6_M_F_90_gpt-3.5-turbo_1.txt	cupboard-drawer	Mother-6y4m--57	6	M	F	0.9	gpt-3.5-turbo	1	1	Maxi will probably look in the cupboard, since that's where he left the chocolate before going to the playground.
cupboard-drawer_Mother-6y4m--57_6_M_F_90_gpt-4_1.txt	cupboard-drawer	Mother-6y4m--57	6	M	F	0.9	gpt-4	1	1	In the cupboard!
cupboard-drawer_Mother-6y4m--69_6_M_F_0_gpt-3.5-turbo_1.txt	cupboard-drawer	Mother-6y4m--69	6	M	F	0	gpt-3.5-turbo	1	1	Maxi will look in the cupboard because that's where he left the chocolate before.
cupboard-drawer_Mother-6y4m--69_6_M_F_0_gpt-4_1.txt	cupboard-drawer	Mother-6y4m--69	6	M	F	0	gpt-4	1	1	in the cupboard.
cupboard-drawer_Mother-6y4m--69_6_M_F_50_gpt-3.5-turbo_1.txt	cupboard-drawer	Mother-6y4m--69	6	M	F	0.5	gpt-3.5-turbo	1	1	Maxi will probably look in the cupboard first, since that's where he left his chocolate.
cupboard-drawer_Mother-6y4m--69_6_M_F_50_gpt-4_1.txt	cupboard-drawer	Mother-6y4m--69	6	M	F	0.5	gpt-4	1	1	in the cupboard.
cupboard-drawer_Mother-6y4m--69_6_M_F_90_gpt-3.5-turbo_1.txt	cupboard-drawer	Mother-6y4m--69	6	M	F	0.9	gpt-3.5-turbo	1	1	Maxi will look in the cupboard, because that's where he left his chocolate.
cupboard-drawer_Mother-6y4m--69_6_M_F_90_gpt-4_1.txt	cupboard-drawer	Mother-6y4m--69	6	M	F	0.9	gpt-4	1	1	In the cupboard.
cupboard-drawer_Mother-6y5m--67_6_M_F_0_gpt-3.5-turbo_1.txt	cupboard-drawer	Mother-6y5m--67	6	M	F	0	gpt-3.5-turbo	1	3	Maxi will look in the kitchen, maybe in the pantry or on the counter.
cupboard-drawer_Mother-6y5m--67_6_M_F_0_gpt-4_1.txt	cupboard-drawer	Mother-6y5m--67	6	M	F	0	gpt-4	1	1	in the cupboard.
cupboard-drawer_Mother-6y5m--67_6_M_F_50_gpt-3.5-turbo_1.txt	cupboard-drawer	Mother-6y5m--67	6	M	F	0.5	gpt-3.5-turbo	1	1	Maxi will look in the cupboard, where he usually keeps his chocolate.
cupboard-drawer_Mother-6y5m--67_6_M_F_50_gpt-4_1.txt	cupboard-drawer	Mother-6y5m--67	6	M	F	0.5	gpt-4	1	1	in the cupboard.
cupboard-drawer_Mother-6y5m--67_6_M_F_90_gpt-3.5-turbo_1.txt	cupboard-drawer	Mother-6y5m--67	6	M	F	0.9	gpt-3.5-turbo	1	1	Maxi will look in the cupboard first because that's where he left the chocolate.
cupboard-drawer_Mother-6y5m--67_6_M_F_90_gpt-4_1.txt	cupboard-drawer	Mother-6y5m--67	6	M	F	0.9	gpt-4	1	1	in the cupboard.
cupboard-drawer_Mother-6y6m--59_6_M_F_0_gpt-3.5-turbo_1.txt	cupboard-drawer	Mother-6y6m--59	6	M	F	0	gpt-3.5-turbo	1	1	Maxi will look in the cupboard first, because that's where he left his chocolate.
cupboard-drawer_Mother-6y6m--59_6_M_F_0_gpt-4_1.txt	cupboard-drawer	Mother-6y6m--59	6	M	F	0	gpt-4	1	1	in the cupboard.
cupboard-drawer_Mother-6y6m--59_6_M_F_50_gpt-3.5-turbo_1.txt	cupboard-drawer	Mother-6y6m--59	6	M	F	0.5	gpt-3.5-turbo	1	1	Maxi will look in the cupboard first.
cupboard-drawer_Mother-6y6m--59_6_M_F_50_gpt-4_1.txt	cupboard-drawer	Mother-6y6m--59	6	M	F	0.5	gpt-4	1	1	In the cupboard!
cupboard-drawer_Mother-6y6m--59_6_M_F_90_gpt-3.5-turbo_1.txt	cupboard-drawer	Mother-6y6m--59	6	M	F	0.9	gpt-3.5-turbo	1	1	Maxi will look in the cupboard, because that's where he left the chocolate before he went to the playground.
cupboard-drawer_Mother-6y6m--59_6_M_F_90_gpt-4_1.txt	cupboard-drawer	Mother-6y6m--59	6	M	F	0.9	gpt-4	1	1	Maxi will look in the cupboard!
cupboard-drawer_Mother-6y6m--70_6_M_F_0_gpt-3.5-turbo_1.txt	cupboard-drawer	Mother-6y6m--70	6	M	F	0	gpt-3.5-turbo	1	1	Maxi will look in the cupboard first.
cupboard-drawer_Mother-6y6m--70_6_M_F_0_gpt-4_1.txt	cupboard-drawer	Mother-6y6m--70	6	M	F	0	gpt-4	1	1	in the cupboard.
cupboard-drawer_Mother-6y6m--70_6_M_F_50_gpt-3.5-turbo_1.txt	cupboard-drawer	Mother-6y6m--70	6	M	F	0.5	gpt-3.5-turbo	1	1	Maxi will probably look in the cupboard first, since that's where he usually puts his chocolate.
cupboard-drawer_Mother-6y6m--70_6_M_F_50_gpt-4_1.txt	cupboard-drawer	Mother-6y6m--70	6	M	F	0.5	gpt-4	1	1	In the cupboard.
cupboard-drawer_Mother-6y6m--70_6_M_F_90_gpt-3.5-turbo_1.txt	cupboard-drawer	Mother-6y6m--70	6	M	F	0.9	gpt-3.5-turbo	1	2	Maxi will look in the drawer for the chocolate.
cupboard-drawer_Mother-6y6m--70_6_M_F_90_gpt-4_1.txt	cupboard-drawer	Mother-6y6m--70	6	M	F	0.9	gpt-4	1	1	He will look in the cupboard because that's where he left it.
cupboard-drawer_Mother-6y6m--72_6_M_F_0_gpt-3.5-turbo_1.txt	cupboard-drawer	Mother-6y6m--72	6	M	F	0	gpt-3.5-turbo	1	1	Maxi will look in the cupboard first, but he won't find the chocolate there.
cupboard-drawer_Mother-6y6m--72_6_M_F_0_gpt-4_1.txt	cupboard-drawer	Mother-6y6m--72	6	M	F	0	gpt-4	1	1	In the cupboard!
cupboard-drawer_Mother-6y6m--72_6_M_F_50_gpt-3.5-turbo_1.txt	cupboard-drawer	Mother-6y6m--72	6	M	F	0.5	gpt-3.5-turbo	1	1	Maxi will probably look in the cupboard first, since that's where he usually keeps his chocolate.
cupboard-drawer_Mother-6y6m--72_6_M_F_50_gpt-4_1.txt	cupboard-drawer	Mother-6y6m--72	6	M	F	0.5	gpt-4	1	1	Maxi will look in the cupboard.
cupboard-drawer_Mother-6y6m--72_6_M_F_90_gpt-3.5-turbo_1.txt	cupboard-drawer	Mother-6y6m--72	6	M	F	0.9	gpt-3.5-turbo	1	1	Maxi will probably look in the cupboard first, where he left the chocolate before going to the playground.
cupboard-drawer_Mother-6y6m--72_6_M_F_90_gpt-4_1.txt	cupboard-drawer	Mother-6y6m--72	6	M	F	0.9	gpt-4	1	1	In the cupboard.
cupboard-drawer_plain_1_F_F_0_gpt-3.5-turbo_1.txt	cupboard-drawer	plain	1	F	F	0	gpt-3.5-turbo	1	2	Draw-er! Choco! Maxi!
cupboard-drawer_plain_1_F_F_0_gpt-4_1.txt	cupboard-drawer	plain	1	F	F	0	gpt-4	1	1	Cup-bo! Maxi! Choco!
cupboard-drawer_plain_1_F_F_50_gpt-3.5-turbo_1.txt	cupboard-drawer	plain	1	F	F	0.5	gpt-3.5-turbo	1	1	(thinks for a moment) Maxi look in cupboard! Chocolate in cupboard!
cupboard-drawer_plain_1_F_F_50_gpt-4_1.txt	cupboard-drawer	plain	1	F	F	0.5	gpt-4	1	1	Cup-bord!
cupboard-drawer_plain_1_F_F_90_gpt-3.5-turbo_1.txt	cupboard-drawer	plain	1	F	F	0.9	gpt-3.5-turbo	1	2	Maxi look! Maxi look in draw-er! Choc-late in draw-er!
cupboard-drawer_plain_1_F_F_90_gpt-4_1.txt	cupboard-drawer	plain	1	F	F	0.9	gpt-4	1	0	Look! Cu-cu! Ma-Maxi!
cupboard-drawer_plain_1_M_F_0_gpt-3.5-turbo_1.txt	cupboard-drawer	plain	1	M	F	0	gpt-3.5-turbo	1	2	Draw-er! Choco! Maxi!
cupboard-drawer_plain_1_M_F_0_gpt-4_1.txt	cupboard-drawer	plain	1	M	F	0	gpt-4	1	1	Cup-bo! Maxi! Choco!
cupboard-drawer_plain_1_M_F_50_gpt-3.5-turbo_1.txt	cupboard-drawer	plain	1	M	F	0.5	gpt-3.5-turbo	1	0	Choco? (looks around, searching for the chocolate)
cupboard-drawer_plain_1_M_F_50_gpt-4_1.txt	cupboard-drawer	plain	1	M	F	0.5	gpt-4	1	1	Cup-bo!
cupboard-drawer_plain_1_M_F_90_gpt-3.5-turbo_1.txt	cupboard-drawer	plain	1	M	F	0.9	gpt-3.5-turbo	1	1	Maxi look! Maxi look in cupboard!
cupboard-drawer_plain_1_M_F_90_gpt-4_1.txt	cupboard-drawer	plain	1	M	F	0.9	gpt-4	1	1	Choco...late! Maxi! Look... cup...board!
cupboard-drawer_plain_2_F_F_0_gpt-3.5-turbo_1.txt	cupboard-drawer	plain	2	F	F	0	gpt-3.5-turbo	1	1	Maxi look in cupboard! Maxi want chocolate!
cupboard-drawer_plain_2_F_F_0_gpt-4_1.txt	cupboard-drawer	plain	2	F	F	0	gpt-4	1	1	Maxi look... cupboard!
cupboard-drawer_plain_2_F_F_50_gpt-3.5-turbo_1.txt	cupboard-drawer	plain	2	F	F	0.5	gpt-3.5-turbo	1	1	Maxi look in cupboard! Maxi want chocolate!
cupboard-drawer_plain_2_F_F_50_gpt-4_1.txt	cupboard-drawer	plain	2	F	F	0.5	gpt-4	1	1	Maxi look... Cupboard! Maxi choco cupboard!
cupboard-drawer_plain_2_F_F_90_gpt-3.5-turbo_1.txt	cupboard-drawer	plain	2	F	F	0.9	gpt-3.5-turbo	1	2	Maxi look drawer! Chocolate! Yay!
cupboard-drawer_plain_2_F_F_90_gpt-4_1.txt	cupboard-drawer	plain	2	F	F	0.9	gpt-4	1	1	Cupbo!
cupboard-drawer_plain_2_M_F_0_gpt-3.5-turbo_1.txt	cupboard-drawer	plain	2	M	F	0	gpt-3.5-turbo	1	2	Maxi look! Chocolate! Drawer! Maxi find chocolate!
cupboard-drawer_plain_2_M_F_0_gpt-4_1.txt	cupboard-drawer	plain	2	M	F	0	gpt-4	1	1	Maxi look...cup...cup...cupboard!
cupboard-drawer_plain_2_M_F_50_gpt-3.5-turbo_1.txt	cupboard-drawer	plain	2	M	F	0.5	gpt-3.5-turbo	1	1	Maxi look in cupboard! Maxi want chocolate!
cupboard-drawer_plain_2_M_F_50_gpt-4_1.txt	cupboard-drawer	plain	2	M	F	0.5	gpt-4	1	1	Cupboard! Maxi choco cupboard!
cupboard-drawer_plain_2_M_F_90_gpt-3.5-turbo_1.txt	cupboard-drawer	plain	2	M	F	0.9	gpt-3.5-turbo	1	1	Maxi looks in the cupboard! But the chocolate is not there anymore. Maxi, look in the drawer!
cupboard-drawer_plain_2_M_F_90_gpt-4_1.txt	cupboard-drawer	plain	2	M	F	0.9	gpt-4	1	1	Cup...cupboard! Maxi look cupboard!
cupboard-drawer_plain_3_F_F_0_gpt-3.5-turbo_1.txt	cupboard-drawer	plain	3	F	F	0	gpt-3.5-turbo	1	1	Maxi will look in the cupboard for the chocolate! That's where he put it before he went to the playground. Maxi, look in the cupboard!
cupboard-drawer_plain_3_F_F_0_gpt-4_1.txt	cupboard-drawer	plain	3	F	F	0	gpt-4	1	1	Maxi look cupboard! But choco in drawer. Oh no, Maxi!
cupboard-drawer_plain_3_F_F_50_gpt-3.5-turbo_1.txt	cupboard-drawer	plain	3	F	F	0.5	gpt-3.5-turbo	1	1	Maxi is back! He wants the chocolate! Hmm, Maxi will look in the cupboard first, but he won't find it there. Then he'll look in the drawer and find the chocolate!
cupboard-drawer_plain_3_F_F_50_gpt-4_1.txt	cupboard-drawer	plain	3	F	F	0.5	gpt-4	1	1	Maxi look in cupboard! But choco not there! Choco in drawer!
cupboard-drawer_plain_3_F_F_90_gpt-3.5-turbo_1.txt	cupboard-drawer	plain	3	F	F	0.9	gpt-3.5-turbo	1	1	Maxi will look in the cupboard first, because that's where he put the chocolate before he went to the playground.
cupboard-drawer_plain_3_F_F_90_gpt-4_1.txt	cupboard-drawer	plain	3	F	F	0.9	gpt-4	1	1	Maxi look... Maxi look... in cupboard! But chocolate in drawer.
cupboard-drawer_plain_3_M_F_0_gpt-3.5-turbo_1.txt	cupboard-drawer	plain	3	M	F	0	gpt-3.5-turbo	1	1	Maxi will look in the cupboard first because that's where he left it. But he won't find it there because his mommy took it and put it in the drawer.
cupboard-drawer_plain_3_M_F_0_gpt-4_1.txt	cupboard-drawer	plain	3	M	F	0	gpt-4	1	1	Maxi look cupboard! But no chocolate! Chocolate in drawer!
cupboard-drawer_plain_3_M_F_50_gpt-3.5-turbo_1.txt	cupboard-drawer	plain	3	M	F	0.5	gpt-3.5-turbo	1	1	Maxi will look in the cupboard first because that's where he left his chocolate. But he won't find it there because his mommy took it and put it in the drawer!
cupboard-drawer_plain_3_M_F_50_gpt-4_1.txt	cupboard-drawer	plain	3	M	F	0.5	gpt-4	1	1	Maxi look... cupboard! But choco not there! Choco in drawer!
cupboard-drawer_plain_3_M_F_90_gpt-3.5-turbo_1.txt	cupboard-drawer	plain	3	M	F	0.9	gpt-3.5-turbo	1	1	Maxi will look in the cupboard because that's where he left his chocolate before he went to the playground.
cupboard-drawer_plain_3_M_F_90_gpt-4_1.txt	cupboard-drawer	plain	3	M	F	0.9	gpt-4	1	1	Maxi look cupboard! Choco in cupboard!
cupboard-drawer_plain_4_F_F_0_gpt-3.5-turbo_1.txt	cupboard-drawer	plain	4	F	F	0	gpt-3.5-turbo	1	1	Maxi will look in the cupboard first, but he won't find it because his mommy took it!
cupboard-drawer_plain_4_F_F_0_gpt-4_1.txt	cupboard-drawer	plain	4	F	F	0	gpt-4	1	1	Maxi will look in the cupboard! But the chocolate is not there, it's in the drawer!
cupboard-drawer_plain_4_F_F_50_gpt-3.5-turbo_1.txt	cupboard-drawer	plain	4	F	F	0.5	gpt-3.5-turbo	1	1	Maxi will look in the cupboard first because that's where he put the chocolate before he went to the playground.
cupboard-drawer_plain_4_F_F_50_gpt-4_1.txt	cupboard-drawer	plain	4	F	F	0.5	gpt-4	1	1	Maxi will look in the cupboard! Because that's where he put it. But he won't find it there. It's in the drawer now!
cupboard-drawer_plain_4_F_F_90_gpt-3.5-turbo_1.txt	cupboard-drawer	plain	4	F	F	0.9	gpt-3.5-turbo	1	1	Maxi will look in the cupboard first, because that's where he put the chocolate before he left!
cupboard-drawer_plain_4_F_F_90_gpt-4_1.txt	cupboard-drawer	plain	4	F	F	0.9	gpt-4	1	1	Maxi will look in the cupboard! That's where he put his chocolate.
cupboard-drawer_plain_4_M_F_0_gpt-3.5-turbo_1.txt	cupboard-drawer	plain	4	M	F	0	gpt-3.5-turbo	1	1	Maxi will look in the cupboard! That's where he left the chocolate before he went to the playground.
cupboard-drawer_plain_4_M_F_0_gpt-4_1.txt	cupboard-drawer	plain	4	M	F	0	gpt-4	1	1	Maxi will look in the cupboard! But it's not there, it's in the drawer!
cupboard-drawer_plain_4_M_F_50_gpt-3.5-turbo_1.txt	cupboard-drawer	plain	4	M	F	0.5	gpt-3.5-turbo	1	1	Maxi will look in the cupboard because that's where he put the chocolate before he went to the playground. I hope he finds it!
cupboard-drawer_plain_4_M_F_50_gpt-4_1.txt	cupboard-drawer	plain	4	M	F	0.5	gpt-4	1	1	Maxi will look in the cupboard! But it's not there, it's in the drawer!
cupboard-drawer_plain_4_M_F_90_gpt-3.5-turbo_1.txt	cupboard-drawer	plain	4	M	F	0.9	gpt-3.5-turbo	1	1	Maxi will look in the cupboard because that's where he left his chocolate. But he won't find it there because his mommy took it and put it in the drawer. Maxi will be sad when he can't find his chocolate.
cupboard-drawer_plain_4_M_F_90_gpt-4_1.txt	cupboard-drawer	plain	4	M	F	0.9	gpt-4	1	1	Maxi will look in the cupboard! But oh no, the chocolate is not there. It's in the drawer!
cupboard-drawer_plain_5_F_F_0_gpt-3.5-turbo_1.txt	cupboard-drawer	plain	5	F	F	0	gpt-3.5-turbo	1	1	Maxi will look in the cupboard first because that's where he left it. But when he doesn't find it there, he will look in the drawer where his mommy put it.
cupboard-drawer_plain_5_F_F_0_gpt-4_1.txt	cupboard-drawer	plain	5	F	F	0	gpt-4	1	1	Maxi will look in the cupboard! Because that's where he left his chocolate.
cupboard-drawer_plain_5_F_F_50_gpt-3.5-turbo_1.txt	cupboard-drawer	plain	5	F	F	0.5	gpt-3.5-turbo	1	1	Maxi will look in the cupboard first because that's where he put the chocolate before he went to the playground.
cupboard-drawer_plain_5_F_F_50_gpt-4_1.txt	cupboard-drawer	plain	5	F	F	0.5	gpt-4	1	1	Maxi will look in the cupboard! But his chocolate is not there, it's in the drawer!
cupboard-drawer_plain_5_F_F_90_gpt-3.5-turbo_1.txt	cupboard-drawer	plain	5	F	F	0.9	gpt-3.5-turbo	1	1	Maxi will look in the cupboard, of course! That's where he left the chocolate before he went to the playground.
cupboard-drawer_plain_5_F_F_90_gpt-4_1.txt	cupboard-drawer	plain	5	F	F	0.9	gpt-4	1	1	Maxi will look in the cupboard, mommy! Because that's where he put the chocolate. But he won't find it there, will he?
cupboard-drawer_plain_5_M_F_0_gpt-3.5-turbo_1.txt	cupboard-drawer	plain	5	M	F	0	gpt-3.5-turbo	1	1	Maxi will look in the cupboard first because that's where he always keeps his chocolate. I hope he finds it there!
cupboard-drawer_plain_5_M_F_0_gpt-4_1.txt	cupboard-drawer	plain	5	M	F	0	gpt-4	1	1	Maxi will look in the cupboard! Because that's where he put it. But it's not there anymore!
cupboard-drawer_plain_5_M_F_50_gpt-3.5-turbo_1.txt	cupboard-drawer	plain	5	M	F	0.5	gpt-3.5-turbo	1	1	Maxi will probably look in the cupboard first, because that's where he left the chocolate. But when he doesn't find it there, he might look in other places like the drawer. I hope he finds it soon!
cupboard-drawer_plain_5_M_F_50_gpt-4_1.txt	cupboard-drawer	plain	5	M	F	0.5	gpt-4	1	1	Maxi will look in the cupboard! But it's not there, it's in the drawer!
cupboard-drawer_plain_5_M_F_90_gpt-3.5-turbo_1.txt	cupboard-drawer	plain	5	M	F	0.9	gpt-3.5-turbo	1	1	Maxi will look in the cupboard first because that's where he put the chocolate. But he won't find it there because his mommy moved it to the drawer!
cupboard-drawer_plain_5_M_F_90_gpt-4_1.txt	cupboard-drawer	plain	5	M	F	0.9	gpt-4	1	1	Maxi will look in the cupboard! That's where he left it. But he won't find it there, because his mommy moved it to the drawer!
cupboard-drawer_plain_6_F_F_0_gpt-3.5-turbo_1.txt	cupboard-drawer	plain	6	F	F	0	gpt-3.5-turbo	1	1	Maxi will look in the cupboard first because that's where he left the chocolate. But when he doesn't find it there, he will probably check the drawer next. I hope he finds it soon!
cupboard-drawer_plain_6_F_F_0_gpt-4_1.txt	cupboard-drawer	plain	6	F	F	0	gpt-4	1	1	Maxi will look in the cupboard because that's where he left it!
cupboard-drawer_plain_6_F_F_50_gpt-3.5-turbo_1.txt	cupboard-drawer	plain	6	F	F	0.5	gpt-3.5-turbo	1	1	Maxi will probably look in the cupboard first, because that's where he left it before he went to the playground. But when he doesn't find it there, he'll have to look in the drawer where his mommy put it.
cupboard-drawer_plain_6_F_F_50_gpt-4_1.txt	cupboard-drawer	plain	6	F	F	0.5	gpt-4	1	1	Maxi will look in the cupboard because that's where he left his chocolate!
cupboard-drawer_plain_6_F_F_90_gpt-3.5-turbo_1.txt	cupboard-drawer	plain	6	F	F	0.9	gpt-3.5-turbo	1	1	Maxi will look in the cupboard first because that's where he left the chocolate. But he'll be surprised to find it's not there anymore! Then he might remember that his mommy puppet took it and put it in the drawer. So Maxi will go and check the drawer next!
cupboard-drawer_plain_6_F_F_90_gpt-4_1.txt	cupboard-drawer	plain	6	F	F	0.9	gpt-4	1	1	Maxi will look in the cupboard! Because that's where he put it, but it's not there anymore!
cupboard-drawer_plain_6_M_F_0_gpt-3.5-turbo_1.txt	cupboard-drawer	plain	6	M	F	0	gpt-3.5-turbo	1	1	Maxi will look in the cupboard first because that's where he left the chocolate. But he won't find it there because his mommy moved it to the drawer. Maxi will be surprised!
cupboard-drawer_plain_6_M_F_0_gpt-4_1.txt	cupboard-drawer	plain	6	M	F	0	gpt-4	1	1	Maxi will look in the cupboard because that's where he left it. But he won't find it there because his mommy moved it to the drawer!
cupboard-drawer_plain_6_M_F_50_gpt-3.5-turbo_1.txt	cupboard-drawer	plain	6	M	F	0.5	gpt-3.5-turbo	1	1	Maxi will probably look in the cupboard first because that's where he put the chocolate before. But he'll be surprised to find out that his mommy moved it to the drawer!
cupboard-drawer_plain_6_M_F_50_gpt-4_1.txt	cupboard-drawer	plain	6	M	F	0.5	gpt-4	1	1	Maxi will look in the cupboard because that's where he left it. But he won't find it there because his mommy moved it to the drawer.
cupboard-drawer_plain_6_M_F_90_gpt-3.5-turbo_1.txt	cupboard-drawer	plain	6	M	F	0.9	gpt-3.5-turbo	1	1	Maxi will look in the cupboard, because that's where he left his chocolate before he went to the playground.
cupboard-drawer_plain_6_M_F_90_gpt-4_1.txt	cupboard-drawer	plain	6	M	F	0.9	gpt-4	1	1	Maxi will look in the cupboard! Because that's where he left it. But he won't find it there. It's in the drawer now.
candy-pencils_explain_1_F_M_0_gpt-3.5-turbo_1.txt	candy-pencils	explain	1	F	M	0	gpt-3.5-turbo	1	1	(Pauses and thinks) Hmm... I think she will also think there are candies inside, just like I did.
candy-pencils_explain_1_F_M_0_gpt-4_1.txt	candy-pencils	explain	1	F	M	0	gpt-4	1	2	(Still developing her theory of mind and not yet able to understand that her sister will have a different belief) Pencil!
candy-pencils_explain_1_F_M_50_gpt-3.5-turbo_1.txt	candy-pencils	explain	1	F	M	0.5	gpt-3.5-turbo	1	4	(Pauses, thinking) Hmm, I think she might also think there are chocolates inside, just like I did.
candy-pencils_explain_1_F_M_50_gpt-4_1.txt	candy-pencils	explain	1	F	M	0.5	gpt-4	1	2	(At this age, the child is likely to say) Pencil!	(Note: This is because a one-year-old child typically doesn't have a developed Theory of Mind yet. They might not understand that their sister, who hasn't seen the pencils, will still believe that the box contains candies.)
candy-pencils_explain_1_F_M_90_gpt-3.5-turbo_1.txt	candy-pencils	explain	1	F	M	0.9	gpt-3.5-turbo	1	4	Hmm, I think she might also think there are chocolates inside, just like I did!
candy-pencils_explain_1_F_M_90_gpt-4_1.txt	candy-pencils	explain	1	F	M	0.9	gpt-4	1	0	*Excitedly points at the box*	(Note: At 1 year old, the concept of Theory of Mind is still developing. The child can't yet understand that their sibling will have a different idea about what's inside the box having not experienced the previous revelation of pencils. The child might not be able to verbalize the possible difference in perception yet.)
candy-pencils_explain_1_M_M_0_gpt-3.5-turbo_1.txt	candy-pencils	explain	1	M	M	0	gpt-3.5-turbo	1	1	(Pauses and thinks) Hmm... I think she will also think there are candies inside, just like I did.
candy-pencils_explain_1_M_M_0_gpt-4_1.txt	candy-pencils	explain	1	M	M	0	gpt-4	1	0	(Looks at his father, unable to answer the question. At this age, children typically don't understand that others can have beliefs different from their own, especially when those beliefs are false.) Baba!
candy-pencils_explain_1_M_M_50_gpt-3.5-turbo_1.txt	candy-pencils	explain	1	M	M	0.5	gpt-3.5-turbo	1	1	Hmm, I think she will also think there are candies inside because she hasn't seen what's inside yet.
candy-pencils_explain_1_M_M_50_gpt-4_1.txt	candy-pencils	explain	1	M	M	0.5	gpt-4	1	0	(Looks at the box then at the father, unable to articulate a response due to their age and current stage of cognitive development. The concept of Theory of Mind is still beyond their understanding at this point.)
candy-pencils_explain_1_M_M_90_gpt-3.5-turbo_1.txt	candy-pencils	explain	1	M	M	0.9	gpt-3.5-turbo	1	1	Hmm, I think she will also think there are candies inside, just like I did!
candy-pencils_explain_1_M_M_90_gpt-4_1.txt	candy-pencils	explain	1	M	M	0.9	gpt-4	1	0	(Either goes silent or repeats "candy" or "pencil", as a 1-year-old child might not yet comprehend that someone else could have a false belief about the contents of the box.)
candy-pencils_explain_2_F_M_0_gpt-3.5-turbo_1.txt	candy-pencils	explain	2	F	M	0	gpt-3.5-turbo	1	4	Hmm, I think she will also think there are chocolates inside. She might be surprised when she sees the pencils too!
candy-pencils_explain_2_F_M_0_gpt-4_1.txt	candy-pencils	explain	2	F	M	0	gpt-4	1	1	Candy!	(Note: At this age, children typically don't understand that others may have different beliefs or knowledge. So, the child assumes that her sister will think the same thing she initially thought - that there's candy in the box.)
candy-pencils_explain_2_F_M_50_gpt-3.5-turbo_1.txt	candy-pencils	explain	2	F	M	0.5	gpt-3.5-turbo	1	1	Hmm, she might think there are candies inside just like I did. She doesn't know that it's actually pencils.
candy-pencils_explain_2_F_M_50_gpt-4_1.txt	candy-pencils	explain	2	F	M	0.5	gpt-4	1	1	Candy!
candy-pencils_explain_2_F_M_90_gpt-3.5-turbo_1.txt	candy-pencils	explain	2	F	M	0.9	gpt-3.5-turbo	1	4	She will think there are chocolates inside, just like I did!
candy-pencils_explain_2_F_M_90_gpt-4_1.txt	candy-pencils	explain	2	F	M	0.9	gpt-4	1	1	Candy! Sister think candy!
candy-pencils_explain_2_M_M_0_gpt-3.5-turbo_1.txt	candy-pencils	explain	2	M	M	0	gpt-3.5-turbo	1	4	Hmm, I think she will also think there are chocolates inside. She loves chocolates too!
candy-pencils_explain_2_M_M_0_gpt-4_1.txt	candy-pencils	explain	2	M	M	0	gpt-4	1	1	Candy!
candy-pencils_explain_2_M_M_50_gpt-3.5-turbo_1.txt	candy-pencils	explain	2	M	M	0.5	gpt-3.5-turbo	1	4	Hmm, I think she will also think there are chocolates inside the box, just like I did.
candy-pencils_explain_2_M_M_50_gpt-4_1.txt	candy-pencils	explain	2	M	M	0.5	gpt-4	1	1	Candy!
candy-pencils_explain_2_M_M_90_gpt-3.5-turbo_1.txt	candy-pencils	explain	2	M	M	0.9	gpt-3.5-turbo	1	1	(Pauses to consider) Well, if she hasn't seen you open it yet, she might also think there are candies inside. But when she opens it and sees pencils, she might be surprised too, just like me.
candy-pencils_explain_2_M_M_90_gpt-4_1.txt	candy-pencils	explain	2	M	M	0.9	gpt-4	1	1	Sister think candy inside, but pencils inside, daddy!
candy-pencils_explain_3_F_M_0_gpt-3.5-turbo_1.txt	candy-pencils	explain	3	F	M	0	gpt-3.5-turbo	1	1	Well, if you don't tell her, she might think there are candies inside just like I did. She might be surprised when she opens it and finds pencils instead. Maybe we can explain to her beforehand so she knows what to expect.
candy-pencils_explain_3_F_M_0_gpt-4_1.txt	candy-pencils	explain	3	F	M	0	gpt-4	1	1	She will think there's candy!
candy-pencils_explain_3_F_M_50_gpt-3.5-turbo_1.txt	candy-pencils	explain	3	F	M	0.5	gpt-3.5-turbo	1	4	Well, I think she will also believe there are chocolates inside because she hasn't seen what's really in the box yet.
candy-pencils_explain_3_F_M_50_gpt-4_1.txt	candy-pencils	explain	3	F	M	0.5	gpt-4	1	2	Pencils!	(Note: At this age, children typically don't understand that their sister, who hasn't seen the pencils, will still believe there are candies in the box. This is a classic example of a false-belief task, which usually isn't fully understood until around age 4 or 5.)
candy-pencils_explain_3_F_M_90_gpt-3.5-turbo_1.txt	candy-pencils	explain	3	F	M	0.9	gpt-3.5-turbo	1	4	Well, I think she will also expect to find chocolates because we both love them. But when you open it and show her the pencils, she might be surprised just like I was.
candy-pencils_explain_3_F_M_90_gpt-4_1.txt	candy-pencils	explain	3	F	M	0.9	gpt-4	1	2	Pencils!
candy-pencils_explain_3_M_M_0_gpt-3.5-turbo_1.txt	candy-pencils	explain	3	M	M	0	gpt-3.5-turbo	1	4	Well, if she hasn't seen what's inside before, she might also think there are chocolates inside. She might be surprised when she sees the pencils too!
candy-pencils_explain_3_M_M_0_gpt-4_1.txt	candy-pencils	explain	3	M	M	0	gpt-4	1	1	Candy!
candy-pencils_explain_3_M_M_50_gpt-3.5-turbo_1.txt	candy-pencils	explain	3	M	M	0.5	gpt-3.5-turbo	1	4	Well, if she hasn't seen what's inside, she might also think there are chocolates inside. She might be surprised when she sees the pencils instead.
candy-pencils_explain_3_M_M_50_gpt-4_1.txt	candy-pencils	explain	3	M	M	0.5	gpt-4	1	2	Pencils!	(Note: This is a classic example of a false-belief task, which tests a child's theory of mind. At around 3 years old, children often do not yet understand that others may hold false beliefs, so they may predict that their sister will guess "pencils," even though from her perspective, there's no reason not to guess "candy.")
candy-pencils_explain_3_M_M_90_gpt-3.5-turbo_1.txt	candy-pencils	explain	3	M	M	0.9	gpt-3.5-turbo	1	3	Hmm, well, she might think there are toys inside since it's a pretty box. Or maybe she will have the same idea as me and think it's candy! Twins think alike sometimes, right?
candy-pencils_explain_3_M_M_90_gpt-4_1.txt	candy-pencils	explain	3	M	M	0.9	gpt-4	1	2	Pensils, daddy! Because you showed me there are pencils!
candy-pencils_explain_4_F_M_0_gpt-3.5-turbo_1.txt	candy-pencils	explain	4	F	M	0	gpt-3.5-turbo	1	1	Well, if she hasn't seen what happened with me, she might think there are candies inside too. She might be surprised when she opens it and finds pencils instead.
candy-pencils_explain_4_F_M_0_gpt-4_1.txt	candy-pencils	explain	4	F	M	0	gpt-4	1	1	She will think there are candies inside!
candy-pencils_explain_4_F_M_50_gpt-3.5-turbo_1.txt	candy-pencils	explain	4	F	M	0.5	gpt-3.5-turbo	1	1	Well, if she hasn't seen what's inside yet, she might think there are candies too, just like I did. She might be surprised to find pencils instead.
candy-pencils_explain_4_F_M_50_gpt-4_1.txt	candy-pencils	explain	4	F	M	0.5	gpt-4	1	1	She will think there are candies inside!
candy-pencils_explain_4_F_M_90_gpt-3.5-turbo_1.txt	candy-pencils	explain	4	F	M	0.9	gpt-3.5-turbo	1	1	Well, if she knows that I thought there were candies inside, she might also think there are candies. But, Daddy, you should explain to her that there are pencils inside so she doesn't get surprised like I did.
candy-pencils_explain_4_F_M_90_gpt-4_1.txt	candy-pencils	explain	4	F	M	0.9	gpt-4	1	1	She will think there are candies inside the box, daddy. Because she hasn't seen the pencils yet.
candy-pencils_explain_4_M_M_0_gpt-3.5-turbo_1.txt	candy-pencils	explain	4	M	M	0	gpt-3.5-turbo	1	1	Well, if she hasn't seen what happened with me, she might think there are candies inside too. She might be surprised when she opens it and finds pencils instead.
candy-pencils_explain_4_M_M_0_gpt-4_1.txt	candy-pencils	explain	4	M	M	0	gpt-4	1	1	She will think there are candies inside!
candy-pencils_explain_4_M_M_50_gpt-3.5-turbo_1.txt	candy-pencils	explain	4	M	M	0.5	gpt-3.5-turbo	1	1	Well, if she hasn't seen what's inside, she might also think there are candies. She might be surprised when she sees the pencils instead.
candy-pencils_explain_4_M_M_50_gpt-4_1.txt	candy-pencils	explain	4	M	M	0.5	gpt-4	1	1	She will think there are candies inside!
candy-pencils_explain_4_M_M_90_gpt-3.5-turbo_1.txt	candy-pencils	explain	4	M	M	0.9	gpt-3.5-turbo	1	1	Hmm, I think she might also think there are chocolate candies inside. She loves them too!
candy-pencils_explain_4_M_M_90_gpt-4_1.txt	candy-pencils	explain	4	M	M	0.9	gpt-4	1	1	She will think there's candy inside, because it's a candy box! But it's really pencils!
candy-pencils_explain_5_F_M_0_gpt-3.5-turbo_1.txt	candy-pencils	explain	5	F	M	0	gpt-3.5-turbo	1	1	Well, if she hasn't seen what's inside before, she might think there are candies too. She won't know that there are pencils inside until she sees it for herself.
candy-pencils_explain_5_F_M_0_gpt-4_1.txt	candy-pencils	explain	5	F	M	0	gpt-4	1	1	She will think there are candies inside, because it's a candy box!
candy-pencils_explain_5_F_M_50_gpt-3.5-turbo_1.txt	candy-pencils	explain	5	F	M	0.5	gpt-3.5-turbo	1	1	Well, if she didn't see what happened, she might think there are candies inside too. She won't know that you showed me the pencils.
candy-pencils_explain_5_F_M_50_gpt-4_1.txt	candy-pencils	explain	5	F	M	0.5	gpt-4	1	1	She will think there are candies inside because it's a candy box!
candy-pencils_explain_5_F_M_90_gpt-3.5-turbo_1.txt	candy-pencils	explain	5	F	M	0.9	gpt-3.5-turbo	1	1	Well, since she hasn't seen what's inside, she might also think there are candies inside. She might be surprised like I was when she sees the pencils instead.
candy-pencils_explain_5_F_M_90_gpt-4_1.txt	candy-pencils	explain	5	F	M	0.9	gpt-4	1	1	She will think there are candies inside the box, daddy, because it's a candy box!
candy-pencils_explain_5_M_M_0_gpt-3.5-turbo_1.txt	candy-pencils	explain	5	M	M	0	gpt-3.5-turbo	1	1	Well, if you tell her that there are pencils inside, she will probably think the same. She might be surprised if she expects candies and finds pencils instead.
candy-pencils_explain_5_M_M_0_gpt-4_1.txt	candy-pencils	explain	5	M	M	0	gpt-4	1	1	She will think there are candies inside, because it's a candy box! But she will be surprised like I was!
candy-pencils_explain_5_M_M_50_gpt-3.5-turbo_1.txt	candy-pencils	explain	5	M	M	0.5	gpt-3.5-turbo	1	1	Well, if she hasn't seen what you put inside, she might think there are candies too. She might be surprised just like I was!
candy-pencils_explain_5_M_M_50_gpt-4_1.txt	candy-pencils	explain	5	M	M	0.5	gpt-4	1	1	She will think there are candies inside!
candy-pencils_explain_5_M_M_90_gpt-3.5-turbo_1.txt	candy-pencils	explain	5	M	M	0.9	gpt-3.5-turbo	1	1	Well, if she didn't see what was inside, she might think there are candies too, just like I did. She might be surprised when she opens it and sees pencils instead.
candy-pencils_explain_5_M_M_90_gpt-4_1.txt	candy-pencils	explain	5	M	M	0.9	gpt-4	1	1	She will think it's candy, because it's a candy box!
candy-pencils_explain_6_F_M_0_gpt-3.5-turbo_1.txt	candy-pencils	explain	6	F	M	0	gpt-3.5-turbo	1	1	Well, if she hasn't seen what's inside before, she might think there are candies inside just like I did. She might be excited to open it and find out.
candy-pencils_explain_6_F_M_0_gpt-4_1.txt	candy-pencils	explain	6	F	M	0	gpt-4	1	1	She will think there are candies inside, because it's a candy box. But she will be surprised to find pencils, just like I was!
candy-pencils_explain_6_F_M_50_gpt-3.5-turbo_1.txt	candy-pencils	explain	6	F	M	0.5	gpt-3.5-turbo	1	1	Well, if you don't tell her about the pencils, she might think there are candies inside, just like I did. She might be surprised when she opens it and sees pencils instead.
candy-pencils_explain_6_F_M_50_gpt-4_1.txt	candy-pencils	explain	6	F	M	0.5	gpt-4	1	1	She will think there are candies inside, because it's a candy box. But she will be surprised just like I was!
candy-pencils_explain_6_F_M_90_gpt-3.5-turbo_1.txt	candy-pencils	explain	6	F	M	0.9	gpt-3.5-turbo	1	1	Well, I think she might also think there are candies inside because she didn't see what happened with me. So, she might make the same guess as me. But let's see what she says!
candy-pencils_explain_6_F_M_90_gpt-4_1.txt	candy-pencils	explain	6	F	M	0.9	gpt-4	1	1	Since it's a candy box, she will probably think there are candies inside, just like I did. But because she hasn't seen inside, she wouldn't know that there are actually pencils.
candy-pencils_explain_6_M_M_0_gpt-3.5-turbo_1.txt	candy-pencils	explain	6	M	M	0	gpt-3.5-turbo	1	1	Well, if she hasn't seen what's inside before, she might think there are candies inside just like I did. She might be excited to open it and find out.
candy-pencils_explain_6_M_M_0_gpt-4_1.txt	candy-pencils	explain	6	M	M	0	gpt-4	1	1	She will think there are candies inside, because it's a candy box. She doesn't know you put pencils in it.
candy-pencils_explain_6_M_M_50_gpt-3.5-turbo_1.txt	candy-pencils	explain	6	M	M	0.5	gpt-3.5-turbo	1	1	Well, since she didn't see what we saw, she might still think there are candies inside. She might be excited to open it and find out for herself.
candy-pencils_explain_6_M_M_50_gpt-4_1.txt	candy-pencils	explain	6	M	M	0.5	gpt-4	1	0	She will think it's empty because she doesn't know you put pencils in there. She wasn't here, she doesn't know what we know.
candy-pencils_explain_6_M_M_90_gpt-3.5-turbo_1.txt	candy-pencils	explain	6	M	M	0.9	gpt-3.5-turbo	1	3	Well, she might think there are toys or maybe some cookies inside. It's hard to say for sure. We can find out when you show her the box!
candy-pencils_explain_6_M_M_90_gpt-4_1.txt	candy-pencils	explain	6	M	M	0.9	gpt-4	1	1	She'll think it's candy because it's a candy box, daddy! But it's really pencils! That will be a surprise!
candy-pencils_Mother-4y2m--45 (1)_4_M_F_0_gpt-3.5-turbo_1.txt	candy-pencils	Mother-4y2m--45 (1)	4	M	F	0	gpt-3.5-turbo	1	1	I'm not sure, but I think she might be surprised to find pencils instead of candy.
candy-pencils_Mother-4y2m--45 (1)_4_M_F_0_gpt-4_1.txt	candy-pencils	Mother-4y2m--45 (1)	4	M	F	0	gpt-4	1	1	she will think there are candies inside.
candy-pencils_Mother-4y2m--45 (1)_4_M_F_50_gpt-3.5-turbo_1.txt	candy-pencils	Mother-4y2m--45 (1)	4	M	F	0.5	gpt-3.5-turbo	1	1	I'm not sure. Maybe she'll think it's candy too.
candy-pencils_Mother-4y2m--45 (1)_4_M_F_50_gpt-4_1.txt	candy-pencils	Mother-4y2m--45 (1)	4	M	F	0.5	gpt-4	1	1	she will think there is candy inside!
candy-pencils_Mother-4y2m--45 (1)_4_M_F_90_gpt-3.5-turbo_1.txt	candy-pencils	Mother-4y2m--45 (1)	4	M	F	0.9	gpt-3.5-turbo	1	1	I don't know, maybe she'll think it's candy too! Let's find out!
candy-pencils_Mother-4y2m--45 (1)_4_M_F_90_gpt-4_1.txt	candy-pencils	Mother-4y2m--45 (1)	4	M	F	0.9	gpt-4	1	1	She will think there are candies inside.
candy-pencils_Mother-5y1m--41 (1)_5_M_F_0_gpt-3.5-turbo_1.txt	candy-pencils	Mother-5y1m--41 (1)	5	M	F	0	gpt-3.5-turbo	1	1	I'm not sure. Maybe she'll think it's candy too.
candy-pencils_Mother-5y1m--41 (1)_5_M_F_0_gpt-4_1.txt	candy-pencils	Mother-5y1m--41 (1)	5	M	F	0	gpt-4	1	1	candy.
candy-pencils_Mother-5y1m--41 (1)_5_M_F_50_gpt-3.5-turbo_1.txt	candy-pencils	Mother-5y1m--41 (1)	5	M	F	0.5	gpt-3.5-turbo	1	3	Hmm, I'm not sure. Maybe she'll think there are erasers or stickers inside.
candy-pencils_Mother-5y1m--41 (1)_5_M_F_50_gpt-4_1.txt	candy-pencils	Mother-5y1m--41 (1)	5	M	F	0.5	gpt-4	1	4	chocolates?
candy-pencils_Mother-5y1m--41 (1)_5_M_F_90_gpt-3.5-turbo_1.txt	candy-pencils	Mother-5y1m--41 (1)	5	M	F	0.9	gpt-3.5-turbo	1	3	Hmm, I'm not sure. Maybe she'll think there are erasers inside.
candy-pencils_Mother-5y1m--41 (1)_5_M_F_90_gpt-4_1.txt	candy-pencils	Mother-5y1m--41 (1)	5	M	F	0.9	gpt-4	1	1	She will think it's candy.
candy-pencils_Mother-5y1m--46 (1)_5_M_F_0_gpt-3.5-turbo_1.txt	candy-pencils	Mother-5y1m--46 (1)	5	M	F	0	gpt-3.5-turbo	1	1	I'm not sure. Maybe she'll think it's candy too, or maybe she'll have a different guess.
candy-pencils_Mother-5y1m--46 (1)_5_M_F_0_gpt-4_1.txt	candy-pencils	Mother-5y1m--46 (1)	5	M	F	0	gpt-4	1	2	pencils!
candy-pencils_Mother-5y1m--46 (1)_5_M_F_50_gpt-3.5-turbo_1.txt	candy-pencils	Mother-5y1m--46 (1)	5	M	F	0.5	gpt-3.5-turbo	1	1	Hmm, I'm not sure. Maybe she'll think there are candies inside too. It'll be fun to see her reaction when she finds out it's pencils!
candy-pencils_Mother-5y1m--46 (1)_5_M_F_50_gpt-4_1.txt	candy-pencils	Mother-5y1m--46 (1)	5	M	F	0.5	gpt-4	1	2	pencils!
candy-pencils_Mother-5y1m--46 (1)_5_M_F_90_gpt-3.5-turbo_1.txt	candy-pencils	Mother-5y1m--46 (1)	5	M	F	0.9	gpt-3.5-turbo	1	1	Hmm, I'm not sure. Maybe she will think it's candy too.
candy-pencils_Mother-5y1m--46 (1)_5_M_F_90_gpt-4_1.txt	candy-pencils	Mother-5y1m--46 (1)	5	M	F	0.9	gpt-4	1	1	umm, candy?
candy-pencils_plain_1_F_M_0_gpt-3.5-turbo_1.txt	candy-pencils	plain	1	F	M	0	gpt-3.5-turbo	1	1	I think she might be surprised to see pencils instead of candy!
candy-pencils_plain_1_F_M_0_gpt-4_1.txt	candy-pencils	plain	1	F	M	0	gpt-4	1	1	Candy!
candy-pencils_plain_1_F_M_50_gpt-3.5-turbo_1.txt	candy-pencils	plain	1	F	M	0.5	gpt-3.5-turbo	1	3	Hmm, I'm not sure. Maybe she'll think there are toys inside or maybe more candy!
candy-pencils_plain_1_F_M_50_gpt-4_1.txt	candy-pencils	plain	1	F	M	0.5	gpt-4	1	1	Candy! Sister think candy!
candy-pencils_plain_1_F_M_90_gpt-3.5-turbo_1.txt	candy-pencils	plain	1	F	M	0.9	gpt-3.5-turbo	1	0	Hmm, I think she will be surprised to see pencils too! Let's go show her, Daddy!
candy-pencils_plain_1_F_M_90_gpt-4_1.txt	candy-pencils	plain	1	F	M	0.9	gpt-4	1	2	Pen-sils!
candy-pencils_plain_1_M_M_0_gpt-3.5-turbo_1.txt	candy-pencils	plain	1	M	M	0	gpt-3.5-turbo	1	1	I think she will be surprised to see pencils instead of candy!
candy-pencils_plain_1_M_M_0_gpt-4_1.txt	candy-pencils	plain	1	M	M	0	gpt-4	1	1	Candy!
candy-pencils_plain_1_M_M_50_gpt-3.5-turbo_1.txt	candy-pencils	plain	1	M	M	0.5	gpt-3.5-turbo	1	3	I don't know, daddy. Maybe she will think there are toys inside!
candy-pencils_plain_1_M_M_50_gpt-4_1.txt	candy-pencils	plain	1	M	M	0.5	gpt-4	1	2	Pencils!
candy-pencils_plain_1_M_M_90_gpt-3.5-turbo_1.txt	candy-pencils	plain	1	M	M	0.9	gpt-3.5-turbo	1	1	I think she'll be surprised when she sees the pencils instead of candy!
candy-pencils_plain_1_M_M_90_gpt-4_1.txt	candy-pencils	plain	1	M	M	0.9	gpt-4	1	2	Pencil, daddy! Pencil!
candy-pencils_plain_2_F_M_0_gpt-3.5-turbo_1.txt	candy-pencils	plain	2	F	M	0	gpt-3.5-turbo	1	3	Hmm, I think she might think there are toys inside the box. She loves playing with toys!
candy-pencils_plain_2_F_M_0_gpt-4_1.txt	candy-pencils	plain	2	F	M	0	gpt-4	1	1	Sister think candy! But pencils inside!
candy-pencils_plain_2_F_M_50_gpt-3.5-turbo_1.txt	candy-pencils	plain	2	F	M	0.5	gpt-3.5-turbo	1	1	I think she will be surprised to see pencils instead of candy! It will be fun to see her reaction, Daddy!
candy-pencils_plain_2_F_M_50_gpt-4_1.txt	candy-pencils	plain	2	F	M	0.5	gpt-4	1	2	Sissy think... pencils!
candy-pencils_plain_2_F_M_90_gpt-3.5-turbo_1.txt	candy-pencils	plain	2	F	M	0.9	gpt-3.5-turbo	1	1	Hmm, I think she might think there are more candies inside just like I did! I can't wait to see her reaction!
candy-pencils_plain_2_F_M_90_gpt-4_1.txt	candy-pencils	plain	2	F	M	0.9	gpt-4	1	1	She will think...candy! Because it's a candy box!
candy-pencils_plain_2_M_M_0_gpt-3.5-turbo_1.txt	candy-pencils	plain	2	M	M	0	gpt-3.5-turbo	1	1	Maybe she will think there are candies too! Can I give her a pencil when she opens it?
candy-pencils_plain_2_M_M_0_gpt-4_1.txt	candy-pencils	plain	2	M	M	0	gpt-4	1	1	Candy! She think candy!
candy-pencils_plain_2_M_M_50_gpt-3.5-turbo_1.txt	candy-pencils	plain	2	M	M	0.5	gpt-3.5-turbo	1	1	I think she will be surprised to see pencils instead of candy too! Can I please have a pencil now?
candy-pencils_plain_2_M_M_50_gpt-4_1.txt	candy-pencils	plain	2	M	M	0.5	gpt-4	1	1	Candy! Sister think candy!
candy-pencils_plain_2_M_M_90_gpt-3.5-turbo_1.txt	candy-pencils	plain	2	M	M	0.9	gpt-3.5-turbo	1	0	Hmm, I think she'll be surprised to see pencils too! Maybe she'll want to draw with them too. Can I draw with the pencils now, please?
candy-pencils_plain_2_M_M_90_gpt-4_1.txt	candy-pencils	plain	2	M	M	0.9	gpt-4	1	1	She will think candies are in the box!
candy-pencils_plain_3_F_M_0_gpt-3.5-turbo_1.txt	candy-pencils	plain	3	F	M	0	gpt-3.5-turbo	1	3	Hmm, I think she might think there are stickers inside the box! She loves stickers!
candy-pencils_plain_3_F_M_0_gpt-4_1.txt	candy-pencils	plain	3	F	M	0	gpt-4	1	1	She will think it's candy!
candy-pencils_plain_3_F_M_50_gpt-3.5-turbo_1.txt	candy-pencils	plain	3	F	M	0.5	gpt-3.5-turbo	1	3	Hmm, I think she might think there are toys inside the box. She loves toys!
candy-pencils_plain_3_F_M_50_gpt-4_1.txt	candy-pencils	plain	3	F	M	0.5	gpt-4	1	1	She will think there are candies inside, like I did!
candy-pencils_plain_3_F_M_90_gpt-3.5-turbo_1.txt	candy-pencils	plain	3	F	M	0.9	gpt-3.5-turbo	1	3	I think she might think there are toys inside! Maybe dolls or cars!
candy-pencils_plain_3_F_M_90_gpt-4_1.txt	candy-pencils	plain	3	F	M	0.9	gpt-4	1	1	She will think there are candies inside, just like I did!
candy-pencils_plain_3_M_M_0_gpt-3.5-turbo_1.txt	candy-pencils	plain	3	M	M	0	gpt-3.5-turbo	1	3	Hmm, I think she might think there are stickers inside! She loves stickers!
candy-pencils_plain_3_M_M_0_gpt-4_1.txt	candy-pencils	plain	3	M	M	0	gpt-4	1	1	She will think it's candy, daddy! Just like I did!
candy-pencils_plain_3_M_M_50_gpt-3.5-turbo_1.txt	candy-pencils	plain	3	M	M	0.5	gpt-3.5-turbo	1	0	Hmm, I think she might be surprised to see pencils too! Can we show her together?
candy-pencils_plain_3_M_M_50_gpt-4_1.txt	candy-pencils	plain	3	M	M	0.5	gpt-4	1	1	I think she will guess candy too!
candy-pencils_plain_3_M_M_90_gpt-3.5-turbo_1.txt	candy-pencils	plain	3	M	M	0.9	gpt-3.5-turbo	1	1	Hmm, I think she might also think it's candy. She loves candy too!
candy-pencils_plain_3_M_M_90_gpt-4_1.txt	candy-pencils	plain	3	M	M	0.9	gpt-4	1	1	She will think there's candy too!
candy-pencils_plain_4_F_M_0_gpt-3.5-turbo_1.txt	candy-pencils	plain	4	F	M	0	gpt-3.5-turbo	1	3	Hmm, I think she might think there are stickers inside the box! She loves stickers!
candy-pencils_plain_4_F_M_0_gpt-4_1.txt	candy-pencils	plain	4	F	M	0	gpt-4	1	1	I think she will think it's candy too, just like I did!
candy-pencils_plain_4_F_M_50_gpt-3.5-turbo_1.txt	candy-pencils	plain	4	F	M	0.5	gpt-3.5-turbo	1	3	Hmm, I think she might think there are stickers inside the box. She loves stickers!
candy-pencils_plain_4_F_M_50_gpt-4_1.txt	candy-pencils	plain	4	F	M	0.5	gpt-4	1	1	She will think it's candy too! Because it's a candy box!
candy-pencils_plain_4_F_M_90_gpt-3.5-turbo_1.txt	candy-pencils	plain	4	F	M	0.9	gpt-3.5-turbo	1	3	Hmm, I'm not sure. Maybe she'll think there are crayons in there! Can I watch her reaction when you open it?
candy-pencils_plain_4_F_M_90_gpt-4_1.txt	candy-pencils	plain	4	F	M	0.9	gpt-4	1	1	Umm... She will think there are candies in it because it's a candy box.
candy-pencils_plain_4_M_M_0_gpt-3.5-turbo_1.txt	candy-pencils	plain	4	M	M	0	gpt-3.5-turbo	1	3	Hmm, I think she might think there are stickers inside the box. She loves stickers!
candy-pencils_plain_4_M_M_0_gpt-4_1.txt	candy-pencils	plain	4	M	M	0	gpt-4	1	1	She will think it's candy too, because it's a candy box!
candy-pencils_plain_4_M_M_50_gpt-3.5-turbo_1.txt	candy-pencils	plain	4	M	M	0.5	gpt-3.5-turbo	1	3	Hmm, I think she might think there are stickers inside the box! She loves stickers!
candy-pencils_plain_4_M_M_50_gpt-4_1.txt	candy-pencils	plain	4	M	M	0.5	gpt-4	1	1	She will think it's candies too! Because it's a candy box, daddy!
candy-pencils_plain_4_M_M_90_gpt-3.5-turbo_1.txt	candy-pencils	plain	4	M	M	0.9	gpt-3.5-turbo	1	3	Hmm, I think she might think there are stickers or maybe some little toys inside! She loves stickers and toys!
candy-pencils_plain_4_M_M_90_gpt-4_1.txt	candy-pencils	plain	4	M	M	0.9	gpt-4	1	1	She will think it's candies too, because it's a candy box!
candy-pencils_plain_5_F_M_0_gpt-3.5-turbo_1.txt	candy-pencils	plain	5	F	M	0	gpt-3.5-turbo	1	3	Hmm, I think she might think there are stickers inside the box. She loves stickers!
candy-pencils_plain_5_F_M_0_gpt-4_1.txt	candy-pencils	plain	5	F	M	0	gpt-4	1	1	She will think it's candy, just like I did!
candy-pencils_plain_5_F_M_50_gpt-3.5-turbo_1.txt	candy-pencils	plain	5	F	M	0.5	gpt-3.5-turbo	1	3	I don't know, Daddy. Maybe she'll think it's candy too. Can we surprise her with the pencils?
candy-pencils_plain_5_F_M_50_gpt-4_1.txt	candy-pencils	plain	5	F	M	0.5	gpt-4	1	1	She will think there are candies inside, just like I did!
candy-pencils_plain_5_F_M_90_gpt-3.5-turbo_1.txt	candy-pencils	plain	5	F	M	0.9	gpt-3.5-turbo	1	1	Hmm, I think she might also expect candy inside the box. She loves sweets just like me. But when you open it, she'll probably be surprised to see pencils too!
candy-pencils_plain_5_F_M_90_gpt-4_1.txt	candy-pencils	plain	5	F	M	0.9	gpt-4	1	1	Hmm, she will also think it's candies because it's a candy box!
candy-pencils_plain_5_M_M_0_gpt-3.5-turbo_1.txt	candy-pencils	plain	5	M	M	0	gpt-3.5-turbo	1	1	Hmm, I'm not sure. Maybe she'll think it's candy too! Or maybe she'll guess it's something different. I can't wait to see her reaction!
candy-pencils_plain_5_M_M_0_gpt-4_1.txt	candy-pencils	plain	5	M	M	0	gpt-4	1	1	She will think it's candy, just like I did!
candy-pencils_plain_5_M_M_50_gpt-3.5-turbo_1.txt	candy-pencils	plain	5	M	M	0.5	gpt-3.5-turbo	1	1	Hmm, I think she might also think there's candy inside. She loves candy too!
candy-pencils_plain_5_M_M_50_gpt-4_1.txt	candy-pencils	plain	5	M	M	0.5	gpt-4	1	1	She will think there are candies inside, just like I did!
candy-pencils_plain_5_M_M_90_gpt-3.5-turbo_1.txt	candy-pencils	plain	5	M	M	0.9	gpt-3.5-turbo	1	1	I think she might be surprised to see pencils instead of candy. She might want to draw with them too!
candy-pencils_plain_5_M_M_90_gpt-4_1.txt	candy-pencils	plain	5	M	M	0.9	gpt-4	1	1	She will think it's candy inside, just like I did!
candy-pencils_plain_6_F_M_0_gpt-3.5-turbo_1.txt	candy-pencils	plain	6	F	M	0	gpt-3.5-turbo	1	1	Hmm, I'm not sure. Maybe she'll think it's candy too, just like I did. Or maybe she'll guess that it's something different, like stickers or small toys. I can't wait to see her reaction!
candy-pencils_plain_6_F_M_0_gpt-4_1.txt	candy-pencils	plain	6	F	M	0	gpt-4	1	1	She will think there are candies inside, just like I did!
candy-pencils_plain_6_F_M_50_gpt-3.5-turbo_1.txt	candy-pencils	plain	6	F	M	0.5	gpt-3.5-turbo	1	3	Hmm, I'm not sure. Maybe she'll think there are stickers inside or maybe some small toys. It will be fun to see her reaction! Can we go show her now?
candy-pencils_plain_6_F_M_50_gpt-4_1.txt	candy-pencils	plain	6	F	M	0.5	gpt-4	1	1	She will think there are candies inside, just like I did!
candy-pencils_plain_6_F_M_90_gpt-3.5-turbo_1.txt	candy-pencils	plain	6	F	M	0.9	gpt-3.5-turbo	1	3	Hmm, I think she might guess that there are stickers inside. She loves stickers!
candy-pencils_plain_6_F_M_90_gpt-4_1.txt	candy-pencils	plain	6	F	M	0.9	gpt-4	1	1	She will think there are candies inside, just like I did!
candy-pencils_plain_6_M_M_0_gpt-3.5-turbo_1.txt	candy-pencils	plain	6	M	M	0	gpt-3.5-turbo	1	1	Hmm, I think she might also think it's candy. She loves sweets just like me! But it will be fun to see her reaction when she finds out it's pencils instead.
candy-pencils_plain_6_M_M_0_gpt-4_1.txt	candy-pencils	plain	6	M	M	0	gpt-4	1	1	She will think there are candies inside, just like I did!
candy-pencils_plain_6_M_M_50_gpt-3.5-turbo_1.txt	candy-pencils	plain	6	M	M	0.5	gpt-3.5-turbo	1	3	Hmm, I think she might be surprised too, just like me. She might think there are toys or maybe even more candy inside!
candy-pencils_plain_6_M_M_50_gpt-4_1.txt	candy-pencils	plain	6	M	M	0.5	gpt-4	1	1	She will think there are candies inside, just like I did!
candy-pencils_plain_6_M_M_90_gpt-3.5-turbo_1.txt	candy-pencils	plain	6	M	M	0.9	gpt-3.5-turbo	1	1	Hmm, I think she might be surprised to see pencils instead of candy too! Maybe she will want to draw with them too. Can I go with you to show her, daddy?
candy-pencils_plain_6_M_M_90_gpt-4_1.txt	candy-pencils	plain	6	M	M	0.9	gpt-4	1	1	She will think there are candies inside, just like I did!
cupboard-drawer_explain_1_F_M_0_gpt-3.5-turbo_1.txt	cupboard-drawer	explain	1	F	M	0	gpt-3.5-turbo	1	1	(pauses and thinks) Maxi... chocolate... (points to the cupboard) There!
cupboard-drawer_explain_1_F_M_0_gpt-4_1.txt	cupboard-drawer	explain	1	F	M	0	gpt-4	1	2	(At this age, the child may not be able to answer this question correctly. According to the theory of mind, children typically develop the understanding of false beliefs around the age of 4-5. Therefore, a 1-year-old child would likely expect Maxi to know that the chocolate has been moved to the drawer, even though Maxi was not present when it was moved.)
cupboard-drawer_explain_1_F_M_50_gpt-3.5-turbo_1.txt	cupboard-drawer	explain	1	F	M	0.5	gpt-3.5-turbo	1	1	(pauses and thinks) Maxi look in cupboard! Maxi want chocolate!
cupboard-drawer_explain_1_F_M_50_gpt-4_1.txt	cupboard-drawer	explain	1	F	M	0.5	gpt-4	1	1	*Child points to the cupboard, indicating that's where Maxi will look for the chocolate*	At this age, the child is not yet fully capable of understanding that Maxi would not know the chocolate has been moved to the drawer, demonstrating the concept of Theory of Mind.
cupboard-drawer_explain_1_F_M_90_gpt-3.5-turbo_1.txt	cupboard-drawer	explain	1	F	M	0.9	gpt-3.5-turbo	1	1	*thinks for a moment* Maxi look in the cupboard. Chocolate in cupboard!
cupboard-drawer_explain_1_F_M_90_gpt-4_1.txt	cupboard-drawer	explain	1	F	M	0.9	gpt-4	1	0	Choco!	(Note: At one year of age, children's Theory of Mind isn't fully developed, so they might not understand the concept of Maxi remembering where he last placed the chocolate. They are more likely to respond to the familiar word, "choco," rather than predicting Maxi's action.)
cupboard-drawer_explain_1_M_M_0_gpt-3.5-turbo_1.txt	cupboard-drawer	explain	1	M	M	0	gpt-3.5-turbo	1	1	(pauses for a moment, thinking) Maxi... chocolate... (looks towards the cupboard) Cupboard!
cupboard-drawer_explain_1_M_M_0_gpt-4_1.txt	cupboard-drawer	explain	1	M	M	0	gpt-4	1	0	(May not be able to answer this question correctly due to their age. At around 1 year old, children are still developing their understanding of object permanence and may not yet grasp the concept of Maxi looking for the chocolate where he last left it, in the cupboard, not knowing that it has been moved to the drawer.)
cupboard-drawer_explain_1_M_M_50_gpt-3.5-turbo_1.txt	cupboard-drawer	explain	1	M	M	0.5	gpt-3.5-turbo	1	1	(pauses and looks at the cupboard) Maxi... chocolate? (points towards the cupboard)
cupboard-drawer_explain_1_M_M_50_gpt-4_1.txt	cupboard-drawer	explain	1	M	M	0.5	gpt-4	1	0	Choco!	(Note: At this age, the child might not be able to fully comprehend or answer the question as it requires an understanding of a false-belief task. This understanding usually develops around the age of 4-5 years. However, the child recognizes and repeats the word "choco".)
cupboard-drawer_explain_1_M_M_90_gpt-3.5-turbo_1.txt	cupboard-drawer	explain	1	M	M	0.9	gpt-3.5-turbo	1	1	(pauses for a moment, thinking) Maxi... chocolate. (points to the cupboard) Maxi look here?
cupboard-drawer_explain_1_M_M_90_gpt-4_1.txt	cupboard-drawer	explain	1	M	M	0.9	gpt-4	1	2	(At 1 year old, a child typically wouldn't understand the concept of "false belief" yet. Therefore, they might point to the drawer where they saw the 'chocolate' being placed, rather than the 'cupboard' where 'Maxi' originally left it.) Drawer!
cupboard-drawer_explain_2_F_M_0_gpt-3.5-turbo_1.txt	cupboard-drawer	explain	2	F	M	0	gpt-3.5-turbo	1	1	(Pauses for a moment, thinking) Maxi will look in the cupboard! (Child points to the cupboard confidently)
cupboard-drawer_explain_2_F_M_0_gpt-4_1.txt	cupboard-drawer	explain	2	F	M	0	gpt-4	1	1	Cupboard! Maxi choco cupboard!
cupboard-drawer_explain_2_F_M_50_gpt-3.5-turbo_1.txt	cupboard-drawer	explain	2	F	M	0.5	gpt-3.5-turbo	1	1	(Pauses and thinks) Maxi look... cupboard! Maxi want chocolate!
cupboard-drawer_explain_2_F_M_50_gpt-4_1.txt	cupboard-drawer	explain	2	F	M	0.5	gpt-4	1	1	Maxi look cupboard!	(Note: A 2-year-old child is likely to think that Maxi will look in the cupboard because that's where Maxi last saw the chocolate, indicating that the child does not yet fully understand that Maxi would not know the chocolate has been moved to the drawer.)
cupboard-drawer_explain_2_F_M_90_gpt-3.5-turbo_1.txt	cupboard-drawer	explain	2	F	M	0.9	gpt-3.5-turbo	1	1	Maxi will look in the cupboard, daddy! That's where he left the chocolate before he went to the playground!
cupboard-drawer_explain_2_F_M_90_gpt-4_1.txt	cupboard-drawer	explain	2	F	M	0.9	gpt-4	1	1	Cupboard!	(Note: This answer is typical of a child around this age. Although the child knows that the chocolate is in the drawer now, they understand that Maxi would still believe it to be in the cupboard, as that's where he left it. This indicates the beginning stages of understanding the Theory of Mind.)
cupboard-drawer_explain_2_M_M_0_gpt-3.5-turbo_1.txt	cupboard-drawer	explain	2	M	M	0	gpt-3.5-turbo	1	1	(Pauses and thinks) Maxi... look... cupboard? (Child points to the cupboard where Maxi initially put the chocolate)
cupboard-drawer_explain_2_M_M_0_gpt-4_1.txt	cupboard-drawer	explain	2	M	M	0	gpt-4	1	1	Cupboard! *points at the cupboard*	(Note: At this age, the child is likely to say that Maxi will look in the cupboard because that's where Maxi left the chocolate. The child is not yet able to understand that Maxi doesn't know his mother moved the chocolate to the drawer, which is a concept that requires a more developed Theory of Mind.)
cupboard-drawer_explain_2_M_M_50_gpt-3.5-turbo_1.txt	cupboard-drawer	explain	2	M	M	0.5	gpt-3.5-turbo	1	1	Maxi look in cupboard! Chocolate in cupboard!
cupboard-drawer_explain_2_M_M_50_gpt-4_1.txt	cupboard-drawer	explain	2	M	M	0.5	gpt-4	1	1	Cupboard! Maxi choco!	(Note: At this age, children typically fail false belief tests. They don't understand that Maxi wouldn't know the chocolate has been moved, thus the child will say Maxi will look in the cupboard, where Maxi originally left the chocolate.)
cupboard-drawer_explain_2_M_M_90_gpt-3.5-turbo_1.txt	cupboard-drawer	explain	2	M	M	0.9	gpt-3.5-turbo	1	1	Maxi look in cupboard for chocolate!
cupboard-drawer_explain_2_M_M_90_gpt-4_1.txt	cupboard-drawer	explain	2	M	M	0.9	gpt-4	1	1	Cupboard!
cupboard-drawer_explain_3_F_M_0_gpt-3.5-turbo_1.txt	cupboard-drawer	explain	3	F	M	0	gpt-3.5-turbo	1	1	Maxi will look in the cupboard because that's where he usually keeps his chocolate.
cupboard-drawer_explain_3_F_M_0_gpt-4_1.txt	cupboard-drawer	explain	3	F	M	0	gpt-4	1	1	Maxi look cupboard!	(Note: At around 3 years old, children often struggle with false-belief tasks. In this case, the child believes that Maxi will look in the cupboard because that's where Maxi originally put the chocolate, not understanding that Maxi doesn't know his mother moved it to the drawer.)
cupboard-drawer_explain_3_F_M_50_gpt-3.5-turbo_1.txt	cupboard-drawer	explain	3	F	M	0.5	gpt-3.5-turbo	1	1	Maxi will look in the cupboard, because that's where he left his chocolate before going to the playground. Maxi will be surprised to find out that his chocolate is not there anymore.
cupboard-drawer_explain_3_F_M_50_gpt-4_1.txt	cupboard-drawer	explain	3	F	M	0.5	gpt-4	1	1	Cupboard!	(Note: At around 3 years of age, children often have difficulty understanding that others can hold a false belief. In this case, the child thinks that Maxi will look in the cupboard because that's where he left the chocolate, not realizing that Maxi doesn't know his mom moved it to the drawer.)
cupboard-drawer_explain_3_F_M_90_gpt-3.5-turbo_1.txt	cupboard-drawer	explain	3	F	M	0.9	gpt-3.5-turbo	1	1	Maxi will look in the cupboard because that's where he left the chocolate with me. Even though the puppet pretended to take it, Maxi knows that he gave it to me.
cupboard-drawer_explain_3_F_M_90_gpt-4_1.txt	cupboard-drawer	explain	3	F	M	0.9	gpt-4	1	1	Maxi look cupboard!
cupboard-drawer_explain_3_M_M_0_gpt-3.5-turbo_1.txt	cupboard-drawer	explain	3	M	M	0	gpt-3.5-turbo	1	0	Maxi will look in his tummy, Daddy! Because he already ate all the chocolate. Silly Maxi!
cupboard-drawer_explain_3_M_M_0_gpt-4_1.txt	cupboard-drawer	explain	3	M	M	0	gpt-4	1	1	Maxi look cupboard!
cupboard-drawer_explain_3_M_M_50_gpt-3.5-turbo_1.txt	cupboard-drawer	explain	3	M	M	0.5	gpt-3.5-turbo	1	1	Maxi will look in the cupboard, daddy! That's where he remembers putting his chocolate.
cupboard-drawer_explain_3_M_M_50_gpt-4_1.txt	cupboard-drawer	explain	3	M	M	0.5	gpt-4	1	1	Maxi look in cupboard!	(Note: This response reflects the child's understanding at the age of 3, where they struggle with the concept of false beliefs. The child assumes Maxi would know the chocolate's new location even though Maxi wasn't present when it was moved.)
cupboard-drawer_explain_3_M_M_90_gpt-3.5-turbo_1.txt	cupboard-drawer	explain	3	M	M	0.9	gpt-3.5-turbo	1	1	Maxi will look in the cupboard because that's where he keeps his chocolate.
cupboard-drawer_explain_3_M_M_90_gpt-4_1.txt	cupboard-drawer	explain	3	M	M	0.9	gpt-4	1	1	Maxi look cupboard!	(Note: Based on a 3-year-old's understanding of ToM, they likely believe Maxi will look in the cupboard where he originally put the chocolate, not realizing that Maxi's belief about the chocolate's location might be false.)
cupboard-drawer_explain_4_F_M_0_gpt-3.5-turbo_1.txt	cupboard-drawer	explain	4	F	M	0	gpt-3.5-turbo	1	1	Maxi will look in the cupboard because that's where he left his chocolate before he went to the playground.
cupboard-drawer_explain_4_F_M_0_gpt-4_1.txt	cupboard-drawer	explain	4	F	M	0	gpt-4	1	1	Maxi will look in the cupboard!
cupboard-drawer_explain_4_F_M_50_gpt-3.5-turbo_1.txt	cupboard-drawer	explain	4	F	M	0.5	gpt-3.5-turbo	1	3	Maxi will look in his pocket, daddy! That's where he put the chocolate before he went to the playground.
cupboard-drawer_explain_4_F_M_50_gpt-4_1.txt	cupboard-drawer	explain	4	F	M	0.5	gpt-4	1	1	Maxi will look in the cupboard!
cupboard-drawer_explain_4_F_M_90_gpt-3.5-turbo_1.txt	cupboard-drawer	explain	4	F	M	0.9	gpt-3.5-turbo	1	0	Well, Daddy, if Maxi saw his mommy take the chocolate and put it in the drawer, he will probably look in the drawer to find his chocolate. That's where he thinks it is.
cupboard-drawer_explain_4_F_M_90_gpt-4_1.txt	cupboard-drawer	explain	4	F	M	0.9	gpt-4	1	1	Maxi will look in the cupboard! That's where he left it!
cupboard-drawer_explain_4_M_M_0_gpt-3.5-turbo_1.txt	cupboard-drawer	explain	4	M	M	0	gpt-3.5-turbo	1	1	Maxi will look in the cupboard because that's where he left his chocolate. He knows that's where he put it.
cupboard-drawer_explain_4_M_M_0_gpt-4_1.txt	cupboard-drawer	explain	4	M	M	0	gpt-4	1	1	Maxi look in cupboard!
cupboard-drawer_explain_4_M_M_50_gpt-3.5-turbo_1.txt	cupboard-drawer	explain	4	M	M	0.5	gpt-3.5-turbo	1	1	Maxi will look in the cupboard because that's where we usually keep the chocolate. He knows that's the right place to find it.
cupboard-drawer_explain_4_M_M_50_gpt-4_1.txt	cupboard-drawer	explain	4	M	M	0.5	gpt-4	1	1	Maxi will look in the cupboard! Because that's where he left it.
cupboard-drawer_explain_4_M_M_90_gpt-3.5-turbo_1.txt	cupboard-drawer	explain	4	M	M	0.9	gpt-3.5-turbo	1	1	Maxi will look in the cupboard because that's where he knows he put the chocolate.
cupboard-drawer_explain_4_M_M_90_gpt-4_1.txt	cupboard-drawer	explain	4	M	M	0.9	gpt-4	1	3	Maxi will look in the cupboard because he left it there. He doesn't know his mommy moved it to the drawer!
cupboard-drawer_explain_5_F_M_0_gpt-3.5-turbo_1.txt	cupboard-drawer	explain	5	F	M	0	gpt-3.5-turbo	1	1	Maxi will look in the cupboard, Daddy! That's where he always keeps his chocolate. He knows that's the right place to find it.
cupboard-drawer_explain_5_F_M_0_gpt-4_1.txt	cupboard-drawer	explain	5	F	M	0	gpt-4	1	1	Maxi will look in the cupboard because that's where he left it.
cupboard-drawer_explain_5_F_M_50_gpt-3.5-turbo_1.txt	cupboard-drawer	explain	5	F	M	0.5	gpt-3.5-turbo	1	3	Maxi will look in the cupboard because that's where he left his chocolate before he went to the playground. He might be surprised if he doesn't find it there because he didn't know that the puppet took it and put it in the drawer.
cupboard-drawer_explain_5_F_M_50_gpt-4_1.txt	cupboard-drawer	explain	5	F	M	0.5	gpt-4	1	1	Maxi will look in the cupboard! That's where he left it.
cupboard-drawer_explain_5_F_M_90_gpt-3.5-turbo_1.txt	cupboard-drawer	explain	5	F	M	0.9	gpt-3.5-turbo	1	3	Maxi will look under his bed, Daddy! That's where he always keeps his special treats and toys. He showed me his hiding spot, remember?
cupboard-drawer_explain_5_F_M_90_gpt-4_1.txt	cupboard-drawer	explain	5	F	M	0.9	gpt-4	1	1	Maxi will look in the cupboard! That's where he left the chocolate.
cupboard-drawer_explain_5_M_M_0_gpt-3.5-turbo_1.txt	cupboard-drawer	explain	5	M	M	0	gpt-3.5-turbo	1	1	Maxi will look in the cupboard because that's where you said he put the chocolate earlier. But remember, Daddy, you said Maxi's mommy took the chocolate and gave it to a drawer. So, Maxi might be confused and not find the chocolate in the cupboard.
cupboard-drawer_explain_5_M_M_0_gpt-4_1.txt	cupboard-drawer	explain	5	M	M	0	gpt-4	1	1	Maxi will look in the cupboard! Because that's where he left it.
cupboard-drawer_explain_5_M_M_50_gpt-3.5-turbo_1.txt	cupboard-drawer	explain	5	M	M	0.5	gpt-3.5-turbo	1	3	Maxi will look on the table, Daddy. That's where he left his chocolate before he went to the playground. He wouldn't think to look in the cupboard or the drawer because he didn't put it there.
cupboard-drawer_explain_5_M_M_50_gpt-4_1.txt	cupboard-drawer	explain	5	M	M	0.5	gpt-4	1	1	Maxi will look in the cupboard. That's where he left his chocolate!
cupboard-drawer_explain_5_M_M_90_gpt-3.5-turbo_1.txt	cupboard-drawer	explain	5	M	M	0.9	gpt-3.5-turbo	1	1	Maxi will look in the cupboard because that's where you said the puppet mommy put the chocolate. But remember, Daddy, in reality, Maxi doesn't have any chocolate, and he didn't see his mommy take any either.
cupboard-drawer_explain_5_M_M_90_gpt-4_1.txt	cupboard-drawer	explain	5	M	M	0.9	gpt-4	1	1	Maxi will look in the cupboard! Because that's where he left it.
cupboard-drawer_explain_6_F_M_0_gpt-3.5-turbo_1.txt	cupboard-drawer	explain	6	F	M	0	gpt-3.5-turbo	1	1	Maxi will probably look in the cupboard because that's where he left his chocolate. He might be surprised if he doesn't find it there.
cupboard-drawer_explain_6_F_M_0_gpt-4_1.txt	cupboard-drawer	explain	6	F	M	0	gpt-4	1	3	Maxi will look in the cupboard because that's where he left it. He doesn't know his mommy moved it to the drawer.
cupboard-drawer_explain_6_F_M_50_gpt-3.5-turbo_1.txt	cupboard-drawer	explain	6	F	M	0.5	gpt-3.5-turbo	1	1	Maxi will look in the cupboard because that's where he left the chocolate before going to the playground.
cupboard-drawer_explain_6_F_M_50_gpt-4_1.txt	cupboard-drawer	explain	6	F	M	0.5	gpt-4	1	1	Maxi will look in the cupboard because that's where he left it!
cupboard-drawer_explain_6_F_M_90_gpt-3.5-turbo_1.txt	cupboard-drawer	explain	6	F	M	0.9	gpt-3.5-turbo	1	1	Daddy, Maxi will look for the chocolate where he left it, which is in the cupboard. He knows that he gave the chocolate to his mom, but he would expect it to still be in the cupboard because he didn't see his mom move it anywhere else.
cupboard-drawer_explain_6_F_M_90_gpt-4_1.txt	cupboard-drawer	explain	6	F	M	0.9	gpt-4	1	1	Maxi will look in the cupboard. That's where he left the chocolate!
cupboard-drawer_explain_6_M_M_0_gpt-3.5-turbo_1.txt	cupboard-drawer	explain	6	M	M	0	gpt-3.5-turbo	1	1	Maxi will probably look in the cupboard where he left the chocolate. That's where he would expect to find it because that's where he put it. If it's not there, he might ask his mommy or look in other places where he usually keeps his treats.
cupboard-drawer_explain_6_M_M_0_gpt-4_1.txt	cupboard-drawer	explain	6	M	M	0	gpt-4	1	1	Maxi will look in the cupboard because that's where he left it.
cupboard-drawer_explain_6_M_M_50_gpt-3.5-turbo_1.txt	cupboard-drawer	explain	6	M	M	0.5	gpt-3.5-turbo	1	1	Maxi will look in the cupboard because that's where you said his mommy put the chocolate. But remember, daddy, that's not what really happened. Maxi didn't have any chocolate, and his mommy didn't put it in the cupboard. Maybe we can pretend that Maxi is looking for a different snack, like a banana or a cookie.
cupboard-drawer_explain_6_M_M_50_gpt-4_1.txt	cupboard-drawer	explain	6	M	M	0.5	gpt-4	1	1	Maxi will look in the cupboard! Because that's where he left the chocolate.
cupboard-drawer_explain_6_M_M_90_gpt-3.5-turbo_1.txt	cupboard-drawer	explain	6	M	M	0.9	gpt-3.5-turbo	1	3	Maxi will probably look in the cupboard, where he left the chocolate. He doesn't know that his mommy moved it to the drawer. So, he might feel surprised and confused when he doesn't find it where he left it.
cupboard-drawer_explain_6_M_M_90_gpt-4_1.txt	cupboard-drawer	explain	6	M	M	0.9	gpt-4	1	1	Maxi will look in the cupboard because that's where he left it!
cupboard-drawer_Mother-4y2m--45 (1)_4_M_F_0_gpt-3.5-turbo_1.txt	cupboard-drawer	Mother-4y2m--45 (1)	4	M	F	0	gpt-3.5-turbo	1	1	Maxi will look in the cupboard.
cupboard-drawer_Mother-4y2m--45 (1)_4_M_F_0_gpt-4_1.txt	cupboard-drawer	Mother-4y2m--45 (1)	4	M	F	0	gpt-4	1	1	in the cupboard.
cupboard-drawer_Mother-4y2m--45 (1)_4_M_F_50_gpt-3.5-turbo_1.txt	cupboard-drawer	Mother-4y2m--45 (1)	4	M	F	0.5	gpt-3.5-turbo	1	3	Maxi will look in the cupboard first, but he won't find it there because his mommy moved it to the drawer!
cupboard-drawer_Mother-4y2m--45 (1)_4_M_F_50_gpt-4_1.txt	cupboard-drawer	Mother-4y2m--45 (1)	4	M	F	0.5	gpt-4	1	1	In the cupboard!
cupboard-drawer_Mother-4y2m--45 (1)_4_M_F_90_gpt-3.5-turbo_1.txt	cupboard-drawer	Mother-4y2m--45 (1)	4	M	F	0.9	gpt-3.5-turbo	1	1	Maxi will look in the cupboard first because that's where he usually keeps his chocolate.
cupboard-drawer_Mother-4y2m--45 (1)_4_M_F_90_gpt-4_1.txt	cupboard-drawer	Mother-4y2m--45 (1)	4	M	F	0.9	gpt-4	1	1	In the cupboard!
cupboard-drawer_Mother-5y1m--41 (1)_5_M_F_0_gpt-3.5-turbo_1.txt	cupboard-drawer	Mother-5y1m--41 (1)	5	M	F	0	gpt-3.5-turbo	1	1	Maxi will look in the cupboard first, but he won't find the chocolate there.
cupboard-drawer_Mother-5y1m--41 (1)_5_M_F_0_gpt-4_1.txt	cupboard-drawer	Mother-5y1m--41 (1)	5	M	F	0	gpt-4	1	1	In the cupboard!
cupboard-drawer_Mother-5y1m--41 (1)_5_M_F_50_gpt-3.5-turbo_1.txt	cupboard-drawer	Mother-5y1m--41 (1)	5	M	F	0.5	gpt-3.5-turbo	1	3	Maxi will look in the cupboard first, but he won't find it there because his mommy moved it to the drawer.
cupboard-drawer_Mother-5y1m--41 (1)_5_M_F_50_gpt-4_1.txt	cupboard-drawer	Mother-5y1m--41 (1)	5	M	F	0.5	gpt-4	1	1	In the cupboard.
cupboard-drawer_Mother-5y1m--41 (1)_5_M_F_90_gpt-3.5-turbo_1.txt	cupboard-drawer	Mother-5y1m--41 (1)	5	M	F	0.9	gpt-3.5-turbo	1	1	Maxi will probably look in the cupboard first, since that's where he usually puts his chocolate.
cupboard-drawer_Mother-5y1m--41 (1)_5_M_F_90_gpt-4_1.txt	cupboard-drawer	Mother-5y1m--41 (1)	5	M	F	0.9	gpt-4	1	1	In the cupboard!
cupboard-drawer_Mother-5y1m--46 (1)_5_M_F_0_gpt-3.5-turbo_1.txt	cupboard-drawer	Mother-5y1m--46 (1)	5	M	F	0	gpt-3.5-turbo	1	1	Maxi will look in the cupboard first, because that's where he left the chocolate.
cupboard-drawer_Mother-5y1m--46 (1)_5_M_F_0_gpt-4_1.txt	cupboard-drawer	Mother-5y1m--46 (1)	5	M	F	0	gpt-4	1	1	In the cupboard!
cupboard-drawer_Mother-5y1m--46 (1)_5_M_F_50_gpt-3.5-turbo_1.txt	cupboard-drawer	Mother-5y1m--46 (1)	5	M	F	0.5	gpt-3.5-turbo	1	1	Maxi will look in the cupboard, where he left the chocolate before going to the playground.
cupboard-drawer_Mother-5y1m--46 (1)_5_M_F_50_gpt-4_1.txt	cupboard-drawer	Mother-5y1m--46 (1)	5	M	F	0.5	gpt-4	1	1	In the cupboard!
cupboard-drawer_Mother-5y1m--46 (1)_5_M_F_90_gpt-3.5-turbo_1.txt	cupboard-drawer	Mother-5y1m--46 (1)	5	M	F	0.9	gpt-3.5-turbo	1	1	Maxi will probably look in the cupboard where he left the chocolate. Let's show him where it is and give him a delicious surprise!
cupboard-drawer_Mother-5y1m--46 (1)_5_M_F_90_gpt-4_1.txt	cupboard-drawer	Mother-5y1m--46 (1)	5	M	F	0.9	gpt-4	1	1	In the cupboard! Because that's where he left it.
cupboard-drawer_plain_1_F_M_0_gpt-3.5-turbo_1.txt	cupboard-drawer	plain	1	F	M	0	gpt-3.5-turbo	1	1	(thinks for a moment) Cup-board! Maxi look cup-board!
cupboard-drawer_plain_1_F_M_0_gpt-4_1.txt	cupboard-drawer	plain	1	F	M	0	gpt-4	1	1	Cup-bo!
cupboard-drawer_plain_1_F_M_50_gpt-3.5-turbo_1.txt	cupboard-drawer	plain	1	F	M	0.5	gpt-3.5-turbo	1	2	Maxi! Choco! Look! Draw-er!
cupboard-drawer_plain_1_F_M_50_gpt-4_1.txt	cupboard-drawer	plain	1	F	M	0.5	gpt-4	1	1	Cup! Cup! *points at the imaginary cupboard*
cupboard-drawer_plain_1_F_M_90_gpt-3.5-turbo_1.txt	cupboard-drawer	plain	1	F	M	0.9	gpt-3.5-turbo	1	2	Maxi look! Where chocolate? Drawer! Find!
cupboard-drawer_plain_1_F_M_90_gpt-4_1.txt	cupboard-drawer	plain	1	F	M	0.9	gpt-4	1	1	Cupboard! *points at imagined cupboard*
cupboard-drawer_plain_1_M_M_0_gpt-3.5-turbo_1.txt	cupboard-drawer	plain	1	M	M	0	gpt-3.5-turbo	1	2	(looks around) Maxi! (points to the drawer) Chocolate!
cupboard-drawer_plain_1_M_M_0_gpt-4_1.txt	cupboard-drawer	plain	1	M	M	0	gpt-4	1	1	Cup-bo!
cupboard-drawer_plain_1_M_M_50_gpt-3.5-turbo_1.txt	cupboard-drawer	plain	1	M	M	0.5	gpt-3.5-turbo	1	2	(thinks for a moment) Maxi look... drawer! (points towards the imaginary drawer) Chocolate!
cupboard-drawer_plain_1_M_M_50_gpt-4_1.txt	cupboard-drawer	plain	1	M	M	0.5	gpt-4	1	1	Maxi...Choco...Cup...cup...
cupboard-drawer_plain_1_M_M_90_gpt-3.5-turbo_1.txt	cupboard-drawer	plain	1	M	M	0.9	gpt-3.5-turbo	1	1	(pauses and looks around) Maxi look in cupboard! Maxi want chocolate!
cupboard-drawer_plain_1_M_M_90_gpt-4_1.txt	cupboard-drawer	plain	1	M	M	0.9	gpt-4	1	1	Ma-Maxi! Cu-Cu-Cu... Choco... Maxi!
cupboard-drawer_plain_2_F_M_0_gpt-3.5-turbo_1.txt	cupboard-drawer	plain	2	F	M	0	gpt-3.5-turbo	1	1	Maxi look in cupboard! Maxi want chocolate!
cupboard-drawer_plain_2_F_M_0_gpt-4_1.txt	cupboard-drawer	plain	2	F	M	0	gpt-4	1	1	Maxi... Cup... Cupboard!
cupboard-drawer_plain_2_F_M_50_gpt-3.5-turbo_1.txt	cupboard-drawer	plain	2	F	M	0.5	gpt-3.5-turbo	1	1	Maxi look in the cupboard for chocolate! Maxi wants chocolate!
cupboard-drawer_plain_2_F_M_50_gpt-4_1.txt	cupboard-drawer	plain	2	F	M	0.5	gpt-4	1	1	Maxi! Look... Cup...board!
cupboard-drawer_plain_2_F_M_90_gpt-3.5-turbo_1.txt	cupboard-drawer	plain	2	F	M	0.9	gpt-3.5-turbo	1	1	Maxi look in the cupboard for chocolate! Maxi wants chocolate!
cupboard-drawer_plain_2_F_M_90_gpt-4_1.txt	cupboard-drawer	plain	2	F	M	0.9	gpt-4	1	1	Cup...Cup...Cupboard! *giggles*
cupboard-drawer_plain_2_M_M_0_gpt-3.5-turbo_1.txt	cupboard-drawer	plain	2	M	M	0	gpt-3.5-turbo	1	1	Maxi look cupboard! Maxi want chocolate!
cupboard-drawer_plain_2_M_M_0_gpt-4_1.txt	cupboard-drawer	plain	2	M	M	0	gpt-4	1	1	Maxi... Maxi... Cup... Cupboard!
cupboard-drawer_plain_2_M_M_50_gpt-3.5-turbo_1.txt	cupboard-drawer	plain	2	M	M	0.5	gpt-3.5-turbo	1	1	Maxi look! Choco! Cupboard!
cupboard-drawer_plain_2_M_M_50_gpt-4_1.txt	cupboard-drawer	plain	2	M	M	0.5	gpt-4	1	1	Maxi... Maxi look... cup... cupboard!
cupboard-drawer_plain_2_M_M_90_gpt-3.5-turbo_1.txt	cupboard-drawer	plain	2	M	M	0.9	gpt-3.5-turbo	1	1	Maxi look in cupboard! Find chocolate! Yay, chocolate!
cupboard-drawer_plain_2_M_M_90_gpt-4_1.txt	cupboard-drawer	plain	2	M	M	0.9	gpt-4	1	1	Maxi look cupboad! Choco cupboad!
cupboard-drawer_plain_3_F_M_0_gpt-3.5-turbo_1.txt	cupboard-drawer	plain	3	F	M	0	gpt-3.5-turbo	1	1	Maxi will look in the cupboard first because that's where he left it. But he won't find it there because his mommy took it and put it in the drawer. Maxi will be surprised!
cupboard-drawer_plain_3_F_M_0_gpt-4_1.txt	cupboard-drawer	plain	3	F	M	0	gpt-4	1	1	Maxi look cupboard! But no choco. Choco in drawer!
cupboard-drawer_plain_3_F_M_50_gpt-3.5-turbo_1.txt	cupboard-drawer	plain	3	F	M	0.5	gpt-3.5-turbo	1	1	Maxi will look in the cupboard first, because that's where he left it. But he won't find it there because his mommy took it. Then he might look in the drawer and hopefully find his chocolate there!
cupboard-drawer_plain_3_F_M_50_gpt-4_1.txt	cupboard-drawer	plain	3	F	M	0.5	gpt-4	1	1	Maxi look in cupboard! But choco not there! Choco in drawer!
cupboard-drawer_plain_3_F_M_90_gpt-3.5-turbo_1.txt	cupboard-drawer	plain	3	F	M	0.9	gpt-3.5-turbo	1	1	Maxi is back! Yay! I think Maxi will look in the cupboard first, because that's where he left the chocolate. But uh-oh, it's not there anymore! Maybe he'll check the drawer next, since that's where his mommy put it.
cupboard-drawer_plain_3_F_M_90_gpt-4_1.txt	cupboard-drawer	plain	3	F	M	0.9	gpt-4	1	1	In the cupboard! Because Maxi put it there! He don't know mommy moved it!
cupboard-drawer_plain_3_M_M_0_gpt-3.5-turbo_1.txt	cupboard-drawer	plain	3	M	M	0	gpt-3.5-turbo	1	1	Maxi will look in the cupboard first because that's where he put the chocolate before he went to the playground. Maybe he'll find it there!
cupboard-drawer_plain_3_M_M_0_gpt-4_1.txt	cupboard-drawer	plain	3	M	M	0	gpt-4	1	1	Maxi look cupboard! But no chocolate! Chocolate in drawer!
cupboard-drawer_plain_3_M_M_50_gpt-3.5-turbo_1.txt	cupboard-drawer	plain	3	M	M	0.5	gpt-3.5-turbo	1	1	Maxi will look in the cupboard first because that's where he left his chocolate. But he won't find it there because his mommy took it and put it in the drawer. Maxi will be surprised!
cupboard-drawer_plain_3_M_M_50_gpt-4_1.txt	cupboard-drawer	plain	3	M	M	0.5	gpt-4	1	1	Maxi look in cupboard! But chocolate in drawer. I tell Maxi!
cupboard-drawer_plain_3_M_M_90_gpt-3.5-turbo_1.txt	cupboard-drawer	plain	3	M	M	0.9	gpt-3.5-turbo	1	1	Maxi will look in the cupboard! That's where he left his chocolate! I hope he can find it and be happy again!
cupboard-drawer_plain_3_M_M_90_gpt-4_1.txt	cupboard-drawer	plain	3	M	M	0.9	gpt-4	1	1	Maxi look cupboard! But choco not there... Choco in drawer!
cupboard-drawer_plain_4_F_M_0_gpt-3.5-turbo_1.txt	cupboard-drawer	plain	4	F	M	0	gpt-3.5-turbo	1	1	Maxi will look in the cupboard first because that's where he put the chocolate before he went to the playground.
cupboard-drawer_plain_4_F_M_0_gpt-4_1.txt	cupboard-drawer	plain	4	F	M	0	gpt-4	1	1	Maxi will look in the cupboard! Because that's where he left it, daddy.
cupboard-drawer_plain_4_F_M_50_gpt-3.5-turbo_1.txt	cupboard-drawer	plain	4	F	M	0.5	gpt-3.5-turbo	1	1	Maxi will look in the cupboard first because that's where he put his chocolate before he went to the playground.
cupboard-drawer_plain_4_F_M_50_gpt-4_1.txt	cupboard-drawer	plain	4	F	M	0.5	gpt-4	1	1	Maxi will look in the cupboard, daddy. But the chocolate is not there, it's in the drawer. Poor Maxi!
cupboard-drawer_plain_4_F_M_90_gpt-3.5-turbo_1.txt	cupboard-drawer	plain	4	F	M	0.9	gpt-3.5-turbo	1	1	Maxi is back! Yay! I think Maxi will look in the cupboard for his chocolate. That's where he put it before, right daddy?
cupboard-drawer_plain_4_F_M_90_gpt-4_1.txt	cupboard-drawer	plain	4	F	M	0.9	gpt-4	1	1	In the cupboard! Because that's where he put it!
cupboard-drawer_plain_4_M_M_0_gpt-3.5-turbo_1.txt	cupboard-drawer	plain	4	M	M	0	gpt-3.5-turbo	1	1	Maxi will look in the cupboard first because that's where he left it. But when he doesn't find it there, he will look in the drawer where his mommy hid it.
cupboard-drawer_plain_4_M_M_0_gpt-4_1.txt	cupboard-drawer	plain	4	M	M	0	gpt-4	1	1	Maxi will look in the cupboard! But chocolate is not there, it's in the drawer. Maxi will be sad.
cupboard-drawer_plain_4_M_M_50_gpt-3.5-turbo_1.txt	cupboard-drawer	plain	4	M	M	0.5	gpt-3.5-turbo	1	1	Maxi will look in the cupboard first, but he won't find it there because his mommy took it. Then he might look in the drawer and hopefully find his chocolate!
cupboard-drawer_plain_4_M_M_50_gpt-4_1.txt	cupboard-drawer	plain	4	M	M	0.5	gpt-4	1	1	Maxi will look in the cupboard! But chocolate is in the drawer! Poor Maxi.
cupboard-drawer_plain_4_M_M_90_gpt-3.5-turbo_1.txt	cupboard-drawer	plain	4	M	M	0.9	gpt-3.5-turbo	1	1	Maxi will look in the cupboard, Daddy! That's where he usually keeps his chocolate.
cupboard-drawer_plain_4_M_M_90_gpt-4_1.txt	cupboard-drawer	plain	4	M	M	0.9	gpt-4	1	1	In the cupboard! Because that's where he put it!
cupboard-drawer_plain_5_F_M_0_gpt-3.5-turbo_1.txt	cupboard-drawer	plain	5	F	M	0	gpt-3.5-turbo	1	1	Maxi will look in the cupboard first because that's where he left it. But when he doesn't find it there, he will probably check the drawer next. I hope he finds his chocolate soon!
cupboard-drawer_plain_5_F_M_0_gpt-4_1.txt	cupboard-drawer	plain	5	F	M	0	gpt-4	1	1	Maxi will look in the cupboard! Because that's where he left it. But he won't find it there because his mommy moved it to the drawer!
cupboard-drawer_plain_5_F_M_50_gpt-3.5-turbo_1.txt	cupboard-drawer	plain	5	F	M	0.5	gpt-3.5-turbo	1	1	Maxi will probably look in the cupboard first, because that's where he left it. But when he doesn't find it there, he might check the drawer. I hope he finds it soon!
cupboard-drawer_plain_5_F_M_50_gpt-4_1.txt	cupboard-drawer	plain	5	F	M	0.5	gpt-4	1	1	Maxi will look in the cupboard, daddy. But the chocolate is not there, it's in the drawer!
cupboard-drawer_plain_5_F_M_90_gpt-3.5-turbo_1.txt	cupboard-drawer	plain	5	F	M	0.9	gpt-3.5-turbo	1	1	Maxi will look in the cupboard first because that's where he put his chocolate. But it's not there anymore because his mommy took it and put it in the drawer. Maxi will be surprised when he can't find it there. Daddy, I hope Maxi's mommy gives the chocolate back to him soon.
cupboard-drawer_plain_5_F_M_90_gpt-4_1.txt	cupboard-drawer	plain	5	F	M	0.9	gpt-4	1	1	Maxi will look in the cupboard, daddy, because that's where he left it! But it's not there anymore. It's in the drawer!
cupboard-drawer_plain_5_M_M_0_gpt-3.5-turbo_1.txt	cupboard-drawer	plain	5	M	M	0	gpt-3.5-turbo	1	1	Maxi will look in the cupboard first because that's where he put the chocolate before he went to the playground.
cupboard-drawer_plain_5_M_M_0_gpt-4_1.txt	cupboard-drawer	plain	5	M	M	0	gpt-4	1	1	Maxi will look in the cupboard, daddy! Because that's where he put it. But it's not there anymore!
cupboard-drawer_plain_5_M_M_50_gpt-3.5-turbo_1.txt	cupboard-drawer	plain	5	M	M	0.5	gpt-3.5-turbo	1	1	Maxi is back! Yay! He's probably going to look in the cupboard first because that's where he left it. I hope he finds his chocolate there.
cupboard-drawer_plain_5_M_M_50_gpt-4_1.txt	cupboard-drawer	plain	5	M	M	0.5	gpt-4	1	1	Maxi will look in the cupboard, daddy! Because that's where he put his chocolate. But it's not there anymore, it's in the drawer!
cupboard-drawer_plain_5_M_M_90_gpt-3.5-turbo_1.txt	cupboard-drawer	plain	5	M	M	0.9	gpt-3.5-turbo	1	1	Maxi will look in the cupboard because that's where he usually keeps his chocolate. But it's not there anymore because his mommy put it in the drawer!
cupboard-drawer_plain_5_M_M_90_gpt-4_1.txt	cupboard-drawer	plain	5	M	M	0.9	gpt-4	1	1	Maxi will look in the cupboard! Because that's where he put it. But it's not there anymore! Oh no!
cupboard-drawer_plain_6_F_M_0_gpt-3.5-turbo_1.txt	cupboard-drawer	plain	6	F	M	0	gpt-3.5-turbo	1	1	Maxi will look in the cupboard because that's where he left his chocolate. But it's not there anymore because his mommy took it and put it in the drawer. Maxi will be surprised!
cupboard-drawer_plain_6_F_M_0_gpt-4_1.txt	cupboard-drawer	plain	6	F	M	0	gpt-4	1	1	Maxi will look in the cupboard! Because that's where he left it, daddy. But he won't find it there. His mommy moved it to the drawer!
cupboard-drawer_plain_6_F_M_50_gpt-3.5-turbo_1.txt	cupboard-drawer	plain	6	F	M	0.5	gpt-3.5-turbo	1	1	Maxi will probably look in the cupboard first because that's where he left it. But when he doesn't find it there, he might check other places like the drawer. I hope he finds it soon!
cupboard-drawer_plain_6_F_M_50_gpt-4_1.txt	cupboard-drawer	plain	6	F	M	0.5	gpt-4	1	1	Maxi will look in the cupboard, because that's where he left it. But he won't find it there because his mommy moved it to the drawer!
cupboard-drawer_plain_6_F_M_90_gpt-3.5-turbo_1.txt	cupboard-drawer	plain	6	F	M	0.9	gpt-3.5-turbo	1	1	Maxi will look in the cupboard first, because that's where he left it. But when he doesn't find it there, he might get sad and wonder where it went. Oh no, I hope he finds it soon!
cupboard-drawer_plain_6_F_M_90_gpt-4_1.txt	cupboard-drawer	plain	6	F	M	0.9	gpt-4	1	1	Maxi will look in the cupboard! Because that's where he left his chocolate!
cupboard-drawer_plain_6_M_M_0_gpt-3.5-turbo_1.txt	cupboard-drawer	plain	6	M	M	0	gpt-3.5-turbo	1	1	Maxi will probably look in the cupboard first, because that's where he left his chocolate. But when he doesn't find it there, he might start looking in other places like the drawer. I hope he finds it soon!
cupboard-drawer_plain_6_M_M_0_gpt-4_1.txt	cupboard-drawer	plain	6	M	M	0	gpt-4	1	1	Maxi will look in the cupboard because that's where he left it. But he won't find it there because his mommy moved it to the drawer!
cupboard-drawer_plain_6_M_M_50_gpt-3.5-turbo_1.txt	cupboard-drawer	plain	6	M	M	0.5	gpt-3.5-turbo	1	1	Maxi will look in the cupboard, because that's where he left the chocolate before he went to the playground.
cupboard-drawer_plain_6_M_M_50_gpt-4_1.txt	cupboard-drawer	plain	6	M	M	0.5	gpt-4	1	1	Maxi will look in the cupboard! Because that's where he left it!
cupboard-drawer_plain_6_M_M_90_gpt-3.5-turbo_1.txt	cupboard-drawer	plain	6	M	M	0.9	gpt-3.5-turbo	1	1	Maxi will look in the cupboard because that's where he put the chocolate earlier. But oh no, he won't find it there because his mommy took it and put it in the drawer!
cupboard-drawer_plain_6_M_M_90_gpt-4_1.txt	cupboard-drawer	plain	6	M	M	0.9	gpt-4	1	1	Maxi will look in the cupboard! Because that's where he left it. But, oh no, he won't find it there because his mommy moved it to the drawer!
