# Supplementary material for: Large language models are able to downplay their cognitive abilities to fit the persona they simulate
Source: PLoS One. 2024 Mar 13;19(3):e0298522. doi: 10.1371/journal.pone.0298522 (PMC10936766; doi:10.1371/journal.pone.0298522)
Supplement: S2 File — (ZIP) [file pone.0298522.s002.zip › S3 Scripts and data processing/output2.txt]

File	Topic	Initialisation	Age	Gender	Parent's gender	Temperature	Model	Iteration ID	Size	Compressed Size	Topic Word	Last Line	Comment
candy-pencils_explain_1_F_F_0_gpt-3.5-turbo_1.txt	candy-pencils	explain	1	F	F	0.0	gpt-3.5-turbo	1	253	152	1	(Pauses and thinks) Hmm... I think she will also think there are candies inside, just like I did.
candy-pencils_explain_1_F_F_0_gpt-4_1.txt	candy-pencils	explain	1	F	F	0.0	gpt-4	1	28	25	2	(At this age, the child might not be able to predict her sister's false belief. She might say "pencils," because she knows that's what's inside the box, not realizing her sister will likely think it's candy.)
candy-pencils_explain_1_F_F_50_gpt-3.5-turbo_1.txt	candy-pencils	explain	1	F	F	0.5	gpt-3.5-turbo	1	241	154	1	(Pauses and thinks) Hmm, maybe she will think there are candies too, just like I did.
candy-pencils_explain_1_F_F_50_gpt-4_1.txt	candy-pencils	explain	1	F	F	0.5	gpt-4	1	28	25	0	(The child might not respond accurately to this question. At around 1 year of age, children are still developing their theory of mind and may not yet understand that their sister will have the same initial belief that they did - that there is candy in the box.)
candy-pencils_explain_1_F_F_90_gpt-3.5-turbo_1.txt	candy-pencils	explain	1	F	F	0.9	gpt-3.5-turbo	1	151	116	1	(pauses for a moment, thinking) Um, she'll think there are candies inside, just like I did!
candy-pencils_explain_1_F_F_90_gpt-4_1.txt	candy-pencils	explain	1	F	F	0.9	gpt-4	1	818	409	1	*Looks at mother without being able to articulate a response. At this age (1-year-old), the child has not yet developed the Theory of Mind necessary to understand that her sister has a different perspective, and she will expect candy instead of pencils.*
candy-pencils_explain_1_M_F_0_gpt-3.5-turbo_1.txt	candy-pencils	explain	1	M	F	0.0	gpt-3.5-turbo	1	253	152	1	(Pauses and thinks) Hmm... I think she will also think there are candies inside, just like I did.
candy-pencils_explain_1_M_F_0_gpt-4_1.txt	candy-pencils	explain	1	M	F	0.0	gpt-4	1	64	45	2	Pencils!	(Note: At this age, the child is likely to assume that their sister will know there are pencils inside the box, because they themselves now know this. The understanding that others can hold different beliefs, and that these beliefs can be false, typically develops around age 3.)
candy-pencils_explain_1_M_F_50_gpt-3.5-turbo_1.txt	candy-pencils	explain	1	M	F	0.5	gpt-3.5-turbo	1	484	241	4	Hmm, I think she might also think there are chocolates inside because she doesn't know what's really in there. It will be fun to see her reaction!
candy-pencils_explain_1_M_F_50_gpt-4_1.txt	candy-pencils	explain	1	M	F	0.5	gpt-4	1	16	13	2	(May not respond accurately to the question, because at this age, children typically do not yet understand that others may hold different beliefs or expectations. The child might say "pencils," because that's what he knows is in the box, not realizing that his sister, who hasn't seen the contents, will likely expect candy.)
candy-pencils_explain_1_M_F_90_gpt-3.5-turbo_1.txt	candy-pencils	explain	1	M	F	0.9	gpt-3.5-turbo	1	320	191	1	Hmm, I think she might also think it's candy. She likes candy too!
candy-pencils_explain_1_M_F_90_gpt-4_1.txt	candy-pencils	explain	1	M	F	0.9	gpt-4	1	58	37	1	(Likely to say 'candy' or give a similar response, as children this age often project their newfound knowledge onto others. They typically don't yet fully understand that other people have different information than they do.) Candy!
candy-pencils_explain_2_F_F_0_gpt-3.5-turbo_1.txt	candy-pencils	explain	2	F	F	0.0	gpt-3.5-turbo	1	385	197	4	Hmm, I think she will also think there are chocolates inside. She loves chocolates too!
candy-pencils_explain_2_F_F_0_gpt-4_1.txt	candy-pencils	explain	2	F	F	0.0	gpt-4	1	92	64	1	Candy!
candy-pencils_explain_2_F_F_50_gpt-3.5-turbo_1.txt	candy-pencils	explain	2	F	F	0.5	gpt-3.5-turbo	1	346	175	4	Well, if she didn't see what was inside before, she might also think there are chocolates inside.
candy-pencils_explain_2_F_F_50_gpt-4_1.txt	candy-pencils	explain	2	F	F	0.5	gpt-4	1	100	72	2	Pencils!	(Note: At around 2 years of age, children typically haven't yet developed a full Theory of Mind. They might not understand that their sister, who hasn't seen the pencils, will still believe that the box contains candy, as was initially suggested. This understanding usually develops around the age of 4.)
candy-pencils_explain_2_F_F_90_gpt-3.5-turbo_1.txt	candy-pencils	explain	2	F	F	0.9	gpt-3.5-turbo	1	443	239	2	Hmm, I'm not sure. Maybe she will think there are pencils inside too, like me, because that's what we just saw when you opened it.
candy-pencils_explain_2_F_F_90_gpt-4_1.txt	candy-pencils	explain	2	F	F	0.9	gpt-4	1	135	90	1	Candy! Sister think candy inside!	(Note: At this age, children may not fully grasp the concept that their sister does not share their new knowledge. The child knows pencils are inside, but still thinks that her sister will expect candy, showing an early understanding of Theory of Mind.)
candy-pencils_explain_2_M_F_0_gpt-3.5-turbo_1.txt	candy-pencils	explain	2	M	F	0.0	gpt-3.5-turbo	1	373	196	4	Hmm, I think she will also think there are chocolates inside because she didn't see what happened when you opened it.
candy-pencils_explain_2_M_F_0_gpt-4_1.txt	candy-pencils	explain	2	M	F	0.0	gpt-4	1	123	83	2	Pencils!	(Note: At 2 years old, the child is likely to assume that their sister will also know there are pencils inside, even though she hasn't seen inside the box yet. This is because the child is still developing their understanding of the Theory of Mind and may not yet fully grasp that others can hold different beliefs or knowledge.)
candy-pencils_explain_2_M_F_50_gpt-3.5-turbo_1.txt	candy-pencils	explain	2	M	F	0.5	gpt-3.5-turbo	1	359	198	4	Hmm, I think she will also think there are chocolates inside the box, just like I did.
candy-pencils_explain_2_M_F_50_gpt-4_1.txt	candy-pencils	explain	2	M	F	0.5	gpt-4	1	116	77	2	Pencils!	(Note: At this age, the child may not yet fully grasp that his sister, not having seen the pencils, will still believe the box contains candy. This is a part of the theory of mind development.)
candy-pencils_explain_2_M_F_90_gpt-3.5-turbo_1.txt	candy-pencils	explain	2	M	F	0.9	gpt-3.5-turbo	1	474	254	4	Hmm, I think she might also think there are chocolates inside. It will be funny to see her reaction when she finds out it's pencils!
candy-pencils_explain_2_M_F_90_gpt-4_1.txt	candy-pencils	explain	2	M	F	0.9	gpt-4	1	103	66	2	Pencils!
candy-pencils_explain_3_F_F_0_gpt-3.5-turbo_1.txt	candy-pencils	explain	3	F	F	0.0	gpt-3.5-turbo	1	560	294	1	Hmm, I think she might also think there are candies inside because she loves sweets just like me. But maybe she will be surprised too when she sees the pencils!
candy-pencils_explain_3_F_F_0_gpt-4_1.txt	candy-pencils	explain	3	F	F	0.0	gpt-4	1	186	130	1	She will think candy! Because it's a candy box!
candy-pencils_explain_3_F_F_50_gpt-3.5-turbo_1.txt	candy-pencils	explain	3	F	F	0.5	gpt-3.5-turbo	1	479	255	4	Well, she might also think there are chocolates inside because she loves them too. It will be interesting to see her reaction when she opens it!
candy-pencils_explain_3_F_F_50_gpt-4_1.txt	candy-pencils	explain	3	F	F	0.5	gpt-4	1	147	103	1	Candy! She will think candy!
candy-pencils_explain_3_F_F_90_gpt-3.5-turbo_1.txt	candy-pencils	explain	3	F	F	0.9	gpt-3.5-turbo	1	590	309	4	Hmm, I think she might also believe there are chocolates inside because the box looks like a candy box. She might get surprised like me when she sees the pencils instead!
candy-pencils_explain_3_F_F_90_gpt-4_1.txt	candy-pencils	explain	3	F	F	0.9	gpt-4	1	147	112	1	Umm... She will think candies!
candy-pencils_explain_3_M_F_0_gpt-3.5-turbo_1.txt	candy-pencils	explain	3	M	F	0.0	gpt-3.5-turbo	1	492	261	4	Hmm, I think she might also think there are chocolates inside because she loves chocolates too!
candy-pencils_explain_3_M_F_0_gpt-4_1.txt	candy-pencils	explain	3	M	F	0.0	gpt-4	1	134	94	1	Candy!
candy-pencils_explain_3_M_F_50_gpt-3.5-turbo_1.txt	candy-pencils	explain	3	M	F	0.5	gpt-3.5-turbo	1	591	304	1	Well, if she hasn't seen what's inside yet, she might also think there's candy inside. She might be surprised when she sees pencils too, just like I was!
candy-pencils_explain_3_M_F_50_gpt-4_1.txt	candy-pencils	explain	3	M	F	0.5	gpt-4	1	162	119	1	She will think candy is inside, just like I did!
candy-pencils_explain_3_M_F_90_gpt-3.5-turbo_1.txt	candy-pencils	explain	3	M	F	0.9	gpt-3.5-turbo	1	386	220	4	Hmm, I think she might still believe there are chocolates inside because she hasn't seen the pencils yet.
candy-pencils_explain_3_M_F_90_gpt-4_1.txt	candy-pencils	explain	3	M	F	0.9	gpt-4	1	133	98	2	Pencils!
candy-pencils_explain_4_F_F_0_gpt-3.5-turbo_1.txt	candy-pencils	explain	4	F	F	0.0	gpt-3.5-turbo	1	560	289	1	Hmm, I think she might also think there are candies inside because it's a candy box. She might be surprised when she sees pencils instead.
candy-pencils_explain_4_F_F_0_gpt-4_1.txt	candy-pencils	explain	4	F	F	0.0	gpt-4	1	314	183	1	She will think there are candies inside, because it's a candy box!
candy-pencils_explain_4_F_F_50_gpt-3.5-turbo_1.txt	candy-pencils	explain	4	F	F	0.5	gpt-3.5-turbo	1	624	327	4	Well, if you show her the closed box without telling her what's inside, she might think there are chocolates too, just like I did. She won't know about the pencils until you open it and show her.
candy-pencils_explain_4_F_F_50_gpt-4_1.txt	candy-pencils	explain	4	F	F	0.5	gpt-4	1	217	134	1	She will think there are candies inside!
candy-pencils_explain_4_F_F_90_gpt-3.5-turbo_1.txt	candy-pencils	explain	4	F	F	0.9	gpt-3.5-turbo	1	560	292	4	Hmm, I think she might think there are chocolates inside too, just like I did. She loves chocolates as much as I do!
candy-pencils_explain_4_F_F_90_gpt-4_1.txt	candy-pencils	explain	4	F	F	0.9	gpt-4	1	220	152	1	She will think there's candy inside, just like I did!
candy-pencils_explain_4_M_F_0_gpt-3.5-turbo_1.txt	candy-pencils	explain	4	M	F	0.0	gpt-3.5-turbo	1	699	359	1	Well, if she hasn't seen what happened with me, she might think there are candies inside too. She won't know that it's actually pencils. Maybe we can tell her before she opens it, so she won't be surprised like I was.
candy-pencils_explain_4_M_F_0_gpt-4_1.txt	candy-pencils	explain	4	M	F	0.0	gpt-4	1	322	188	1	She will think there are candies inside, because it's a candy box!
candy-pencils_explain_4_M_F_50_gpt-3.5-turbo_1.txt	candy-pencils	explain	4	M	F	0.5	gpt-3.5-turbo	1	547	282	1	Well, if she hasn't seen what's inside yet, she might also think there are candies inside, just like I did. She might be surprised to see pencils instead!
candy-pencils_explain_4_M_F_50_gpt-4_1.txt	candy-pencils	explain	4	M	F	0.5	gpt-4	1	337	189	1	She will think there are candies inside, just like I did!
candy-pencils_explain_4_M_F_90_gpt-3.5-turbo_1.txt	candy-pencils	explain	4	M	F	0.9	gpt-3.5-turbo	1	555	296	1	Hmm, I think she will think there are candies inside, just like I did at first. She doesn't know that there are pencils in it. It will be fun to see her reaction!
candy-pencils_explain_4_M_F_90_gpt-4_1.txt	candy-pencils	explain	4	M	F	0.9	gpt-4	1	408	232	4	She will think there are chocolates inside, like I did, because it looks like a candy box!
candy-pencils_explain_5_F_F_0_gpt-3.5-turbo_1.txt	candy-pencils	explain	5	F	F	0.0	gpt-3.5-turbo	1	699	352	1	Well, if she hasn't seen what happened with me, she might think there are candies inside too. She might be excited to open it and find out. But I can tell her beforehand that there are pencils inside, so she knows what to expect.
candy-pencils_explain_5_F_F_0_gpt-4_1.txt	candy-pencils	explain	5	F	F	0.0	gpt-4	1	361	188	1	She will think there are candies inside, because it's a candy box. But she will be surprised like I was!
candy-pencils_explain_5_F_F_50_gpt-3.5-turbo_1.txt	candy-pencils	explain	5	F	F	0.5	gpt-3.5-turbo	1	634	342	1	Hmm, I think she might also believe there are candies inside because the box looks like a candy box. It will be interesting to see her reaction when she finds out there are pencils instead!
candy-pencils_explain_5_F_F_50_gpt-4_1.txt	candy-pencils	explain	5	F	F	0.5	gpt-4	1	402	204	1	She will think there are candies inside, because it's a candy box. But she will be surprised like I was!
candy-pencils_explain_5_F_F_90_gpt-3.5-turbo_1.txt	candy-pencils	explain	5	F	F	0.9	gpt-3.5-turbo	1	592	334	1	Well, I don't know for sure, but I think she might also expect there to be candy inside because she loves candy just like me. It will be interesting to see her reaction!
candy-pencils_explain_5_F_F_90_gpt-4_1.txt	candy-pencils	explain	5	F	F	0.9	gpt-4	1	320	175	2	She will think there are candies inside the box, just like I thought. But it's pencils! Can I tell her?
candy-pencils_explain_5_M_F_0_gpt-3.5-turbo_1.txt	candy-pencils	explain	5	M	F	0.0	gpt-3.5-turbo	1	550	292	1	Well, if she hasn't seen what happened just now, she might think there are candies inside too. She won't know that you showed me the pencils.
candy-pencils_explain_5_M_F_0_gpt-4_1.txt	candy-pencils	explain	5	M	F	0.0	gpt-4	1	455	232	1	She will think there are candies inside, because it's a candy box. But she will be surprised like I was!
candy-pencils_explain_5_M_F_50_gpt-3.5-turbo_1.txt	candy-pencils	explain	5	M	F	0.5	gpt-3.5-turbo	1	440	251	1	Hmm, I think she might also think there are candies inside because she hasn't seen what's inside yet.
candy-pencils_explain_5_M_F_50_gpt-4_1.txt	candy-pencils	explain	5	M	F	0.5	gpt-4	1	382	182	1	She will think there are candies inside, because it's a candy box. But she will be surprised like me to find pencils!
candy-pencils_explain_5_M_F_90_gpt-3.5-turbo_1.txt	candy-pencils	explain	5	M	F	0.9	gpt-3.5-turbo	1	475	256	4	Well, if she hasn't seen that you put pencils inside, she might also think there are chocolates in the box. She won't know until she opens it and sees the pencils.
candy-pencils_explain_5_M_F_90_gpt-4_1.txt	candy-pencils	explain	5	M	F	0.9	gpt-4	1	301	189	1	She will think there's candy inside, just like I did before.
candy-pencils_explain_6_F_F_0_gpt-3.5-turbo_1.txt	candy-pencils	explain	6	F	F	0.0	gpt-3.5-turbo	1	699	352	1	Well, if she hasn't seen what happened with me, she might think there are candies inside too. She might be excited to open it and find out. But I can tell her beforehand that there are pencils inside, so she knows what to expect.
candy-pencils_explain_6_F_F_0_gpt-4_1.txt	candy-pencils	explain	6	F	F	0.0	gpt-4	1	503	237	1	She will think there are candies inside, because it's a candy box. But she doesn't know about the pencils like I do.
candy-pencils_explain_6_F_F_50_gpt-3.5-turbo_1.txt	candy-pencils	explain	6	F	F	0.5	gpt-3.5-turbo	1	720	378	1	Hmm, I think she might also expect candies since it's a candy box. But it will be interesting to see if she guesses correctly or if she'll be as surprised as I was. Let's go show her and find out!
candy-pencils_explain_6_F_F_50_gpt-4_1.txt	candy-pencils	explain	6	F	F	0.5	gpt-4	1	604	289	1	She will probably think there's candy inside because it's a candy box. But she doesn't know that you put pencils in there. Should we tell her?
candy-pencils_explain_6_F_F_90_gpt-3.5-turbo_1.txt	candy-pencils	explain	6	F	F	0.9	gpt-3.5-turbo	1	573	306	4	Well, if she hasn't seen you put the pencils in, she might think there are chocolates in the box, just like I did. She won't know until she opens it herself.
candy-pencils_explain_6_F_F_90_gpt-4_1.txt	candy-pencils	explain	6	F	F	0.9	gpt-4	1	293	181	1	She will think there is candy inside, mommy, because it's a candy box!
candy-pencils_explain_6_M_F_0_gpt-3.5-turbo_1.txt	candy-pencils	explain	6	M	F	0.0	gpt-3.5-turbo	1	768	371	1	Well, if she hasn't seen what happened with me, she might also think there are candies inside. She might be excited to open it and find out. But I think it would be helpful if you let her know beforehand that there are pencils inside, so she won't be surprised like I was.
candy-pencils_explain_6_M_F_0_gpt-4_1.txt	candy-pencils	explain	6	M	F	0.0	gpt-4	1	366	196	1	She will think there are candies inside, because it's a candy box. But actually, there are pencils inside!
candy-pencils_explain_6_M_F_50_gpt-3.5-turbo_1.txt	candy-pencils	explain	6	M	F	0.5	gpt-3.5-turbo	1	566	305	1	Well, I think she might also believe that there are candies inside the box because she hasn't seen what's inside yet. She might be just as surprised as I was when she opens it.
candy-pencils_explain_6_M_F_50_gpt-4_1.txt	candy-pencils	explain	6	M	F	0.5	gpt-4	1	387	202	4	She will think there are chocolates inside, because she didn't see you open it like I did.
candy-pencils_explain_6_M_F_90_gpt-3.5-turbo_1.txt	candy-pencils	explain	6	M	F	0.9	gpt-3.5-turbo	1	887	473	1	Well, I can't be sure, but based on her previous experiences with candy boxes, she might also think there are candies inside. But who knows, maybe she'll have a different guess. Let's see what she says!
candy-pencils_explain_6_M_F_90_gpt-4_1.txt	candy-pencils	explain	6	M	F	0.9	gpt-4	1	535	267	1	She will think there are candies inside the box because it's a candy box. But she will be surprised to find pencils just like I was!
candy-pencils_Father-2y1m--020027_2_M_M_0_gpt-3.5-turbo_1.txt	candy-pencils	Father-2y1m--020027	2	M	M	0.0	gpt-3.5-turbo	1	230	141	0	I don't know, let's go ask her!
candy-pencils_Father-2y1m--020027_2_M_M_0_gpt-4_1.txt	candy-pencils	Father-2y1m--020027	2	M	M	0.0	gpt-4	1	178	121	1	she will think there is candy inside!
candy-pencils_Father-2y1m--020027_2_M_M_50_gpt-3.5-turbo_1.txt	candy-pencils	Father-2y1m--020027	2	M	M	0.5	gpt-3.5-turbo	1	226	153	1	I'm not sure. Maybe she'll think there are candies too.
candy-pencils_Father-2y1m--020027_2_M_M_50_gpt-4_1.txt	candy-pencils	Father-2y1m--020027	2	M	M	0.5	gpt-4	1	230	144	1	um, she will think candies are inside because it's a candy box.
candy-pencils_Father-2y1m--020027_2_M_M_90_gpt-3.5-turbo_1.txt	candy-pencils	Father-2y1m--020027	2	M	M	0.9	gpt-3.5-turbo	1	247	164	0	I'm not sure, but I think she'll be excited to see what's inside.
candy-pencils_Father-2y1m--020027_2_M_M_90_gpt-4_1.txt	candy-pencils	Father-2y1m--020027	2	M	M	0.9	gpt-4	1	184	133	1	She will think it's candy too!
candy-pencils_Father-2y1m--020028_2_M_M_0_gpt-3.5-turbo_1.txt	candy-pencils	Father-2y1m--020028	2	M	M	0.0	gpt-3.5-turbo	1	226	144	1	I don't know, maybe she'll think there are candies too!
candy-pencils_Father-2y1m--020028_2_M_M_0_gpt-4_1.txt	candy-pencils	Father-2y1m--020028	2	M	M	0.0	gpt-4	1	100	84	2	um, pencils?
candy-pencils_Father-2y1m--020028_2_M_M_50_gpt-3.5-turbo_1.txt	candy-pencils	Father-2y1m--020028	2	M	M	0.5	gpt-3.5-turbo	1	278	188	3	Hmm, I'm not sure. Maybe she'll think there are toys or stickers inside.
candy-pencils_Father-2y1m--020028_2_M_M_50_gpt-4_1.txt	candy-pencils	Father-2y1m--020028	2	M	M	0.5	gpt-4	1	81	69	2	um, pencils?
candy-pencils_Father-2y1m--020028_2_M_M_90_gpt-3.5-turbo_1.txt	candy-pencils	Father-2y1m--020028	2	M	M	0.9	gpt-3.5-turbo	1	212	146	1	Hmm, I think she might guess that there are candies inside too.
candy-pencils_Father-2y1m--020028_2_M_M_90_gpt-4_1.txt	candy-pencils	Father-2y1m--020028	2	M	M	0.9	gpt-4	1	199	135	1	she might think there is candy in the box because it's a candy box.
candy-pencils_Father-2y1m--020029_2_M_M_0_gpt-3.5-turbo_1.txt	candy-pencils	Father-2y1m--020029	2	M	M	0.0	gpt-3.5-turbo	1	288	184	1	I'm not sure, Daddy. Maybe she'll think there are candies too.
candy-pencils_Father-2y1m--020029_2_M_M_0_gpt-4_1.txt	candy-pencils	Father-2y1m--020029	2	M	M	0.0	gpt-4	1	74	61	1	She will think it's candy!
candy-pencils_Father-2y1m--020029_2_M_M_50_gpt-3.5-turbo_1.txt	candy-pencils	Father-2y1m--020029	2	M	M	0.5	gpt-3.5-turbo	1	264	172	1	I'm not sure, Daddy. Maybe she'll think it's candy too!
candy-pencils_Father-2y1m--020029_2_M_M_50_gpt-4_1.txt	candy-pencils	Father-2y1m--020029	2	M	M	0.5	gpt-4	1	135	95	1	She will think it's candy!
candy-pencils_Father-2y1m--020029_2_M_M_90_gpt-3.5-turbo_1.txt	candy-pencils	Father-2y1m--020029	2	M	M	0.9	gpt-3.5-turbo	1	236	146	0	I don't know, but let's find out together!
candy-pencils_Father-2y1m--020029_2_M_M_90_gpt-4_1.txt	candy-pencils	Father-2y1m--020029	2	M	M	0.9	gpt-4	1	127	96	1	she will think it's candy!
candy-pencils_Father-2y1m--020105_2_M_M_0_gpt-3.5-turbo_1.txt	candy-pencils	Father-2y1m--020105	2	M	M	0.0	gpt-3.5-turbo	1	257	161	0	I'm not sure, but let's find out together when you show it to her!
candy-pencils_Father-2y1m--020105_2_M_M_0_gpt-4_1.txt	candy-pencils	Father-2y1m--020105	2	M	M	0.0	gpt-4	1	120	95	1	She will think there is candy inside!
candy-pencils_Father-2y1m--020105_2_M_M_50_gpt-3.5-turbo_1.txt	candy-pencils	Father-2y1m--020105	2	M	M	0.5	gpt-3.5-turbo	1	391	232	1	Hmm, I'm not sure. Maybe she'll think it's candy too. It'll be fun to see her reaction when she finds out it's pencils.
candy-pencils_Father-2y1m--020105_2_M_M_50_gpt-4_1.txt	candy-pencils	Father-2y1m--020105	2	M	M	0.5	gpt-4	1	165	117	4	She will think it's chocolates too!
candy-pencils_Father-2y1m--020105_2_M_M_90_gpt-3.5-turbo_1.txt	candy-pencils	Father-2y1m--020105	2	M	M	0.9	gpt-3.5-turbo	1	226	154	0	I'm not sure, maybe she'll guess right or maybe she'll be surprised too.
candy-pencils_Father-2y1m--020105_2_M_M_90_gpt-4_1.txt	candy-pencils	Father-2y1m--020105	2	M	M	0.9	gpt-4	1	67	61	2	pencils!
candy-pencils_Father-2y2m--nanette_2_M_M_0_gpt-3.5-turbo_1.txt	candy-pencils	Father-2y2m--nanette	2	M	M	0.0	gpt-3.5-turbo	1	159	115	3	Maybe she'll think it's a toy or a snack.
candy-pencils_Father-2y2m--nanette_2_M_M_0_gpt-4_1.txt	candy-pencils	Father-2y2m--nanette	2	M	M	0.0	gpt-4	1	78	58	1	candy.
candy-pencils_Father-2y2m--nanette_2_M_M_50_gpt-3.5-turbo_1.txt	candy-pencils	Father-2y2m--nanette	2	M	M	0.5	gpt-3.5-turbo	1	174	122	3	Maybe she'll think there are crayons inside.
candy-pencils_Father-2y2m--nanette_2_M_M_50_gpt-4_1.txt	candy-pencils	Father-2y2m--nanette	2	M	M	0.5	gpt-4	1	85	57	2	pencils.
candy-pencils_Father-2y2m--nanette_2_M_M_90_gpt-3.5-turbo_1.txt	candy-pencils	Father-2y2m--nanette	2	M	M	0.9	gpt-3.5-turbo	1	156	112	0	I don't have a sister.
candy-pencils_Father-2y2m--nanette_2_M_M_90_gpt-4_1.txt	candy-pencils	Father-2y2m--nanette	2	M	M	0.9	gpt-4	1	77	61	1	candy.
candy-pencils_Father-4y0m--wanda (1)_4_M_M_0_gpt-3.5-turbo_1.txt	candy-pencils	Father-4y0m--wanda (1)	4	M	M	0.0	gpt-3.5-turbo	1	195	133	0	I don't know, let's go ask her!
candy-pencils_Father-4y0m--wanda (1)_4_M_M_0_gpt-4_1.txt	candy-pencils	Father-4y0m--wanda (1)	4	M	M	0.0	gpt-4	1	184	113	1	she will think there's candy inside too!
candy-pencils_Father-4y0m--wanda (1)_4_M_M_50_gpt-3.5-turbo_1.txt	candy-pencils	Father-4y0m--wanda (1)	4	M	M	0.5	gpt-3.5-turbo	1	229	148	0	I'm not sure, but let's go ask her and find out!
candy-pencils_Father-4y0m--wanda (1)_4_M_M_50_gpt-4_1.txt	candy-pencils	Father-4y0m--wanda (1)	4	M	M	0.5	gpt-4	1	139	89	1	she will think it's candy too!
candy-pencils_Father-4y0m--wanda (1)_4_M_M_90_gpt-3.5-turbo_1.txt	candy-pencils	Father-4y0m--wanda (1)	4	M	M	0.9	gpt-3.5-turbo	1	224	147	0	I'm not sure, but let's go ask her and find out.
candy-pencils_Father-4y0m--wanda (1)_4_M_M_90_gpt-4_1.txt	candy-pencils	Father-4y0m--wanda (1)	4	M	M	0.9	gpt-4	1	200	143	4	She will also think it's chocolates, just like I did!
candy-pencils_Father-4y0m--xavia_4_M_M_0_gpt-3.5-turbo_1.txt	candy-pencils	Father-4y0m--xavia	4	M	M	0.0	gpt-3.5-turbo	1	256	170	0	I'm not sure, but let's find out together!
candy-pencils_Father-4y0m--xavia_4_M_M_0_gpt-4_1.txt	candy-pencils	Father-4y0m--xavia	4	M	M	0.0	gpt-4	1	39	35	2	pencils.
candy-pencils_Father-4y0m--xavia_4_M_M_50_gpt-3.5-turbo_1.txt	candy-pencils	Father-4y0m--xavia	4	M	M	0.5	gpt-3.5-turbo	1	266	174	0	I don't know, she might be just as surprised as I was! Let's find out together.
candy-pencils_Father-4y0m--xavia_4_M_M_50_gpt-4_1.txt	candy-pencils	Father-4y0m--xavia	4	M	M	0.5	gpt-4	1	59	54	1	she will think it's candy.
candy-pencils_Father-4y0m--xavia_4_M_M_90_gpt-3.5-turbo_1.txt	candy-pencils	Father-4y0m--xavia	4	M	M	0.9	gpt-3.5-turbo	1	258	162	0	I'm not sure, let's go ask her and find out!
candy-pencils_Father-4y0m--xavia_4_M_M_90_gpt-4_1.txt	candy-pencils	Father-4y0m--xavia	4	M	M	0.9	gpt-4	1	162	111	1	probably candy, since it's a candy box.
candy-pencils_Father-4y1m--andy_4_M_M_0_gpt-3.5-turbo_1.txt	candy-pencils	Father-4y1m--andy	4	M	M	0.0	gpt-3.5-turbo	1	364	225	1	I'm not sure. Maybe she'll think it's candy too, or maybe she'll guess it's something else. Let's see her reaction when you show it to her.
candy-pencils_Father-4y1m--andy_4_M_M_0_gpt-4_1.txt	candy-pencils	Father-4y1m--andy	4	M	M	0.0	gpt-4	1	142	105	1	she will think there is candy inside!
candy-pencils_Father-4y1m--andy_4_M_M_50_gpt-3.5-turbo_1.txt	candy-pencils	Father-4y1m--andy	4	M	M	0.5	gpt-3.5-turbo	1	263	173	1	I don't know, maybe she'll think it's candy too.
candy-pencils_Father-4y1m--andy_4_M_M_50_gpt-4_1.txt	candy-pencils	Father-4y1m--andy	4	M	M	0.5	gpt-4	1	203	139	1	She will also think there is candy inside!
candy-pencils_Father-4y1m--andy_4_M_M_90_gpt-3.5-turbo_1.txt	candy-pencils	Father-4y1m--andy	4	M	M	0.9	gpt-3.5-turbo	1	241	156	0	I'm not sure, but I think she'll be excited too! Let's go find out!
candy-pencils_Father-4y1m--andy_4_M_M_90_gpt-4_1.txt	candy-pencils	Father-4y1m--andy	4	M	M	0.9	gpt-4	1	139	105	1	candy, like I thought!
candy-pencils_Father-4y2m--040201_4_M_M_0_gpt-3.5-turbo_1.txt	candy-pencils	Father-4y2m--040201	4	M	M	0.0	gpt-3.5-turbo	1	226	142	1	I don't know, maybe she'll think it's candy too.
candy-pencils_Father-4y2m--040201_4_M_M_0_gpt-4_1.txt	candy-pencils	Father-4y2m--040201	4	M	M	0.0	gpt-4	1	118	90	1	she will think there are candies inside!
candy-pencils_Father-4y2m--040201_4_M_M_50_gpt-3.5-turbo_1.txt	candy-pencils	Father-4y2m--040201	4	M	M	0.5	gpt-3.5-turbo	1	176	124	1	I don't know, maybe she'll think it's candy too.
candy-pencils_Father-4y2m--040201_4_M_M_50_gpt-4_1.txt	candy-pencils	Father-4y2m--040201	4	M	M	0.5	gpt-4	1	130	106	1	candies!
candy-pencils_Father-4y2m--040201_4_M_M_90_gpt-3.5-turbo_1.txt	candy-pencils	Father-4y2m--040201	4	M	M	0.9	gpt-3.5-turbo	1	199	138	1	I don't know, maybe she'll think it's candy too!
candy-pencils_Father-4y2m--040201_4_M_M_90_gpt-4_1.txt	candy-pencils	Father-4y2m--040201	4	M	M	0.9	gpt-4	1	104	88	2	pencils!
candy-pencils_Mother-1y5m--010428_1_M_F_0_gpt-3.5-turbo_1.txt	candy-pencils	Mother-1y5m--010428	1	M	F	0.0	gpt-3.5-turbo	1	49	33	0	---. [looks at mother]
candy-pencils_Mother-1y5m--010428_1_M_F_0_gpt-4_1.txt	candy-pencils	Mother-1y5m--010428	1	M	F	0.0	gpt-4	1	46	24	1	candy.
candy-pencils_Mother-1y5m--010428_1_M_F_50_gpt-3.5-turbo_1.txt	candy-pencils	Mother-1y5m--010428	1	M	F	0.5	gpt-3.5-turbo	1	49	33	0	---. [looks at mother]
candy-pencils_Mother-1y5m--010428_1_M_F_50_gpt-4_1.txt	candy-pencils	Mother-1y5m--010428	1	M	F	0.5	gpt-4	1	218	139	1	She will think there are candies inside, mommy.
candy-pencils_Mother-1y5m--010428_1_M_F_90_gpt-3.5-turbo_1.txt	candy-pencils	Mother-1y5m--010428	1	M	F	0.9	gpt-3.5-turbo	1	44	15	0	---. [pauses, shrugs]
candy-pencils_Mother-1y5m--010428_1_M_F_90_gpt-4_1.txt	candy-pencils	Mother-1y5m--010428	1	M	F	0.9	gpt-4	1	144	110	1	She will think there is candy inside! [giggles]
candy-pencils_Mother-1y6m--010600 (10)_1_M_F_0_gpt-3.5-turbo_1.txt	candy-pencils	Mother-1y6m--010600 (10)	1	M	F	0.0	gpt-3.5-turbo	1	47	29	2	pencils.
candy-pencils_Mother-1y6m--010600 (10)_1_M_F_0_gpt-4_1.txt	candy-pencils	Mother-1y6m--010600 (10)	1	M	F	0.0	gpt-4	1	40	28	1	candy!
candy-pencils_Mother-1y6m--010600 (10)_1_M_F_50_gpt-3.5-turbo_1.txt	candy-pencils	Mother-1y6m--010600 (10)	1	M	F	0.5	gpt-3.5-turbo	1	43	31	0	---. [c looks at box]
candy-pencils_Mother-1y6m--010600 (10)_1_M_F_50_gpt-4_1.txt	candy-pencils	Mother-1y6m--010600 (10)	1	M	F	0.5	gpt-4	1	44	31	1	candy!
candy-pencils_Mother-1y6m--010600 (10)_1_M_F_90_gpt-3.5-turbo_1.txt	candy-pencils	Mother-1y6m--010600 (10)	1	M	F	0.9	gpt-3.5-turbo	1	53	41	0	inside .
candy-pencils_Mother-1y6m--010600 (10)_1_M_F_90_gpt-4_1.txt	candy-pencils	Mother-1y6m--010600 (10)	1	M	F	0.9	gpt-4	1	92	78	1	She will think there is candy inside!
candy-pencils_Mother-1y6m--010600 (4)_1_M_F_0_gpt-3.5-turbo_1.txt	candy-pencils	Mother-1y6m--010600 (4)	1	M	F	0.0	gpt-3.5-turbo	1	270	163	0	I'm not sure, but I think she'll be excited to find out just like I was!
candy-pencils_Mother-1y6m--010600 (4)_1_M_F_0_gpt-4_1.txt	candy-pencils	Mother-1y6m--010600 (4)	1	M	F	0.0	gpt-4	1	32	17	1	candy.
candy-pencils_Mother-1y6m--010600 (4)_1_M_F_50_gpt-3.5-turbo_1.txt	candy-pencils	Mother-1y6m--010600 (4)	1	M	F	0.5	gpt-3.5-turbo	1	243	154	1	I'm not sure. Maybe she'll think there are candies inside too.
candy-pencils_Mother-1y6m--010600 (4)_1_M_F_50_gpt-4_1.txt	candy-pencils	Mother-1y6m--010600 (4)	1	M	F	0.5	gpt-4	1	32	17	1	candy.
candy-pencils_Mother-1y6m--010600 (4)_1_M_F_90_gpt-3.5-turbo_1.txt	candy-pencils	Mother-1y6m--010600 (4)	1	M	F	0.9	gpt-3.5-turbo	1	42	36	0	I don't know.
candy-pencils_Mother-1y6m--010600 (4)_1_M_F_90_gpt-4_1.txt	candy-pencils	Mother-1y6m--010600 (4)	1	M	F	0.9	gpt-4	1	38	31	1	candy.
candy-pencils_Mother-1y6m--010600 (6)_1_M_F_0_gpt-3.5-turbo_1.txt	candy-pencils	Mother-1y6m--010600 (6)	1	M	F	0.0	gpt-3.5-turbo	1	266	178	1	Maybe she'll think there are more candies inside, just like I did!
candy-pencils_Mother-1y6m--010600 (6)_1_M_F_0_gpt-4_1.txt	candy-pencils	Mother-1y6m--010600 (6)	1	M	F	0.0	gpt-4	1	40	28	1	candy!
candy-pencils_Mother-1y6m--010600 (6)_1_M_F_50_gpt-3.5-turbo_1.txt	candy-pencils	Mother-1y6m--010600 (6)	1	M	F	0.5	gpt-3.5-turbo	1	275	181	1	I don't know. Maybe she'll think it's candy too!
candy-pencils_Mother-1y6m--010600 (6)_1_M_F_50_gpt-4_1.txt	candy-pencils	Mother-1y6m--010600 (6)	1	M	F	0.5	gpt-4	1	46	29	1	candy.
candy-pencils_Mother-1y6m--010600 (6)_1_M_F_90_gpt-3.5-turbo_1.txt	candy-pencils	Mother-1y6m--010600 (6)	1	M	F	0.9	gpt-3.5-turbo	1	193	135	1	Maybe she will think there's candy too.
candy-pencils_Mother-1y6m--010600 (6)_1_M_F_90_gpt-4_1.txt	candy-pencils	Mother-1y6m--010600 (6)	1	M	F	0.9	gpt-4	1	43	30	1	candy!
candy-pencils_Mother-1y6m--010600a_1_M_F_0_gpt-3.5-turbo_1.txt	candy-pencils	Mother-1y6m--010600a	1	M	F	0.0	gpt-3.5-turbo	1	40	29	1	candy!
candy-pencils_Mother-1y6m--010600a_1_M_F_0_gpt-4_1.txt	candy-pencils	Mother-1y6m--010600a	1	M	F	0.0	gpt-4	1	40	28	1	candy!
candy-pencils_Mother-1y6m--010600a_1_M_F_50_gpt-3.5-turbo_1.txt	candy-pencils	Mother-1y6m--010600a	1	M	F	0.5	gpt-3.5-turbo	1	300	189	1	I don't know. Maybe she'll think there are candies too.
candy-pencils_Mother-1y6m--010600a_1_M_F_50_gpt-4_1.txt	candy-pencils	Mother-1y6m--010600a	1	M	F	0.5	gpt-4	1	40	28	1	candy!
candy-pencils_Mother-1y6m--010600a_1_M_F_90_gpt-3.5-turbo_1.txt	candy-pencils	Mother-1y6m--010600a	1	M	F	0.9	gpt-3.5-turbo	1	44	33	1	candy!
candy-pencils_Mother-1y6m--010600a_1_M_F_90_gpt-4_1.txt	candy-pencils	Mother-1y6m--010600a	1	M	F	0.9	gpt-4	1	60	49	1	candy.
candy-pencils_Mother-1y6m--010600b_1_M_F_0_gpt-3.5-turbo_1.txt	candy-pencils	Mother-1y6m--010600b	1	M	F	0.0	gpt-3.5-turbo	1	42	29	2	pencils!
candy-pencils_Mother-1y6m--010600b_1_M_F_0_gpt-4_1.txt	candy-pencils	Mother-1y6m--010600b	1	M	F	0.0	gpt-4	1	51	39	1	candy!
candy-pencils_Mother-1y6m--010600b_1_M_F_50_gpt-3.5-turbo_1.txt	candy-pencils	Mother-1y6m--010600b	1	M	F	0.5	gpt-3.5-turbo	1	53	48	0	I don't know.
candy-pencils_Mother-1y6m--010600b_1_M_F_50_gpt-4_1.txt	candy-pencils	Mother-1y6m--010600b	1	M	F	0.5	gpt-4	1	51	42	1	candy!
candy-pencils_Mother-1y6m--010600b_1_M_F_90_gpt-3.5-turbo_1.txt	candy-pencils	Mother-1y6m--010600b	1	M	F	0.9	gpt-3.5-turbo	1	46	32	2	pencils!
candy-pencils_Mother-1y6m--010600b_1_M_F_90_gpt-4_1.txt	candy-pencils	Mother-1y6m--010600b	1	M	F	0.9	gpt-4	1	52	41	1	candy.
candy-pencils_Mother-1y6m--26_1_M_F_0_gpt-3.5-turbo_1.txt	candy-pencils	Mother-1y6m--26	1	M	F	0.0	gpt-3.5-turbo	1	62	46	2	Pencils!
candy-pencils_Mother-1y6m--26_1_M_F_0_gpt-4_1.txt	candy-pencils	Mother-1y6m--26	1	M	F	0.0	gpt-4	1	46	34	1	candy!
candy-pencils_Mother-1y6m--26_1_M_F_50_gpt-3.5-turbo_1.txt	candy-pencils	Mother-1y6m--26	1	M	F	0.5	gpt-3.5-turbo	1	80	68	0	surprise, surprise.
candy-pencils_Mother-1y6m--26_1_M_F_50_gpt-4_1.txt	candy-pencils	Mother-1y6m--26	1	M	F	0.5	gpt-4	1	40	27	1	candy!
candy-pencils_Mother-1y6m--26_1_M_F_90_gpt-3.5-turbo_1.txt	candy-pencils	Mother-1y6m--26	1	M	F	0.9	gpt-3.5-turbo	1	50	47	0	surprise.
candy-pencils_Mother-1y6m--26_1_M_F_90_gpt-4_1.txt	candy-pencils	Mother-1y6m--26	1	M	F	0.9	gpt-4	1	48	50	2	Pencils!
candy-pencils_Mother-1y6m--28_1_M_F_0_gpt-3.5-turbo_1.txt	candy-pencils	Mother-1y6m--28	1	M	F	0.0	gpt-3.5-turbo	1	41	28	2	pencils!
candy-pencils_Mother-1y6m--28_1_M_F_0_gpt-4_1.txt	candy-pencils	Mother-1y6m--28	1	M	F	0.0	gpt-4	1	46	34	1	candy!
candy-pencils_Mother-1y6m--28_1_M_F_50_gpt-3.5-turbo_1.txt	candy-pencils	Mother-1y6m--28	1	M	F	0.5	gpt-3.5-turbo	1	39	25	2	pencil.
candy-pencils_Mother-1y6m--28_1_M_F_50_gpt-4_1.txt	candy-pencils	Mother-1y6m--28	1	M	F	0.5	gpt-4	1	41	28	2	pencils!
candy-pencils_Mother-1y6m--28_1_M_F_90_gpt-3.5-turbo_1.txt	candy-pencils	Mother-1y6m--28	1	M	F	0.9	gpt-3.5-turbo	1	56	42	2	pencils!
candy-pencils_Mother-1y6m--28_1_M_F_90_gpt-4_1.txt	candy-pencils	Mother-1y6m--28	1	M	F	0.9	gpt-4	1	77	71	2	She will think it's pencils.
candy-pencils_Mother-1y6m--31_1_M_F_0_gpt-3.5-turbo_1.txt	candy-pencils	Mother-1y6m--31	1	M	F	0.0	gpt-3.5-turbo	1	228	152	0	I'm not sure, but I think she'll be excited to find out!
candy-pencils_Mother-1y6m--31_1_M_F_0_gpt-4_1.txt	candy-pencils	Mother-1y6m--31	1	M	F	0.0	gpt-4	1	35	37	2	pencils.
candy-pencils_Mother-1y6m--31_1_M_F_50_gpt-3.5-turbo_1.txt	candy-pencils	Mother-1y6m--31	1	M	F	0.5	gpt-3.5-turbo	1	237	153	1	I'm not sure, Mom. Maybe she'll think there's candy too.
candy-pencils_Mother-1y6m--31_1_M_F_50_gpt-4_1.txt	candy-pencils	Mother-1y6m--31	1	M	F	0.5	gpt-4	1	35	37	2	pencils.
candy-pencils_Mother-1y6m--31_1_M_F_90_gpt-3.5-turbo_1.txt	candy-pencils	Mother-1y6m--31	1	M	F	0.9	gpt-3.5-turbo	1	56	56	1	I'm not sure. Maybe she'll think it's candy too.
candy-pencils_Mother-1y6m--31_1_M_F_90_gpt-4_1.txt	candy-pencils	Mother-1y6m--31	1	M	F	0.9	gpt-4	1	58	54	1	candy!
candy-pencils_Mother-1y6m--32_1_M_F_0_gpt-3.5-turbo_1.txt	candy-pencils	Mother-1y6m--32	1	M	F	0.0	gpt-3.5-turbo	1	42	28	2	pencils.
candy-pencils_Mother-1y6m--32_1_M_F_0_gpt-4_1.txt	candy-pencils	Mother-1y6m--32	1	M	F	0.0	gpt-4	1	39	27	1	candy.
candy-pencils_Mother-1y6m--32_1_M_F_50_gpt-3.5-turbo_1.txt	candy-pencils	Mother-1y6m--32	1	M	F	0.5	gpt-3.5-turbo	1	42	28	2	pencils.
candy-pencils_Mother-1y6m--32_1_M_F_50_gpt-4_1.txt	candy-pencils	Mother-1y6m--32	1	M	F	0.5	gpt-4	1	40	27	2	pencil.
candy-pencils_Mother-1y6m--32_1_M_F_90_gpt-3.5-turbo_1.txt	candy-pencils	Mother-1y6m--32	1	M	F	0.9	gpt-3.5-turbo	1	44	29	2	pencils.
candy-pencils_Mother-1y6m--32_1_M_F_90_gpt-4_1.txt	candy-pencils	Mother-1y6m--32	1	M	F	0.9	gpt-4	1	49	36	2	pencils.
candy-pencils_Mother-2y0m--020000 (8)_2_M_F_0_gpt-3.5-turbo_1.txt	candy-pencils	Mother-2y0m--020000 (8)	2	M	F	0.0	gpt-3.5-turbo	1	45	35	3	pencils.[hands candy box to mother]
candy-pencils_Mother-2y0m--020000 (8)_2_M_F_0_gpt-4_1.txt	candy-pencils	Mother-2y0m--020000 (8)	2	M	F	0.0	gpt-4	1	41	32	2	pencils.
candy-pencils_Mother-2y0m--020000 (8)_2_M_F_50_gpt-3.5-turbo_1.txt	candy-pencils	Mother-2y0m--020000 (8)	2	M	F	0.5	gpt-3.5-turbo	1	47	32	2	pencils.
candy-pencils_Mother-2y0m--020000 (8)_2_M_F_50_gpt-4_1.txt	candy-pencils	Mother-2y0m--020000 (8)	2	M	F	0.5	gpt-4	1	162	119	1	She will think there are candies inside!
candy-pencils_Mother-2y0m--020000 (8)_2_M_F_90_gpt-3.5-turbo_1.txt	candy-pencils	Mother-2y0m--020000 (8)	2	M	F	0.9	gpt-3.5-turbo	1	41	32	0	---.[thinks for a moment]
candy-pencils_Mother-2y0m--020000 (8)_2_M_F_90_gpt-4_1.txt	candy-pencils	Mother-2y0m--020000 (8)	2	M	F	0.9	gpt-4	1	62	41	2	Pencils!
candy-pencils_Mother-2y1m--020100a_2_M_F_0_gpt-3.5-turbo_1.txt	candy-pencils	Mother-2y1m--020100a	2	M	F	0.0	gpt-3.5-turbo	1	261	171	1	I'm not sure. Maybe she'll think it's candy too.
candy-pencils_Mother-2y1m--020100a_2_M_F_0_gpt-4_1.txt	candy-pencils	Mother-2y1m--020100a	2	M	F	0.0	gpt-4	1	67	55	1	she will think candy!
candy-pencils_Mother-2y1m--020100a_2_M_F_50_gpt-3.5-turbo_1.txt	candy-pencils	Mother-2y1m--020100a	2	M	F	0.5	gpt-3.5-turbo	1	305	197	2	I'm not sure. Maybe she'll think there are more pencils or maybe something completely different.
candy-pencils_Mother-2y1m--020100a_2_M_F_50_gpt-4_1.txt	candy-pencils	Mother-2y1m--020100a	2	M	F	0.5	gpt-4	1	120	101	1	She will think there's candy inside!
candy-pencils_Mother-2y1m--020100a_2_M_F_90_gpt-3.5-turbo_1.txt	candy-pencils	Mother-2y1m--020100a	2	M	F	0.9	gpt-3.5-turbo	1	252	173	3	Hmm, I'm not sure. Maybe she'll think there are erasers inside?
candy-pencils_Mother-2y1m--020100a_2_M_F_90_gpt-4_1.txt	candy-pencils	Mother-2y1m--020100a	2	M	F	0.9	gpt-4	1	180	120	1	She will think candies are inside the box!
candy-pencils_Mother-2y1m--020100b_2_M_F_0_gpt-3.5-turbo_1.txt	candy-pencils	Mother-2y1m--020100b	2	M	F	0.0	gpt-3.5-turbo	1	81	67	0	I don't know.
candy-pencils_Mother-2y1m--020100b_2_M_F_0_gpt-4_1.txt	candy-pencils	Mother-2y1m--020100b	2	M	F	0.0	gpt-4	1	67	55	2	pencils!
candy-pencils_Mother-2y1m--020100b_2_M_F_50_gpt-3.5-turbo_1.txt	candy-pencils	Mother-2y1m--020100b	2	M	F	0.5	gpt-3.5-turbo	1	81	67	0	I don't know.
candy-pencils_Mother-2y1m--020100b_2_M_F_50_gpt-4_1.txt	candy-pencils	Mother-2y1m--020100b	2	M	F	0.5	gpt-4	1	69	56	2	pencils!
candy-pencils_Mother-2y1m--020100b_2_M_F_90_gpt-3.5-turbo_1.txt	candy-pencils	Mother-2y1m--020100b	2	M	F	0.9	gpt-3.5-turbo	1	83	70	1	candy!
candy-pencils_Mother-2y1m--020100b_2_M_F_90_gpt-4_1.txt	candy-pencils	Mother-2y1m--020100b	2	M	F	0.9	gpt-4	1	96	78	2	pencils.
candy-pencils_Mother-2y1m--nanette (1)_2_M_F_0_gpt-3.5-turbo_1.txt	candy-pencils	Mother-2y1m--nanette (1)	2	M	F	0.0	gpt-3.5-turbo	1	98	82	1	I don't know. Maybe she'll think it's candy too.
candy-pencils_Mother-2y1m--nanette (1)_2_M_F_0_gpt-4_1.txt	candy-pencils	Mother-2y1m--nanette (1)	2	M	F	0.0	gpt-4	1	112	91	1	she will think there are candies inside!
candy-pencils_Mother-2y1m--nanette (1)_2_M_F_50_gpt-3.5-turbo_1.txt	candy-pencils	Mother-2y1m--nanette (1)	2	M	F	0.5	gpt-3.5-turbo	1	95	77	1	I think she will think there's candy inside too.
candy-pencils_Mother-2y1m--nanette (1)_2_M_F_50_gpt-4_1.txt	candy-pencils	Mother-2y1m--nanette (1)	2	M	F	0.5	gpt-4	1	128	106	1	She will think it's candy!
candy-pencils_Mother-2y1m--nanette (1)_2_M_F_90_gpt-3.5-turbo_1.txt	candy-pencils	Mother-2y1m--nanette (1)	2	M	F	0.9	gpt-3.5-turbo	1	150	106	1	I don't know, maybe she'll think it's candy too!
candy-pencils_Mother-2y1m--nanette (1)_2_M_F_90_gpt-4_1.txt	candy-pencils	Mother-2y1m--nanette (1)	2	M	F	0.9	gpt-4	1	155	110	1	she will think there are candies inside!
candy-pencils_Mother-2y2m--020200a_2_M_F_0_gpt-3.5-turbo_1.txt	candy-pencils	Mother-2y2m--020200a	2	M	F	0.0	gpt-3.5-turbo	1	225	149	1	I don't know. Maybe she'll think there are candies too.
candy-pencils_Mother-2y2m--020200a_2_M_F_0_gpt-4_1.txt	candy-pencils	Mother-2y2m--020200a	2	M	F	0.0	gpt-4	1	170	119	1	she will think there is candy inside!
candy-pencils_Mother-2y2m--020200a_2_M_F_50_gpt-3.5-turbo_1.txt	candy-pencils	Mother-2y2m--020200a	2	M	F	0.5	gpt-3.5-turbo	1	211	123	1	I don't know. Maybe she will think there are candies too.
candy-pencils_Mother-2y2m--020200a_2_M_F_50_gpt-4_1.txt	candy-pencils	Mother-2y2m--020200a	2	M	F	0.5	gpt-4	1	209	141	1	She will think there is candy inside!
candy-pencils_Mother-2y2m--020200a_2_M_F_90_gpt-3.5-turbo_1.txt	candy-pencils	Mother-2y2m--020200a	2	M	F	0.9	gpt-3.5-turbo	1	224	148	1	I don't know. Maybe she'll think it's candy too.
candy-pencils_Mother-2y2m--020200a_2_M_F_90_gpt-4_1.txt	candy-pencils	Mother-2y2m--020200a	2	M	F	0.9	gpt-4	1	162	113	4	she will think it's chocolate too!
candy-pencils_Mother-3y0m--15 (2)_3_M_F_0_gpt-3.5-turbo_1.txt	candy-pencils	Mother-3y0m--15 (2)	3	M	F	0.0	gpt-3.5-turbo	1	198	141	0	I'm not sure, but I think she'll be excited to find out!
candy-pencils_Mother-3y0m--15 (2)_3_M_F_0_gpt-4_1.txt	candy-pencils	Mother-3y0m--15 (2)	3	M	F	0.0	gpt-4	1	213	140	1	She will think it's candy because it's a candy box!
candy-pencils_Mother-3y0m--15 (2)_3_M_F_50_gpt-3.5-turbo_1.txt	candy-pencils	Mother-3y0m--15 (2)	3	M	F	0.5	gpt-3.5-turbo	1	160	125	1	I'm not sure. Maybe she'll think it's candy too.
candy-pencils_Mother-3y0m--15 (2)_3_M_F_50_gpt-4_1.txt	candy-pencils	Mother-3y0m--15 (2)	3	M	F	0.5	gpt-4	1	151	109	1	She will think it's candy too!
candy-pencils_Mother-3y0m--15 (2)_3_M_F_90_gpt-3.5-turbo_1.txt	candy-pencils	Mother-3y0m--15 (2)	3	M	F	0.9	gpt-3.5-turbo	1	195	133	1	I don't know, maybe she'll think it's candy too.
candy-pencils_Mother-3y0m--15 (2)_3_M_F_90_gpt-4_1.txt	candy-pencils	Mother-3y0m--15 (2)	3	M	F	0.9	gpt-4	1	221	143	4	probably chocolates, like I did.
candy-pencils_Mother-3y0m--20 (1)_3_M_F_0_gpt-3.5-turbo_1.txt	candy-pencils	Mother-3y0m--20 (1)	3	M	F	0.0	gpt-3.5-turbo	1	186	127	1	I don't know, maybe she'll think it's candy too!
candy-pencils_Mother-3y0m--20 (1)_3_M_F_0_gpt-4_1.txt	candy-pencils	Mother-3y0m--20 (1)	3	M	F	0.0	gpt-4	1	91	80	1	She will think there's candy inside!
candy-pencils_Mother-3y0m--20 (1)_3_M_F_50_gpt-3.5-turbo_1.txt	candy-pencils	Mother-3y0m--20 (1)	3	M	F	0.5	gpt-3.5-turbo	1	182	129	0	I'm not sure, but I think she'll be excited to find out!
candy-pencils_Mother-3y0m--20 (1)_3_M_F_50_gpt-4_1.txt	candy-pencils	Mother-3y0m--20 (1)	3	M	F	0.5	gpt-4	1	196	136	1	She will think it's candy too!
candy-pencils_Mother-3y0m--20 (1)_3_M_F_90_gpt-3.5-turbo_1.txt	candy-pencils	Mother-3y0m--20 (1)	3	M	F	0.9	gpt-3.5-turbo	1	142	108	1	I don't know, maybe she'll think there are candies too.
candy-pencils_Mother-3y0m--20 (1)_3_M_F_90_gpt-4_1.txt	candy-pencils	Mother-3y0m--20 (1)	3	M	F	0.9	gpt-4	1	296	189	1	I think she will also guess it's candy because the box looks like it would have candy in it!
candy-pencils_Mother-3y0m--344m36_3_M_F_0_gpt-3.5-turbo_1.txt	candy-pencils	Mother-3y0m--344m36	3	M	F	0.0	gpt-3.5-turbo	1	179	124	0	I don't know, let's find out together!
candy-pencils_Mother-3y0m--344m36_3_M_F_0_gpt-4_1.txt	candy-pencils	Mother-3y0m--344m36	3	M	F	0.0	gpt-4	1	42	29	2	pencils!
candy-pencils_Mother-3y0m--344m36_3_M_F_50_gpt-3.5-turbo_1.txt	candy-pencils	Mother-3y0m--344m36	3	M	F	0.5	gpt-3.5-turbo	1	275	184	0	I'm not sure, but I think she'll be excited to see what's in there!
candy-pencils_Mother-3y0m--344m36_3_M_F_50_gpt-4_1.txt	candy-pencils	Mother-3y0m--344m36	3	M	F	0.5	gpt-4	1	53	42	1	candy!
candy-pencils_Mother-3y0m--344m36_3_M_F_90_gpt-3.5-turbo_1.txt	candy-pencils	Mother-3y0m--344m36	3	M	F	0.9	gpt-3.5-turbo	1	231	154	1	I don't know. Maybe she will think it's candy too.
candy-pencils_Mother-3y0m--344m36_3_M_F_90_gpt-4_1.txt	candy-pencils	Mother-3y0m--344m36	3	M	F	0.9	gpt-4	1	39	34	2	pencils.
candy-pencils_Mother-3y0m--34_3_M_F_0_gpt-3.5-turbo_1.txt	candy-pencils	Mother-3y0m--34	3	M	F	0.0	gpt-3.5-turbo	1	296	180	1	I'm not sure. Maybe she'll think it's candy too, or maybe she'll guess it's something else.
candy-pencils_Mother-3y0m--34_3_M_F_0_gpt-4_1.txt	candy-pencils	Mother-3y0m--34	3	M	F	0.0	gpt-4	1	119	97	1	she will think there's candy inside.
candy-pencils_Mother-3y0m--34_3_M_F_50_gpt-3.5-turbo_1.txt	candy-pencils	Mother-3y0m--34	3	M	F	0.5	gpt-3.5-turbo	1	244	157	1	I'm not sure. Maybe she'll think it's candy too.
candy-pencils_Mother-3y0m--34_3_M_F_50_gpt-4_1.txt	candy-pencils	Mother-3y0m--34	3	M	F	0.5	gpt-4	1	114	89	4	she will think there are chocolates inside.
candy-pencils_Mother-3y0m--34_3_M_F_90_gpt-3.5-turbo_1.txt	candy-pencils	Mother-3y0m--34	3	M	F	0.9	gpt-3.5-turbo	1	288	185	1	I'm not sure, but I think she'll be surprised to find pencils inside instead of candy.
candy-pencils_Mother-3y0m--34_3_M_F_90_gpt-4_1.txt	candy-pencils	Mother-3y0m--34	3	M	F	0.9	gpt-4	1	60	52	1	candy?
candy-pencils_Mother-3y0m--352m36_3_M_F_0_gpt-3.5-turbo_1.txt	candy-pencils	Mother-3y0m--352m36	3	M	F	0.0	gpt-3.5-turbo	1	277	189	0	I'm not sure, but I think she'll be excited to find out.
candy-pencils_Mother-3y0m--352m36_3_M_F_0_gpt-4_1.txt	candy-pencils	Mother-3y0m--352m36	3	M	F	0.0	gpt-4	1	130	100	1	she will think there are candies inside!
candy-pencils_Mother-3y0m--352m36_3_M_F_50_gpt-3.5-turbo_1.txt	candy-pencils	Mother-3y0m--352m36	3	M	F	0.5	gpt-3.5-turbo	1	170	122	0	I don't know, let's see!
candy-pencils_Mother-3y0m--352m36_3_M_F_50_gpt-4_1.txt	candy-pencils	Mother-3y0m--352m36	3	M	F	0.5	gpt-4	1	210	142	1	She will think it's candy too!
candy-pencils_Mother-3y0m--352m36_3_M_F_90_gpt-3.5-turbo_1.txt	candy-pencils	Mother-3y0m--352m36	3	M	F	0.9	gpt-3.5-turbo	1	290	182	0	I'm not sure, but she'll be excited to find out!
candy-pencils_Mother-3y0m--352m36_3_M_F_90_gpt-4_1.txt	candy-pencils	Mother-3y0m--352m36	3	M	F	0.9	gpt-4	1	88	72	1	she will think candy is inside!
candy-pencils_Mother-3y0m--354m36_3_M_F_0_gpt-3.5-turbo_1.txt	candy-pencils	Mother-3y0m--354m36	3	M	F	0.0	gpt-3.5-turbo	1	184	132	1	I don't know. Maybe she'll think there are candies too.
candy-pencils_Mother-3y0m--354m36_3_M_F_0_gpt-4_1.txt	candy-pencils	Mother-3y0m--354m36	3	M	F	0.0	gpt-4	1	50	42	1	candy!
candy-pencils_Mother-3y0m--354m36_3_M_F_50_gpt-3.5-turbo_1.txt	candy-pencils	Mother-3y0m--354m36	3	M	F	0.5	gpt-3.5-turbo	1	183	136	3	I don't know, maybe she'll think there are stickers inside.
candy-pencils_Mother-3y0m--354m36_3_M_F_50_gpt-4_1.txt	candy-pencils	Mother-3y0m--354m36	3	M	F	0.5	gpt-4	1	246	155	1	She will think there's candy inside, just like I did!
candy-pencils_Mother-3y0m--354m36_3_M_F_90_gpt-3.5-turbo_1.txt	candy-pencils	Mother-3y0m--354m36	3	M	F	0.9	gpt-3.5-turbo	1	295	197	3	Hmm, I'm not sure. Maybe she'll think there are stickers inside or maybe even some small toys.
candy-pencils_Mother-3y0m--354m36_3_M_F_90_gpt-4_1.txt	candy-pencils	Mother-3y0m--354m36	3	M	F	0.9	gpt-4	1	115	95	1	She will think it's candy! Because it's a candy box.
candy-pencils_Mother-3y0m--356m36_3_M_F_0_gpt-3.5-turbo_1.txt	candy-pencils	Mother-3y0m--356m36	3	M	F	0.0	gpt-3.5-turbo	1	220	142	1	I'm not sure. Maybe she'll think it's candy too.
candy-pencils_Mother-3y0m--356m36_3_M_F_0_gpt-4_1.txt	candy-pencils	Mother-3y0m--356m36	3	M	F	0.0	gpt-4	1	86	73	1	she will think there's candy inside!
candy-pencils_Mother-3y0m--356m36_3_M_F_50_gpt-3.5-turbo_1.txt	candy-pencils	Mother-3y0m--356m36	3	M	F	0.5	gpt-3.5-turbo	1	238	155	1	I'm not sure. She might think there are candies inside too.
candy-pencils_Mother-3y0m--356m36_3_M_F_50_gpt-4_1.txt	candy-pencils	Mother-3y0m--356m36	3	M	F	0.5	gpt-4	1	110	93	1	She will think it's candy!
candy-pencils_Mother-3y0m--356m36_3_M_F_90_gpt-3.5-turbo_1.txt	candy-pencils	Mother-3y0m--356m36	3	M	F	0.9	gpt-3.5-turbo	1	285	187	1	Hmm, I'm not sure. Maybe she will think there's candy too, just like I did.
candy-pencils_Mother-3y0m--356m36_3_M_F_90_gpt-4_1.txt	candy-pencils	Mother-3y0m--356m36	3	M	F	0.9	gpt-4	1	102	86	1	She will think it's candy!
candy-pencils_Mother-3y0m--361m36_3_M_F_0_gpt-3.5-turbo_1.txt	candy-pencils	Mother-3y0m--361m36	3	M	F	0.0	gpt-3.5-turbo	1	353	206	1	I'm not sure. Maybe she'll think it's candy too, or maybe she'll have a different guess. We'll have to wait and see!
candy-pencils_Mother-3y0m--361m36_3_M_F_0_gpt-4_1.txt	candy-pencils	Mother-3y0m--361m36	3	M	F	0.0	gpt-4	1	334	202	4	She might also think there are chocolates inside, just like I did!
candy-pencils_Mother-3y0m--361m36_3_M_F_50_gpt-3.5-turbo_1.txt	candy-pencils	Mother-3y0m--361m36	3	M	F	0.5	gpt-3.5-turbo	1	343	205	3	I'm not sure. Maybe she'll think it's candy too, or maybe she'll guess that there are pencils inside.
candy-pencils_Mother-3y0m--361m36_3_M_F_50_gpt-4_1.txt	candy-pencils	Mother-3y0m--361m36	3	M	F	0.5	gpt-4	1	326	205	4	She might also think it's chocolates just like I did.
candy-pencils_Mother-3y0m--361m36_3_M_F_90_gpt-3.5-turbo_1.txt	candy-pencils	Mother-3y0m--361m36	3	M	F	0.9	gpt-3.5-turbo	1	458	277	1	Hmm, I'm not sure. Maybe she will think there's candy inside too. It'll be fun to see her reaction when she opens it!
candy-pencils_Mother-3y0m--361m36_3_M_F_90_gpt-4_1.txt	candy-pencils	Mother-3y0m--361m36	3	M	F	0.9	gpt-4	1	290	189	1	She might also think there are candies or chocolates inside, just like I did!
candy-pencils_Mother-3y0m--366m36_3_M_F_0_gpt-3.5-turbo_1.txt	candy-pencils	Mother-3y0m--366m36	3	M	F	0.0	gpt-3.5-turbo	1	317	193	0	I'm not sure, but I think she'll be excited to see what's in there! Let's go find her and show her the box.
candy-pencils_Mother-3y0m--366m36_3_M_F_0_gpt-4_1.txt	candy-pencils	Mother-3y0m--366m36	3	M	F	0.0	gpt-4	1	156	119	1	she will think there is candy inside!
candy-pencils_Mother-3y0m--366m36_3_M_F_50_gpt-3.5-turbo_1.txt	candy-pencils	Mother-3y0m--366m36	3	M	F	0.5	gpt-3.5-turbo	1	275	169	0	I don't know, but I'm excited to find out!
candy-pencils_Mother-3y0m--366m36_3_M_F_50_gpt-4_1.txt	candy-pencils	Mother-3y0m--366m36	3	M	F	0.5	gpt-4	1	61	46	2	pencils!
candy-pencils_Mother-3y0m--366m36_3_M_F_90_gpt-3.5-turbo_1.txt	candy-pencils	Mother-3y0m--366m36	3	M	F	0.9	gpt-3.5-turbo	1	338	208	1	I'm not sure, but maybe she'll think there's candy too. We can surprise her with the pencils!
candy-pencils_Mother-3y0m--366m36_3_M_F_90_gpt-4_1.txt	candy-pencils	Mother-3y0m--366m36	3	M	F	0.9	gpt-4	1	155	117	4	She will think there are chocolates inside too!
candy-pencils_Mother-3y0m--381m36_3_M_F_0_gpt-3.5-turbo_1.txt	candy-pencils	Mother-3y0m--381m36	3	M	F	0.0	gpt-3.5-turbo	1	164	127	1	I'm not sure. Maybe she'll think it's candy too!
candy-pencils_Mother-3y0m--381m36_3_M_F_0_gpt-4_1.txt	candy-pencils	Mother-3y0m--381m36	3	M	F	0.0	gpt-4	1	43	29	2	pencils?
candy-pencils_Mother-3y0m--381m36_3_M_F_50_gpt-3.5-turbo_1.txt	candy-pencils	Mother-3y0m--381m36	3	M	F	0.5	gpt-3.5-turbo	1	236	168	3	I don't know. Maybe she'll think there are erasers inside or maybe even more pencils.
candy-pencils_Mother-3y0m--381m36_3_M_F_50_gpt-4_1.txt	candy-pencils	Mother-3y0m--381m36	3	M	F	0.5	gpt-4	1	138	109	1	She will think there's candy inside.
candy-pencils_Mother-3y0m--381m36_3_M_F_90_gpt-3.5-turbo_1.txt	candy-pencils	Mother-3y0m--381m36	3	M	F	0.9	gpt-3.5-turbo	1	251	165	1	I don't know, she might think there are candies too.
candy-pencils_Mother-3y0m--381m36_3_M_F_90_gpt-4_1.txt	candy-pencils	Mother-3y0m--381m36	3	M	F	0.9	gpt-4	1	41	29	2	pencils.
candy-pencils_Mother-4y0m--040005_4_M_F_0_gpt-3.5-turbo_1.txt	candy-pencils	Mother-4y0m--040005	4	M	F	0.0	gpt-3.5-turbo	1	210	138	3	I don't know. Maybe she'll think there are erasers inside.
candy-pencils_Mother-4y0m--040005_4_M_F_0_gpt-4_1.txt	candy-pencils	Mother-4y0m--040005	4	M	F	0.0	gpt-4	1	116	92	1	She will think there is candy inside.
candy-pencils_Mother-4y0m--040005_4_M_F_50_gpt-3.5-turbo_1.txt	candy-pencils	Mother-4y0m--040005	4	M	F	0.5	gpt-3.5-turbo	1	200	132	1	I don't know. Maybe she'll think it's candy too.
candy-pencils_Mother-4y0m--040005_4_M_F_50_gpt-4_1.txt	candy-pencils	Mother-4y0m--040005	4	M	F	0.5	gpt-4	1	46	38	1	candy!
candy-pencils_Mother-4y0m--040005_4_M_F_90_gpt-3.5-turbo_1.txt	candy-pencils	Mother-4y0m--040005	4	M	F	0.9	gpt-3.5-turbo	1	224	146	1	I don't know. Maybe she'll think there are candies too.
candy-pencils_Mother-4y0m--040005_4_M_F_90_gpt-4_1.txt	candy-pencils	Mother-4y0m--040005	4	M	F	0.9	gpt-4	1	44	31	1	candy.
candy-pencils_Mother-4y0m--040014_4_M_F_0_gpt-3.5-turbo_1.txt	candy-pencils	Mother-4y0m--040014	4	M	F	0.0	gpt-3.5-turbo	1	236	150	1	I don't know, maybe she'll think it's candy too.
candy-pencils_Mother-4y0m--040014_4_M_F_0_gpt-4_1.txt	candy-pencils	Mother-4y0m--040014	4	M	F	0.0	gpt-4	1	138	95	1	she will think there are candies inside!
candy-pencils_Mother-4y0m--040014_4_M_F_50_gpt-3.5-turbo_1.txt	candy-pencils	Mother-4y0m--040014	4	M	F	0.5	gpt-3.5-turbo	1	220	152	0	I'm not sure, but let's find out together!
candy-pencils_Mother-4y0m--040014_4_M_F_50_gpt-4_1.txt	candy-pencils	Mother-4y0m--040014	4	M	F	0.5	gpt-4	1	141	99	4	she will think it's chocolates too.
candy-pencils_Mother-4y0m--040014_4_M_F_90_gpt-3.5-turbo_1.txt	candy-pencils	Mother-4y0m--040014	4	M	F	0.9	gpt-3.5-turbo	1	234	158	0	I'm not sure, but let's find out!
candy-pencils_Mother-4y0m--040014_4_M_F_90_gpt-4_1.txt	candy-pencils	Mother-4y0m--040014	4	M	F	0.9	gpt-4	1	91	74	2	pencils!
candy-pencils_Mother-4y0m--xavia (1)_4_M_F_0_gpt-3.5-turbo_1.txt	candy-pencils	Mother-4y0m--xavia (1)	4	M	F	0.0	gpt-3.5-turbo	1	403	244	1	Hmm, I'm not sure. Maybe she'll think there's candy inside too. It'll be fun to see her reaction when she finds out it's pencils!
candy-pencils_Mother-4y0m--xavia (1)_4_M_F_0_gpt-4_1.txt	candy-pencils	Mother-4y0m--xavia (1)	4	M	F	0.0	gpt-4	1	278	181	1	She will think there is candy inside, just like I did.
candy-pencils_Mother-4y0m--xavia (1)_4_M_F_50_gpt-3.5-turbo_1.txt	candy-pencils	Mother-4y0m--xavia (1)	4	M	F	0.5	gpt-3.5-turbo	1	369	231	2	Hmm, I'm not sure. Maybe she'll think there are more pencils inside or perhaps something completely different. Let's see her reaction!
candy-pencils_Mother-4y0m--xavia (1)_4_M_F_50_gpt-4_1.txt	candy-pencils	Mother-4y0m--xavia (1)	4	M	F	0.5	gpt-4	1	161	118	1	She will think it's candy, because it's a candy box.
candy-pencils_Mother-4y0m--xavia (1)_4_M_F_90_gpt-3.5-turbo_1.txt	candy-pencils	Mother-4y0m--xavia (1)	4	M	F	0.9	gpt-3.5-turbo	1	237	163	1	Hmm, I'm not sure. Maybe she'll think it's candy too!
candy-pencils_Mother-4y0m--xavia (1)_4_M_F_90_gpt-4_1.txt	candy-pencils	Mother-4y0m--xavia (1)	4	M	F	0.9	gpt-4	1	187	137	1	She will probably think there is candy inside just like I did.
candy-pencils_Mother-4y2m--040118_4_M_F_0_gpt-3.5-turbo_1.txt	candy-pencils	Mother-4y2m--040118	4	M	F	0.0	gpt-3.5-turbo	1	174	124	1	I don't know, maybe she'll think it's candy too!
candy-pencils_Mother-4y2m--040118_4_M_F_0_gpt-4_1.txt	candy-pencils	Mother-4y2m--040118	4	M	F	0.0	gpt-4	1	110	90	1	she will think there is candy inside!
candy-pencils_Mother-4y2m--040118_4_M_F_50_gpt-3.5-turbo_1.txt	candy-pencils	Mother-4y2m--040118	4	M	F	0.5	gpt-3.5-turbo	1	166	116	1	I don't know. Maybe she'll think it's candy too.
candy-pencils_Mother-4y2m--040118_4_M_F_50_gpt-4_1.txt	candy-pencils	Mother-4y2m--040118	4	M	F	0.5	gpt-4	1	65	61	2	um, pencils?
candy-pencils_Mother-4y2m--040118_4_M_F_90_gpt-3.5-turbo_1.txt	candy-pencils	Mother-4y2m--040118	4	M	F	0.9	gpt-3.5-turbo	1	230	155	0	I'm not sure, but I think she'll be excited to find out!
candy-pencils_Mother-4y2m--040118_4_M_F_90_gpt-4_1.txt	candy-pencils	Mother-4y2m--040118	4	M	F	0.9	gpt-4	1	150	116	1	she might think it's candy.
candy-pencils_Mother-4y2m--040128_4_M_F_0_gpt-3.5-turbo_1.txt	candy-pencils	Mother-4y2m--040128	4	M	F	0.0	gpt-3.5-turbo	1	231	154	1	I don't know, maybe she'll think it's candy too!
candy-pencils_Mother-4y2m--040128_4_M_F_0_gpt-4_1.txt	candy-pencils	Mother-4y2m--040128	4	M	F	0.0	gpt-4	1	207	135	1	She will think it's candy because it's a candy box!
candy-pencils_Mother-4y2m--040128_4_M_F_50_gpt-3.5-turbo_1.txt	candy-pencils	Mother-4y2m--040128	4	M	F	0.5	gpt-3.5-turbo	1	287	175	0	I'm not sure, but I think she'll be surprised to see the pencils too!
candy-pencils_Mother-4y2m--040128_4_M_F_50_gpt-4_1.txt	candy-pencils	Mother-4y2m--040128	4	M	F	0.5	gpt-4	1	192	123	1	She will think there's candy inside!
candy-pencils_Mother-4y2m--040128_4_M_F_90_gpt-3.5-turbo_1.txt	candy-pencils	Mother-4y2m--040128	4	M	F	0.9	gpt-3.5-turbo	1	266	173	4	Hmm, I'm not sure. Maybe she'll think there are chocolates inside.
candy-pencils_Mother-4y2m--040128_4_M_F_90_gpt-4_1.txt	candy-pencils	Mother-4y2m--040128	4	M	F	0.9	gpt-4	1	192	138	1	She'll think that there's candy inside.
candy-pencils_Mother-5y0m--050002_5_M_F_0_gpt-3.5-turbo_1.txt	candy-pencils	Mother-5y0m--050002	5	M	F	0.0	gpt-3.5-turbo	1	222	149	3	I don't know, maybe she'll think there are erasers inside.
candy-pencils_Mother-5y0m--050002_5_M_F_0_gpt-4_1.txt	candy-pencils	Mother-5y0m--050002	5	M	F	0.0	gpt-4	1	132	97	1	she will think there is candy inside!
candy-pencils_Mother-5y0m--050002_5_M_F_50_gpt-3.5-turbo_1.txt	candy-pencils	Mother-5y0m--050002	5	M	F	0.5	gpt-3.5-turbo	1	239	155	1	I don't know, maybe she'll think it's candy too!
candy-pencils_Mother-5y0m--050002_5_M_F_50_gpt-4_1.txt	candy-pencils	Mother-5y0m--050002	5	M	F	0.5	gpt-4	1	278	177	4	She will think it's chocolates too!
candy-pencils_Mother-5y0m--050002_5_M_F_90_gpt-3.5-turbo_1.txt	candy-pencils	Mother-5y0m--050002	5	M	F	0.9	gpt-3.5-turbo	1	215	154	1	I'm not sure. Maybe she'll expect candy too.
candy-pencils_Mother-5y0m--050002_5_M_F_90_gpt-4_1.txt	candy-pencils	Mother-5y0m--050002	5	M	F	0.9	gpt-4	1	129	89	1	she will think it's candy too!
candy-pencils_Mother-5y0m--050010_5_M_F_0_gpt-3.5-turbo_1.txt	candy-pencils	Mother-5y0m--050010	5	M	F	0.0	gpt-3.5-turbo	1	179	120	0	I don't know, let's go ask her!
candy-pencils_Mother-5y0m--050010_5_M_F_0_gpt-4_1.txt	candy-pencils	Mother-5y0m--050010	5	M	F	0.0	gpt-4	1	112	88	4	she will think it's chocolates!
candy-pencils_Mother-5y0m--050010_5_M_F_50_gpt-3.5-turbo_1.txt	candy-pencils	Mother-5y0m--050010	5	M	F	0.5	gpt-3.5-turbo	1	228	152	0	I'm not sure, but I can't wait to find out! Let's go show her!
candy-pencils_Mother-5y0m--050010_5_M_F_50_gpt-4_1.txt	candy-pencils	Mother-5y0m--050010	5	M	F	0.5	gpt-4	1	190	118	4	She will think it's chocolates too!
candy-pencils_Mother-5y0m--050010_5_M_F_90_gpt-3.5-turbo_1.txt	candy-pencils	Mother-5y0m--050010	5	M	F	0.9	gpt-3.5-turbo	1	281	187	1	I don't know, maybe she'll think it's candy too.
candy-pencils_Mother-5y0m--050010_5_M_F_90_gpt-4_1.txt	candy-pencils	Mother-5y0m--050010	5	M	F	0.9	gpt-4	1	172	127	4	she will think it's a candy box with chocolates inside.
candy-pencils_Mother-5y0m--26 (1)_5_M_F_0_gpt-3.5-turbo_1.txt	candy-pencils	Mother-5y0m--26 (1)	5	M	F	0.0	gpt-3.5-turbo	1	247	157	1	I'm not sure. Maybe she'll think it's candy too.
candy-pencils_Mother-5y0m--26 (1)_5_M_F_0_gpt-4_1.txt	candy-pencils	Mother-5y0m--26 (1)	5	M	F	0.0	gpt-4	1	108	88	1	she will think there are candies inside.
candy-pencils_Mother-5y0m--26 (1)_5_M_F_50_gpt-3.5-turbo_1.txt	candy-pencils	Mother-5y0m--26 (1)	5	M	F	0.5	gpt-3.5-turbo	1	240	155	3	I'm not sure. Maybe she'll think there are erasers or stickers inside.
candy-pencils_Mother-5y0m--26 (1)_5_M_F_50_gpt-4_1.txt	candy-pencils	Mother-5y0m--26 (1)	5	M	F	0.5	gpt-4	1	112	89	1	she will think there are candies inside.
candy-pencils_Mother-5y0m--26 (1)_5_M_F_90_gpt-3.5-turbo_1.txt	candy-pencils	Mother-5y0m--26 (1)	5	M	F	0.9	gpt-3.5-turbo	1	293	187	1	Hmm, I'm not sure. Maybe she'll think it's candy too, just like I did.
candy-pencils_Mother-5y0m--26 (1)_5_M_F_90_gpt-4_1.txt	candy-pencils	Mother-5y0m--26 (1)	5	M	F	0.9	gpt-4	1	69	67	2	pencils.
candy-pencils_Mother-5y1m--48 (2)_5_M_F_0_gpt-3.5-turbo_1.txt	candy-pencils	Mother-5y1m--48 (2)	5	M	F	0.0	gpt-3.5-turbo	1	259	176	1	I'm not sure, but I think she'll be surprised to see pencils instead of candy.
candy-pencils_Mother-5y1m--48 (2)_5_M_F_0_gpt-4_1.txt	candy-pencils	Mother-5y1m--48 (2)	5	M	F	0.0	gpt-4	1	139	97	1	she will think there is candy inside!
candy-pencils_Mother-5y1m--48 (2)_5_M_F_50_gpt-3.5-turbo_1.txt	candy-pencils	Mother-5y1m--48 (2)	5	M	F	0.5	gpt-3.5-turbo	1	296	192	1	I'm not sure, but I think she'll be surprised when she sees the pencils instead of candy.
candy-pencils_Mother-5y1m--48 (2)_5_M_F_50_gpt-4_1.txt	candy-pencils	Mother-5y1m--48 (2)	5	M	F	0.5	gpt-4	1	164	113	1	She will think it's candy too!
candy-pencils_Mother-5y1m--48 (2)_5_M_F_90_gpt-3.5-turbo_1.txt	candy-pencils	Mother-5y1m--48 (2)	5	M	F	0.9	gpt-3.5-turbo	1	216	149	0	I'm not sure, but let's find out!
candy-pencils_Mother-5y1m--48 (2)_5_M_F_90_gpt-4_1.txt	candy-pencils	Mother-5y1m--48 (2)	5	M	F	0.9	gpt-4	1	108	92	1	She will think it's candy!
candy-pencils_Mother-5y1m--49 (2)_5_M_F_0_gpt-3.5-turbo_1.txt	candy-pencils	Mother-5y1m--49 (2)	5	M	F	0.0	gpt-3.5-turbo	1	282	179	1	I'm not sure. Maybe she'll think it's candy too, or maybe she'll guess it's something else.
candy-pencils_Mother-5y1m--49 (2)_5_M_F_0_gpt-4_1.txt	candy-pencils	Mother-5y1m--49 (2)	5	M	F	0.0	gpt-4	1	117	90	1	she will think there is candy inside!
candy-pencils_Mother-5y1m--49 (2)_5_M_F_50_gpt-3.5-turbo_1.txt	candy-pencils	Mother-5y1m--49 (2)	5	M	F	0.5	gpt-3.5-turbo	1	215	139	1	I don't know, maybe she'll think it's candy too.
candy-pencils_Mother-5y1m--49 (2)_5_M_F_50_gpt-4_1.txt	candy-pencils	Mother-5y1m--49 (2)	5	M	F	0.5	gpt-4	1	110	93	1	she will think there is candy inside!
candy-pencils_Mother-5y1m--49 (2)_5_M_F_90_gpt-3.5-turbo_1.txt	candy-pencils	Mother-5y1m--49 (2)	5	M	F	0.9	gpt-3.5-turbo	1	179	122	1	I don't know, maybe she'll think it's candy too!
candy-pencils_Mother-5y1m--49 (2)_5_M_F_90_gpt-4_1.txt	candy-pencils	Mother-5y1m--49 (2)	5	M	F	0.9	gpt-4	1	83	71	1	she will think there is candy inside.
candy-pencils_Mother-5y1m--50 (2)_5_M_F_0_gpt-3.5-turbo_1.txt	candy-pencils	Mother-5y1m--50 (2)	5	M	F	0.0	gpt-3.5-turbo	1	250	166	0	I'm not sure, but I think she'll be excited to find out!
candy-pencils_Mother-5y1m--50 (2)_5_M_F_0_gpt-4_1.txt	candy-pencils	Mother-5y1m--50 (2)	5	M	F	0.0	gpt-4	1	161	119	1	She will think there's candy inside!
candy-pencils_Mother-5y1m--50 (2)_5_M_F_50_gpt-3.5-turbo_1.txt	candy-pencils	Mother-5y1m--50 (2)	5	M	F	0.5	gpt-3.5-turbo	1	146	111	1	I don't know, maybe she'll think it's candy too.
candy-pencils_Mother-5y1m--50 (2)_5_M_F_50_gpt-4_1.txt	candy-pencils	Mother-5y1m--50 (2)	5	M	F	0.5	gpt-4	1	121	98	1	she will think there is candy inside!
candy-pencils_Mother-5y1m--50 (2)_5_M_F_90_gpt-3.5-turbo_1.txt	candy-pencils	Mother-5y1m--50 (2)	5	M	F	0.9	gpt-3.5-turbo	1	322	211	1	Hmm, I'm not sure. Maybe she'll think it's candy too, or maybe she'll guess something completely different.
candy-pencils_Mother-5y1m--50 (2)_5_M_F_90_gpt-4_1.txt	candy-pencils	Mother-5y1m--50 (2)	5	M	F	0.9	gpt-4	1	155	115	1	She will think it's candies too!
candy-pencils_Mother-5y1m--52 (2)_5_M_F_0_gpt-3.5-turbo_1.txt	candy-pencils	Mother-5y1m--52 (2)	5	M	F	0.0	gpt-3.5-turbo	1	245	154	1	I don't know, maybe she'll think it's candy too.
candy-pencils_Mother-5y1m--52 (2)_5_M_F_0_gpt-4_1.txt	candy-pencils	Mother-5y1m--52 (2)	5	M	F	0.0	gpt-4	1	173	116	1	she will think there's candy inside!
candy-pencils_Mother-5y1m--52 (2)_5_M_F_50_gpt-3.5-turbo_1.txt	candy-pencils	Mother-5y1m--52 (2)	5	M	F	0.5	gpt-3.5-turbo	1	265	170	0	I don't know, maybe she'll be surprised too!
candy-pencils_Mother-5y1m--52 (2)_5_M_F_50_gpt-4_1.txt	candy-pencils	Mother-5y1m--52 (2)	5	M	F	0.5	gpt-4	1	199	136	1	She will think there is candy inside!
candy-pencils_Mother-5y1m--52 (2)_5_M_F_90_gpt-3.5-turbo_1.txt	candy-pencils	Mother-5y1m--52 (2)	5	M	F	0.9	gpt-3.5-turbo	1	237	154	1	I don't know, maybe she'll think it's candy too.
candy-pencils_Mother-5y1m--52 (2)_5_M_F_90_gpt-4_1.txt	candy-pencils	Mother-5y1m--52 (2)	5	M	F	0.9	gpt-4	1	245	164	1	She will think there are candies inside, just like I did!
candy-pencils_Mother-5y1m--54 (1)_5_M_F_0_gpt-3.5-turbo_1.txt	candy-pencils	Mother-5y1m--54 (1)	5	M	F	0.0	gpt-3.5-turbo	1	151	112	1	I don't know, maybe she'll think it's candy too.
candy-pencils_Mother-5y1m--54 (1)_5_M_F_0_gpt-4_1.txt	candy-pencils	Mother-5y1m--54 (1)	5	M	F	0.0	gpt-4	1	93	80	1	she will think there's candy inside!
candy-pencils_Mother-5y1m--54 (1)_5_M_F_50_gpt-3.5-turbo_1.txt	candy-pencils	Mother-5y1m--54 (1)	5	M	F	0.5	gpt-3.5-turbo	1	191	131	1	I don't know, maybe she'll think it's candy too!
candy-pencils_Mother-5y1m--54 (1)_5_M_F_50_gpt-4_1.txt	candy-pencils	Mother-5y1m--54 (1)	5	M	F	0.5	gpt-4	1	45	32	1	candy!
candy-pencils_Mother-5y1m--54 (1)_5_M_F_90_gpt-3.5-turbo_1.txt	candy-pencils	Mother-5y1m--54 (1)	5	M	F	0.9	gpt-3.5-turbo	1	87	77	1	She might think there's candy too!
candy-pencils_Mother-5y1m--54 (1)_5_M_F_90_gpt-4_1.txt	candy-pencils	Mother-5y1m--54 (1)	5	M	F	0.9	gpt-4	1	130	88	1	She will think it's candy because it's a candy box.
candy-pencils_Mother-6y1m--60_6_M_F_0_gpt-3.5-turbo_1.txt	candy-pencils	Mother-6y1m--60	6	M	F	0.0	gpt-3.5-turbo	1	318	192	1	I'm not sure. Maybe she'll think it's candy too, or maybe she'll guess it's something else.
candy-pencils_Mother-6y1m--60_6_M_F_0_gpt-4_1.txt	candy-pencils	Mother-6y1m--60	6	M	F	0.0	gpt-4	1	130	99	1	she will think there are candies inside.
candy-pencils_Mother-6y1m--60_6_M_F_50_gpt-3.5-turbo_1.txt	candy-pencils	Mother-6y1m--60	6	M	F	0.5	gpt-3.5-turbo	1	354	213	1	Hmm, I'm not sure. Maybe she'll think it's candy like I did, or maybe she'll have a different guess.
candy-pencils_Mother-6y1m--60_6_M_F_50_gpt-4_1.txt	candy-pencils	Mother-6y1m--60	6	M	F	0.5	gpt-4	1	273	177	1	She will probably think there are candies inside, just like I did!
candy-pencils_Mother-6y1m--60_6_M_F_90_gpt-3.5-turbo_1.txt	candy-pencils	Mother-6y1m--60	6	M	F	0.9	gpt-3.5-turbo	1	437	250	1	Hmm, I think she might also expect it to be filled with candies. It will be funny to see her reaction when she finds pencils instead!
candy-pencils_Mother-6y1m--60_6_M_F_90_gpt-4_1.txt	candy-pencils	Mother-6y1m--60	6	M	F	0.9	gpt-4	1	158	111	1	she will think there is candy inside!
candy-pencils_Mother-6y1m--68_6_M_F_0_gpt-3.5-turbo_1.txt	candy-pencils	Mother-6y1m--68	6	M	F	0.0	gpt-3.5-turbo	1	350	218	3	Hmm, I'm not sure. Maybe she'll think there are erasers or stickers inside. It'll be interesting to see her reaction!
candy-pencils_Mother-6y1m--68_6_M_F_0_gpt-4_1.txt	candy-pencils	Mother-6y1m--68	6	M	F	0.0	gpt-4	1	289	194	1	She will think there's candy inside, just like I did!
candy-pencils_Mother-6y1m--68_6_M_F_50_gpt-3.5-turbo_1.txt	candy-pencils	Mother-6y1m--68	6	M	F	0.5	gpt-3.5-turbo	1	327	214	0	Hmm, I think she might also be surprised to find pencils inside. But you never know, maybe she'll have a different guess.
candy-pencils_Mother-6y1m--68_6_M_F_50_gpt-4_1.txt	candy-pencils	Mother-6y1m--68	6	M	F	0.5	gpt-4	1	132	96	1	She will think there are candies inside!
candy-pencils_Mother-6y1m--68_6_M_F_90_gpt-3.5-turbo_1.txt	candy-pencils	Mother-6y1m--68	6	M	F	0.9	gpt-3.5-turbo	1	255	168	0	I'm not sure. Maybe she'll be surprised to find pencils too!
candy-pencils_Mother-6y1m--68_6_M_F_90_gpt-4_1.txt	candy-pencils	Mother-6y1m--68	6	M	F	0.9	gpt-4	1	154	119	1	She will think it's candy.
candy-pencils_Mother-6y3m--56_6_M_F_0_gpt-3.5-turbo_1.txt	candy-pencils	Mother-6y3m--56	6	M	F	0.0	gpt-3.5-turbo	1	302	183	1	I'm not sure. Maybe she'll think it's candy too.
candy-pencils_Mother-6y3m--56_6_M_F_0_gpt-4_1.txt	candy-pencils	Mother-6y3m--56	6	M	F	0.0	gpt-4	1	107	86	1	she will think there are candies inside.
candy-pencils_Mother-6y3m--56_6_M_F_50_gpt-3.5-turbo_1.txt	candy-pencils	Mother-6y3m--56	6	M	F	0.5	gpt-3.5-turbo	1	290	174	1	I don't know, mommy. Maybe she'll think there's candy too.
candy-pencils_Mother-6y3m--56_6_M_F_50_gpt-4_1.txt	candy-pencils	Mother-6y3m--56	6	M	F	0.5	gpt-4	1	77	63	1	candy?
candy-pencils_Mother-6y3m--56_6_M_F_90_gpt-3.5-turbo_1.txt	candy-pencils	Mother-6y3m--56	6	M	F	0.9	gpt-3.5-turbo	1	357	220	1	I'm not sure. She might think there's candy like I did, or she could have a different guess. She'll be excited to find out though!
candy-pencils_Mother-6y3m--56_6_M_F_90_gpt-4_1.txt	candy-pencils	Mother-6y3m--56	6	M	F	0.9	gpt-4	1	176	123	1	she will think there's candy inside.
candy-pencils_Mother-6y3m--71_6_M_F_0_gpt-3.5-turbo_1.txt	candy-pencils	Mother-6y3m--71	6	M	F	0.0	gpt-3.5-turbo	1	300	188	3	Hmm, I'm not sure. Maybe she'll think there are erasers inside or maybe even some small toys.
candy-pencils_Mother-6y3m--71_6_M_F_0_gpt-4_1.txt	candy-pencils	Mother-6y3m--71	6	M	F	0.0	gpt-4	1	123	89	1	she will think there's candy inside.
candy-pencils_Mother-6y3m--71_6_M_F_50_gpt-3.5-turbo_1.txt	candy-pencils	Mother-6y3m--71	6	M	F	0.5	gpt-3.5-turbo	1	339	207	1	Hmm, I'm not sure. Maybe she'll think it's more candy or something else entirely. It'll be fun to see her reaction!
candy-pencils_Mother-6y3m--71_6_M_F_50_gpt-4_1.txt	candy-pencils	Mother-6y3m--71	6	M	F	0.5	gpt-4	1	104	84	1	she will think there's candy inside.
candy-pencils_Mother-6y3m--71_6_M_F_90_gpt-3.5-turbo_1.txt	candy-pencils	Mother-6y3m--71	6	M	F	0.9	gpt-3.5-turbo	1	371	232	0	I don't know, it's hard to say. She might be surprised like I was, or she might have a different guess altogether. It'll be interesting to see her reaction!
candy-pencils_Mother-6y3m--71_6_M_F_90_gpt-4_1.txt	candy-pencils	Mother-6y3m--71	6	M	F	0.9	gpt-4	1	130	106	1	She will think there is candy inside.
candy-pencils_Mother-6y4m--57_6_M_F_0_gpt-3.5-turbo_1.txt	candy-pencils	Mother-6y4m--57	6	M	F	0.0	gpt-3.5-turbo	1	355	211	4	I'm not sure. Maybe she'll think it's chocolates too. It'll be interesting to see her reaction when she finds out it's pencils.
candy-pencils_Mother-6y4m--57_6_M_F_0_gpt-4_1.txt	candy-pencils	Mother-6y4m--57	6	M	F	0.0	gpt-4	1	140	106	1	she will think there is candy inside.
candy-pencils_Mother-6y4m--57_6_M_F_50_gpt-3.5-turbo_1.txt	candy-pencils	Mother-6y4m--57	6	M	F	0.5	gpt-3.5-turbo	1	252	164	0	I'm not sure. She might be surprised to see pencils too.
candy-pencils_Mother-6y4m--57_6_M_F_50_gpt-4_1.txt	candy-pencils	Mother-6y4m--57	6	M	F	0.5	gpt-4	1	177	126	1	She will think it's candy.
candy-pencils_Mother-6y4m--57_6_M_F_90_gpt-3.5-turbo_1.txt	candy-pencils	Mother-6y4m--57	6	M	F	0.9	gpt-3.5-turbo	1	386	237	1	I'm not sure. Maybe she'll think there's candy too, just like I did. It'll be interesting to see her reaction when she finds out it's pencils.
candy-pencils_Mother-6y4m--57_6_M_F_90_gpt-4_1.txt	candy-pencils	Mother-6y4m--57	6	M	F	0.9	gpt-4	1	232	156	1	She will probably think there are candies inside, too!
candy-pencils_Mother-6y4m--69_6_M_F_0_gpt-3.5-turbo_1.txt	candy-pencils	Mother-6y4m--69	6	M	F	0.0	gpt-3.5-turbo	1	149	103	0	I don't know, let's find out.
candy-pencils_Mother-6y4m--69_6_M_F_0_gpt-4_1.txt	candy-pencils	Mother-6y4m--69	6	M	F	0.0	gpt-4	1	51	40	1	candy!
candy-pencils_Mother-6y4m--69_6_M_F_50_gpt-3.5-turbo_1.txt	candy-pencils	Mother-6y4m--69	6	M	F	0.5	gpt-3.5-turbo	1	172	121	0	I don't know, she might be surprised too!
candy-pencils_Mother-6y4m--69_6_M_F_50_gpt-4_1.txt	candy-pencils	Mother-6y4m--69	6	M	F	0.5	gpt-4	1	59	55	2	pencils.
candy-pencils_Mother-6y4m--69_6_M_F_90_gpt-3.5-turbo_1.txt	candy-pencils	Mother-6y4m--69	6	M	F	0.9	gpt-3.5-turbo	1	156	110	1	I don't know, maybe she'll think it's candy too.
candy-pencils_Mother-6y4m--69_6_M_F_90_gpt-4_1.txt	candy-pencils	Mother-6y4m--69	6	M	F	0.9	gpt-4	1	171	128	1	She will think there's candy in it!
candy-pencils_Mother-6y5m--67_6_M_F_0_gpt-3.5-turbo_1.txt	candy-pencils	Mother-6y5m--67	6	M	F	0.0	gpt-3.5-turbo	1	191	130	1	I don't know, maybe she'll think it's candy too.
candy-pencils_Mother-6y5m--67_6_M_F_0_gpt-4_1.txt	candy-pencils	Mother-6y5m--67	6	M	F	0.0	gpt-4	1	82	72	1	she will think there is candy inside!
candy-pencils_Mother-6y5m--67_6_M_F_50_gpt-3.5-turbo_1.txt	candy-pencils	Mother-6y5m--67	6	M	F	0.5	gpt-3.5-turbo	1	231	145	0	I don't know, she'll have to open it and find out!
candy-pencils_Mother-6y5m--67_6_M_F_50_gpt-4_1.txt	candy-pencils	Mother-6y5m--67	6	M	F	0.5	gpt-4	1	36	29	1	candy.
candy-pencils_Mother-6y5m--67_6_M_F_90_gpt-3.5-turbo_1.txt	candy-pencils	Mother-6y5m--67	6	M	F	0.9	gpt-3.5-turbo	1	202	138	3	I don't know. Maybe she'll think there are markers inside.
candy-pencils_Mother-6y5m--67_6_M_F_90_gpt-4_1.txt	candy-pencils	Mother-6y5m--67	6	M	F	0.9	gpt-4	1	324	186	1	She might also think that there is candy inside.
candy-pencils_Mother-6y6m--59_6_M_F_0_gpt-3.5-turbo_1.txt	candy-pencils	Mother-6y6m--59	6	M	F	0.0	gpt-3.5-turbo	1	236	159	0	I'm not sure, but I think she'll be excited to find out.
candy-pencils_Mother-6y6m--59_6_M_F_0_gpt-4_1.txt	candy-pencils	Mother-6y6m--59	6	M	F	0.0	gpt-4	1	289	183	1	She will think it's candy too because it's a candy box.
candy-pencils_Mother-6y6m--59_6_M_F_50_gpt-3.5-turbo_1.txt	candy-pencils	Mother-6y6m--59	6	M	F	0.5	gpt-3.5-turbo	1	348	214	1	I'm not sure. She might think there are candies too, or maybe something completely different. It'll be interesting to see her reaction!
candy-pencils_Mother-6y6m--59_6_M_F_50_gpt-4_1.txt	candy-pencils	Mother-6y6m--59	6	M	F	0.5	gpt-4	1	90	79	1	She will think it's candy.
candy-pencils_Mother-6y6m--59_6_M_F_90_gpt-3.5-turbo_1.txt	candy-pencils	Mother-6y6m--59	6	M	F	0.9	gpt-3.5-turbo	1	214	149	3	Hmm, I'm not sure. Maybe she'll think there are erasers inside!
candy-pencils_Mother-6y6m--59_6_M_F_90_gpt-4_1.txt	candy-pencils	Mother-6y6m--59	6	M	F	0.9	gpt-4	1	123	100	1	She will think there are candies inside.
candy-pencils_Mother-6y6m--70_6_M_F_0_gpt-3.5-turbo_1.txt	candy-pencils	Mother-6y6m--70	6	M	F	0.0	gpt-3.5-turbo	1	223	149	0	I'm not sure, but I think she'll be excited to find out!
candy-pencils_Mother-6y6m--70_6_M_F_0_gpt-4_1.txt	candy-pencils	Mother-6y6m--70	6	M	F	0.0	gpt-4	1	92	78	1	she will think there are candies inside!
candy-pencils_Mother-6y6m--70_6_M_F_50_gpt-3.5-turbo_1.txt	candy-pencils	Mother-6y6m--70	6	M	F	0.5	gpt-3.5-turbo	1	274	176	1	I'm not sure, but I think she'll be excited to see what's inside. Maybe she'll guess it's candy too!
candy-pencils_Mother-6y6m--70_6_M_F_50_gpt-4_1.txt	candy-pencils	Mother-6y6m--70	6	M	F	0.5	gpt-4	1	61	52	1	candy?
candy-pencils_Mother-6y6m--70_6_M_F_90_gpt-3.5-turbo_1.txt	candy-pencils	Mother-6y6m--70	6	M	F	0.9	gpt-3.5-turbo	1	320	192	1	Well, I don't know for sure, but maybe she'll think there are candies inside too. It will be a nice surprise for her to find pencils instead!
candy-pencils_Mother-6y6m--70_6_M_F_90_gpt-4_1.txt	candy-pencils	Mother-6y6m--70	6	M	F	0.9	gpt-4	1	75	65	1	she will think candy is inside the box!
candy-pencils_Mother-6y6m--72_6_M_F_0_gpt-3.5-turbo_1.txt	candy-pencils	Mother-6y6m--72	6	M	F	0.0	gpt-3.5-turbo	1	350	217	1	I'm not sure. Maybe she'll think it's candy too.
candy-pencils_Mother-6y6m--72_6_M_F_0_gpt-4_1.txt	candy-pencils	Mother-6y6m--72	6	M	F	0.0	gpt-4	1	243	162	1	She will think there are candies inside!
candy-pencils_Mother-6y6m--72_6_M_F_50_gpt-3.5-turbo_1.txt	candy-pencils	Mother-6y6m--72	6	M	F	0.5	gpt-3.5-turbo	1	323	206	1	I'm not sure. Maybe she'll think there's candy too.
candy-pencils_Mother-6y6m--72_6_M_F_50_gpt-4_1.txt	candy-pencils	Mother-6y6m--72	6	M	F	0.5	gpt-4	1	246	173	1	She will think there are candies inside.
candy-pencils_Mother-6y6m--72_6_M_F_90_gpt-3.5-turbo_1.txt	candy-pencils	Mother-6y6m--72	6	M	F	0.9	gpt-3.5-turbo	1	364	234	1	I'm not sure, but I think she'll be excited to find out. Maybe she'll guess that it's candy too.
candy-pencils_Mother-6y6m--72_6_M_F_90_gpt-4_1.txt	candy-pencils	Mother-6y6m--72	6	M	F	0.9	gpt-4	1	198	141	1	she will think it's candy!
candy-pencils_plain_1_F_F_0_gpt-3.5-turbo_1.txt	candy-pencils	plain	1	F	F	0.0	gpt-3.5-turbo	1	272	162	1	I don't know, mommy. Maybe she will think there are candies too!
candy-pencils_plain_1_F_F_0_gpt-4_1.txt	candy-pencils	plain	1	F	F	0.0	gpt-4	1	65	46	1	Candy!
candy-pencils_plain_1_F_F_50_gpt-3.5-turbo_1.txt	candy-pencils	plain	1	F	F	0.5	gpt-3.5-turbo	1	262	170	3	Hmm, I think she might think there are stickers inside the box. She loves stickers!
candy-pencils_plain_1_F_F_50_gpt-4_1.txt	candy-pencils	plain	1	F	F	0.5	gpt-4	1	72	53	1	Candy!
candy-pencils_plain_1_F_F_90_gpt-3.5-turbo_1.txt	candy-pencils	plain	1	F	F	0.9	gpt-3.5-turbo	1	285	174	3	Hmm, I'm not sure. Maybe she'll think there are cookies inside!
candy-pencils_plain_1_F_F_90_gpt-4_1.txt	candy-pencils	plain	1	F	F	0.9	gpt-4	1	112	72	2	Pencil! Pencil!
candy-pencils_plain_1_M_F_0_gpt-3.5-turbo_1.txt	candy-pencils	plain	1	M	F	0.0	gpt-3.5-turbo	1	271	163	1	I think she will be surprised to see pencils instead of candy!
candy-pencils_plain_1_M_F_0_gpt-4_1.txt	candy-pencils	plain	1	M	F	0.0	gpt-4	1	65	46	1	Candy!
candy-pencils_plain_1_M_F_50_gpt-3.5-turbo_1.txt	candy-pencils	plain	1	M	F	0.5	gpt-3.5-turbo	1	274	179	0	Hmm, I think she might be surprised to see pencils too! It's a funny surprise!
candy-pencils_plain_1_M_F_50_gpt-4_1.txt	candy-pencils	plain	1	M	F	0.5	gpt-4	1	66	44	1	Caaandy!
candy-pencils_plain_1_M_F_90_gpt-3.5-turbo_1.txt	candy-pencils	plain	1	M	F	0.9	gpt-3.5-turbo	1	343	187	1	I don't know, mommy. Maybe she will think it's candy like I did. But I really want the pencils to draw with!
candy-pencils_plain_1_M_F_90_gpt-4_1.txt	candy-pencils	plain	1	M	F	0.9	gpt-4	1	76	55	1	Canny!
candy-pencils_plain_2_F_F_0_gpt-3.5-turbo_1.txt	candy-pencils	plain	2	F	F	0.0	gpt-3.5-turbo	1	346	215	1	Hmm, I think she might be surprised to see pencils instead of candy. She loves drawing too, so maybe she'll be excited about the pencils!
candy-pencils_plain_2_F_F_0_gpt-4_1.txt	candy-pencils	plain	2	F	F	0.0	gpt-4	1	160	113	1	Sister think...candy!
candy-pencils_plain_2_F_F_50_gpt-3.5-turbo_1.txt	candy-pencils	plain	2	F	F	0.5	gpt-3.5-turbo	1	255	155	1	Hmm, I think she will be surprised to see pencils instead of candy!
candy-pencils_plain_2_F_F_50_gpt-4_1.txt	candy-pencils	plain	2	F	F	0.5	gpt-4	1	162	114	1	Sissy think... candy!
candy-pencils_plain_2_F_F_90_gpt-3.5-turbo_1.txt	candy-pencils	plain	2	F	F	0.9	gpt-3.5-turbo	1	235	145	3	Hmm, I think she'll think there are stickers inside!
candy-pencils_plain_2_F_F_90_gpt-4_1.txt	candy-pencils	plain	2	F	F	0.9	gpt-4	1	148	105	1	Sister think...candy?
candy-pencils_plain_2_M_F_0_gpt-3.5-turbo_1.txt	candy-pencils	plain	2	M	F	0.0	gpt-3.5-turbo	1	302	187	3	Hmm, I think she might think there are toys inside the box. She loves playing with toys!
candy-pencils_plain_2_M_F_0_gpt-4_1.txt	candy-pencils	plain	2	M	F	0.0	gpt-4	1	125	88	2	Pencils!
candy-pencils_plain_2_M_F_50_gpt-3.5-turbo_1.txt	candy-pencils	plain	2	M	F	0.5	gpt-3.5-turbo	1	319	197	3	Hmm, I think she will be surprised too! Maybe she will think there are stickers inside!
candy-pencils_plain_2_M_F_50_gpt-4_1.txt	candy-pencils	plain	2	M	F	0.5	gpt-4	1	162	113	1	Sister think... Candy!
candy-pencils_plain_2_M_F_90_gpt-3.5-turbo_1.txt	candy-pencils	plain	2	M	F	0.9	gpt-3.5-turbo	1	485	273	3	Hmm, I'm not sure. Maybe she'll think it's candy like I did. Or maybe she'll guess it's something else like stickers or toys! I can't wait to see her face when she opens it!
candy-pencils_plain_2_M_F_90_gpt-4_1.txt	candy-pencils	plain	2	M	F	0.9	gpt-4	1	187	112	1	Candy! She will think candy, mommy!
candy-pencils_plain_3_F_F_0_gpt-3.5-turbo_1.txt	candy-pencils	plain	3	F	F	0.0	gpt-3.5-turbo	1	306	197	3	Hmm, I think she might think there are stickers inside the box. She loves stickers!
candy-pencils_plain_3_F_F_0_gpt-4_1.txt	candy-pencils	plain	3	F	F	0.0	gpt-4	1	258	146	1	She will think it's candy, mommy! Because it's a candy box!
candy-pencils_plain_3_F_F_50_gpt-3.5-turbo_1.txt	candy-pencils	plain	3	F	F	0.5	gpt-3.5-turbo	1	315	196	3	Hmm, I think she might think there are stickers inside the box! She loves stickers!
candy-pencils_plain_3_F_F_50_gpt-4_1.txt	candy-pencils	plain	3	F	F	0.5	gpt-4	1	200	123	1	Candy! Because it's a candy box!
candy-pencils_plain_3_F_F_90_gpt-3.5-turbo_1.txt	candy-pencils	plain	3	F	F	0.9	gpt-3.5-turbo	1	366	223	1	Hmm, I think she'll also think there's candy inside! She loves candy just like me!
candy-pencils_plain_3_F_F_90_gpt-4_1.txt	candy-pencils	plain	3	F	F	0.9	gpt-4	1	208	132	1	She will think there's candy inside!
candy-pencils_plain_3_M_F_0_gpt-3.5-turbo_1.txt	candy-pencils	plain	3	M	F	0.0	gpt-3.5-turbo	1	268	172	1	Hmm, I think she will also think there's candy inside. She loves candy too!
candy-pencils_plain_3_M_F_0_gpt-4_1.txt	candy-pencils	plain	3	M	F	0.0	gpt-4	1	221	139	1	She will think it's candy too!
candy-pencils_plain_3_M_F_50_gpt-3.5-turbo_1.txt	candy-pencils	plain	3	M	F	0.5	gpt-3.5-turbo	1	432	252	1	Hmm, I think she might be surprised to see pencils instead of candy. But maybe she'll think it's fun too and want to draw with me!
candy-pencils_plain_3_M_F_50_gpt-4_1.txt	candy-pencils	plain	3	M	F	0.5	gpt-4	1	281	173	1	She will think it's candy too, just like I did!
candy-pencils_plain_3_M_F_90_gpt-3.5-turbo_1.txt	candy-pencils	plain	3	M	F	0.9	gpt-3.5-turbo	1	254	171	1	I don't know, maybe she will think there are candies too!
candy-pencils_plain_3_M_F_90_gpt-4_1.txt	candy-pencils	plain	3	M	F	0.9	gpt-4	1	310	180	1	She will think there are candies inside, just like I did!
candy-pencils_plain_4_F_F_0_gpt-3.5-turbo_1.txt	candy-pencils	plain	4	F	F	0.0	gpt-3.5-turbo	1	299	201	3	Hmm, I think she might think there are stickers inside the box. She loves stickers!
candy-pencils_plain_4_F_F_0_gpt-4_1.txt	candy-pencils	plain	4	F	F	0.0	gpt-4	1	313	198	1	She will think it's candy too, because it's a candy box!
candy-pencils_plain_4_F_F_50_gpt-3.5-turbo_1.txt	candy-pencils	plain	4	F	F	0.5	gpt-3.5-turbo	1	345	212	0	Hmm, I think she might be surprised to see the pencils too! She loves drawing just like me.
candy-pencils_plain_4_F_F_50_gpt-4_1.txt	candy-pencils	plain	4	F	F	0.5	gpt-4	1	281	180	0	She will think there are candies inside, just like I did!
candy-pencils_plain_4_F_F_90_gpt-3.5-turbo_1.txt	candy-pencils	plain	4	F	F	0.9	gpt-3.5-turbo	1	430	245	1	Hmm, I think my sister will be surprised when she sees pencils instead of candy too! Can I show her the box with the pencils inside?
candy-pencils_plain_4_F_F_90_gpt-4_1.txt	candy-pencils	plain	4	F	F	0.9	gpt-4	1	270	165	1	She will think there's candy inside, just like I did!
candy-pencils_plain_4_M_F_0_gpt-3.5-turbo_1.txt	candy-pencils	plain	4	M	F	0.0	gpt-3.5-turbo	1	299	201	3	Hmm, I think she might think there are stickers inside the box. She loves stickers!
candy-pencils_plain_4_M_F_0_gpt-4_1.txt	candy-pencils	plain	4	M	F	0.0	gpt-4	1	250	154	1	She will think it's candy, just like I did!
candy-pencils_plain_4_M_F_50_gpt-3.5-turbo_1.txt	candy-pencils	plain	4	M	F	0.5	gpt-3.5-turbo	1	332	202	1	Hmm, I think she will be surprised to see pencils instead of candies. She might want to draw too!
candy-pencils_plain_4_M_F_50_gpt-4_1.txt	candy-pencils	plain	4	M	F	0.5	gpt-4	1	287	185	4	She will think it's chocolates, just like I did!
candy-pencils_plain_4_M_F_90_gpt-3.5-turbo_1.txt	candy-pencils	plain	4	M	F	0.9	gpt-3.5-turbo	1	377	209	3	Hmm, I'm not sure. Maybe she will think there are toys inside or maybe she will guess the pencils too!
candy-pencils_plain_4_M_F_90_gpt-4_1.txt	candy-pencils	plain	4	M	F	0.9	gpt-4	1	290	189	1	She will think it's candy, just like I did!
candy-pencils_plain_5_F_F_0_gpt-3.5-turbo_1.txt	candy-pencils	plain	5	F	F	0.0	gpt-3.5-turbo	1	406	245	3	Hmm, I think she might think there are stickers inside the box! She loves stickers!
candy-pencils_plain_5_F_F_0_gpt-4_1.txt	candy-pencils	plain	5	F	F	0.0	gpt-4	1	326	211	1	She will think it's candy, just like I did!
candy-pencils_plain_5_F_F_50_gpt-3.5-turbo_1.txt	candy-pencils	plain	5	F	F	0.5	gpt-3.5-turbo	1	477	269	3	Hmm, I think she might think there are stickers or maybe even more candy inside! I can't wait to see her reaction when she opens it!
candy-pencils_plain_5_F_F_50_gpt-4_1.txt	candy-pencils	plain	5	F	F	0.5	gpt-4	1	300	197	1	She will think there's candy inside, just like I did!
candy-pencils_plain_5_F_F_90_gpt-3.5-turbo_1.txt	candy-pencils	plain	5	F	F	0.9	gpt-3.5-turbo	1	354	220	3	Hmm, I think she might guess that there are stickers or maybe even small toys inside the box!
candy-pencils_plain_5_F_F_90_gpt-4_1.txt	candy-pencils	plain	5	F	F	0.9	gpt-4	1	306	182	1	She will think it's candy, too, because it's a candy box!
candy-pencils_plain_5_M_F_0_gpt-3.5-turbo_1.txt	candy-pencils	plain	5	M	F	0.0	gpt-3.5-turbo	1	299	201	3	Hmm, I think she might think there are stickers inside the box. She loves stickers!
candy-pencils_plain_5_M_F_0_gpt-4_1.txt	candy-pencils	plain	5	M	F	0.0	gpt-4	1	276	187	1	She will think it's candy, just like I did!
candy-pencils_plain_5_M_F_50_gpt-3.5-turbo_1.txt	candy-pencils	plain	5	M	F	0.5	gpt-3.5-turbo	1	426	238	1	Hmm, I think she might be surprised to see pencils instead of candy too. But maybe she'll like them just like I do!
candy-pencils_plain_5_M_F_50_gpt-4_1.txt	candy-pencils	plain	5	M	F	0.5	gpt-4	1	287	185	1	She will think it's candies, just like I did!
candy-pencils_plain_5_M_F_90_gpt-3.5-turbo_1.txt	candy-pencils	plain	5	M	F	0.9	gpt-3.5-turbo	1	250	164	3	Hmm, maybe she will think there are erasers inside!
candy-pencils_plain_5_M_F_90_gpt-4_1.txt	candy-pencils	plain	5	M	F	0.9	gpt-4	1	346	213	1	She will probably think it's candy too because it's a candy box!
candy-pencils_plain_6_F_F_0_gpt-3.5-turbo_1.txt	candy-pencils	plain	6	F	F	0.0	gpt-3.5-turbo	1	470	272	1	Hmm, I'm not sure. Maybe she'll think it's candy too! Or maybe she'll guess that it's something different. I can't wait to see her reaction!
candy-pencils_plain_6_F_F_0_gpt-4_1.txt	candy-pencils	plain	6	F	F	0.0	gpt-4	1	282	180	1	She will think it's candy too, because it's a candy box!
candy-pencils_plain_6_F_F_50_gpt-3.5-turbo_1.txt	candy-pencils	plain	6	F	F	0.5	gpt-3.5-turbo	1	514	283	0	Hmm, I think she might be surprised to see pencils too! Maybe she'll want to draw with them too. I can't wait to see her face when you show her the box!
candy-pencils_plain_6_F_F_50_gpt-4_1.txt	candy-pencils	plain	6	F	F	0.5	gpt-4	1	349	214	1	She will think there are candies inside, just like I did!
candy-pencils_plain_6_F_F_90_gpt-3.5-turbo_1.txt	candy-pencils	plain	6	F	F	0.9	gpt-3.5-turbo	1	303	195	1	Hmm, I think she might also think there are candies inside. Can I see her reaction?
candy-pencils_plain_6_F_F_90_gpt-4_1.txt	candy-pencils	plain	6	F	F	0.9	gpt-4	1	302	199	1	She probably will think it's candy like I did!
candy-pencils_plain_6_M_F_0_gpt-3.5-turbo_1.txt	candy-pencils	plain	6	M	F	0.0	gpt-3.5-turbo	1	558	325	1	Hmm, I think she might also think it's candy. She loves sweets just like me. But it will be fun to see her reaction when she finds out it's pencils instead!
candy-pencils_plain_6_M_F_0_gpt-4_1.txt	candy-pencils	plain	6	M	F	0.0	gpt-4	1	304	190	1	She will think there are candies inside, just like I did!
candy-pencils_plain_6_M_F_50_gpt-3.5-turbo_1.txt	candy-pencils	plain	6	M	F	0.5	gpt-3.5-turbo	1	297	192	3	Hmm, I think she might think there are erasers inside the box. She loves erasers!
candy-pencils_plain_6_M_F_50_gpt-4_1.txt	candy-pencils	plain	6	M	F	0.5	gpt-4	1	310	191	1	She will think there are candies inside, just like I did!
candy-pencils_plain_6_M_F_90_gpt-3.5-turbo_1.txt	candy-pencils	plain	6	M	F	0.9	gpt-3.5-turbo	1	359	212	1	Hmm, I think she might also think there's candy inside. But she'll be surprised to see the pencils too!
candy-pencils_plain_6_M_F_90_gpt-4_1.txt	candy-pencils	plain	6	M	F	0.9	gpt-4	1	327	195	1	She will probably think it's candy, just like I did!
cupboard-drawer_explain_1_F_F_0_gpt-3.5-turbo_1.txt	cupboard-drawer	explain	1	F	F	0.0	gpt-3.5-turbo	1	200	87	1	(pauses for a moment, thinking) Maxi... chocolate... (points to the cupboard) There?
cupboard-drawer_explain_1_F_F_0_gpt-4_1.txt	cupboard-drawer	explain	1	F	F	0.0	gpt-4	1	300	158	1	*Child points at the cupboard* Choco!	(Note: At this age, the child is likely to point at the cupboard because that's where they last saw the chocolate being placed. This is a classic example of a false-belief task. The child doesn't yet understand that Maxi would not know the chocolate has been moved to the drawer.)
cupboard-drawer_explain_1_F_F_50_gpt-3.5-turbo_1.txt	cupboard-drawer	explain	1	F	F	0.5	gpt-3.5-turbo	1	182	90	1	(pauses for a moment, thinking) Maxi... chocolate... (points towards the cupboard) Cupboard! Maxi look cupboard!
cupboard-drawer_explain_1_F_F_50_gpt-4_1.txt	cupboard-drawer	explain	1	F	F	0.5	gpt-4	1	68	41	0	Choco!	(Note: A one-year-old child may not understand the question about where Maxi will look for the chocolate. However, they recognize and show interest in the word "choco.")
cupboard-drawer_explain_1_F_F_90_gpt-3.5-turbo_1.txt	cupboard-drawer	explain	1	F	F	0.9	gpt-3.5-turbo	1	256	129	1	(pauses and looks thoughtful) Maxi... look... cupboard? Chocolate?
cupboard-drawer_explain_1_F_F_90_gpt-4_1.txt	cupboard-drawer	explain	1	F	F	0.9	gpt-4	1	160	106	1	Choco? *points to the cupboard*	(Note: This exemplifies the child’s developing but still incomplete theory of mind. They know where the chocolate initially was, but don’t fully understand that Maxi wouldn’t know it has been moved due to him being away. This is typical of a child around the age of 3.)
cupboard-drawer_explain_1_M_F_0_gpt-3.5-turbo_1.txt	cupboard-drawer	explain	1	M	F	0.0	gpt-3.5-turbo	1	200	87	1	(pauses for a moment, thinking) Maxi... chocolate... (points to the cupboard) There?
cupboard-drawer_explain_1_M_F_0_gpt-4_1.txt	cupboard-drawer	explain	1	M	F	0.0	gpt-4	1	309	149	1	*Child points at the cupboard* Choco!	(Note: At this age, the child is likely to point at the cupboard because they have not yet developed the understanding of false belief, which is a part of the theory of mind. They don't understand that Maxi would not know the chocolate has been moved to the drawer.)
cupboard-drawer_explain_1_M_F_50_gpt-3.5-turbo_1.txt	cupboard-drawer	explain	1	M	F	0.5	gpt-3.5-turbo	1	145	108	1	(pauses, thinking) Maxi look... in cupboard?
cupboard-drawer_explain_1_M_F_50_gpt-4_1.txt	cupboard-drawer	explain	1	M	F	0.5	gpt-4	1	72	51	0	(The child at this age may not respond accurately as they are not yet able to understand that Maxi would still believe the chocolate to be in the cupboard, not knowing his mother moved it to the drawer. This understanding typically develops around age 4-5, as part of the theory of mind development.)
cupboard-drawer_explain_1_M_F_90_gpt-3.5-turbo_1.txt	cupboard-drawer	explain	1	M	F	0.9	gpt-3.5-turbo	1	178	101	2	(Looks at the puppet representing Maxi and points towards the drawer) Maxi... chocolate... in drawer!
cupboard-drawer_explain_1_M_F_90_gpt-4_1.txt	cupboard-drawer	explain	1	M	F	0.9	gpt-4	1	66	45	0	Choco!	This operation involves a concept called "object permanence" and a basic understanding of the "theory of mind". At this age, children might begin to develop an understanding of object permanence, the idea that objects continue to exist even when they're out of view. However, the child might not understand that Maxi would look for the chocolate where he last left it (the theory of mind concept), a…
cupboard-drawer_explain_2_F_F_0_gpt-3.5-turbo_1.txt	cupboard-drawer	explain	2	F	F	0.0	gpt-3.5-turbo	1	192	83	2	(Pauses and thinks for a moment) Maxi... chocolate... drawer? (Child looks towards the drawer)
cupboard-drawer_explain_2_F_F_0_gpt-4_1.txt	cupboard-drawer	explain	2	F	F	0.0	gpt-4	1	131	69	1	Cupboard! Maxi choco cupboard!
cupboard-drawer_explain_2_F_F_50_gpt-3.5-turbo_1.txt	cupboard-drawer	explain	2	F	F	0.5	gpt-3.5-turbo	1	318	163	1	Maxi look... cupboard! Maxi think chocolate there!
cupboard-drawer_explain_2_F_F_50_gpt-4_1.txt	cupboard-drawer	explain	2	F	F	0.5	gpt-4	1	170	93	1	Maxi look... cupboard!
cupboard-drawer_explain_2_F_F_90_gpt-3.5-turbo_1.txt	cupboard-drawer	explain	2	F	F	0.9	gpt-3.5-turbo	1	345	179	1	Maxi look in cupboard! Chocolate there!
cupboard-drawer_explain_2_F_F_90_gpt-4_1.txt	cupboard-drawer	explain	2	F	F	0.9	gpt-4	1	155	99	1	Maxi look... cup... cupboard!
cupboard-drawer_explain_2_M_F_0_gpt-3.5-turbo_1.txt	cupboard-drawer	explain	2	M	F	0.0	gpt-3.5-turbo	1	187	90	2	(Pauses for a moment, thinking) Maxi... chocolate... (Child looks at the cupboard and then at the drawer) Drawer! Maxi look drawer! (Child points at the drawer)
cupboard-drawer_explain_2_M_F_0_gpt-4_1.txt	cupboard-drawer	explain	2	M	F	0.0	gpt-4	1	152	85	1	Cupboard! Maxi choco cupboard!
cupboard-drawer_explain_2_M_F_50_gpt-3.5-turbo_1.txt	cupboard-drawer	explain	2	M	F	0.5	gpt-3.5-turbo	1	184	99	1	(pauses and thinks) Maxi look... in the cupboard? (points at the cupboard)
cupboard-drawer_explain_2_M_F_50_gpt-4_1.txt	cupboard-drawer	explain	2	M	F	0.5	gpt-4	1	133	80	1	Cup-board!
cupboard-drawer_explain_2_M_F_90_gpt-3.5-turbo_1.txt	cupboard-drawer	explain	2	M	F	0.9	gpt-3.5-turbo	1	335	163	1	(Thinks for a moment) Maxi look in the cupboard? Maybe Maxi find chocolate there.
cupboard-drawer_explain_2_M_F_90_gpt-4_1.txt	cupboard-drawer	explain	2	M	F	0.9	gpt-4	1	67	53	1	Cupboard!	(Note: At around two years of age, a child may not yet fully understand the concept that other people have different beliefs and knowledge - that is, Maxi would not know his chocolate has been moved. So, a typical two-year-old would predict Maxi will look for the chocolate where it was last left, i.e., the cupboard.)
cupboard-drawer_explain_3_F_F_0_gpt-3.5-turbo_1.txt	cupboard-drawer	explain	3	F	F	0.0	gpt-3.5-turbo	1	899	377	1	Maxi will look in the cupboard because that's where he put the chocolate before he went to the playground. But remember, Maxi actually ate the chocolate, so he won't find it there.
cupboard-drawer_explain_3_F_F_0_gpt-4_1.txt	cupboard-drawer	explain	3	F	F	0.0	gpt-4	1	167	106	1	Maxi look cupboard!
cupboard-drawer_explain_3_F_F_50_gpt-3.5-turbo_1.txt	cupboard-drawer	explain	3	F	F	0.5	gpt-3.5-turbo	1	810	343	1	Maxi will look in the cupboard, mommy! That's where he left the chocolate before he went to the playground.
cupboard-drawer_explain_3_F_F_50_gpt-4_1.txt	cupboard-drawer	explain	3	F	F	0.5	gpt-4	1	156	106	1	Maxi look cupboard!
cupboard-drawer_explain_3_F_F_90_gpt-3.5-turbo_1.txt	cupboard-drawer	explain	3	F	F	0.9	gpt-3.5-turbo	1	723	326	3	Maxi will look in his toy box because that's where he usually puts his special treats. Silly Maxi!
cupboard-drawer_explain_3_F_F_90_gpt-4_1.txt	cupboard-drawer	explain	3	F	F	0.9	gpt-4	1	174	116	1	Maxi look in cupboard!
cupboard-drawer_explain_3_M_F_0_gpt-3.5-turbo_1.txt	cupboard-drawer	explain	3	M	F	0.0	gpt-3.5-turbo	1	1151	505	1	Maxi will look in the cupboard, mommy! That's where he knows he left his chocolate. He remembers putting it there before he went to the playground.
cupboard-drawer_explain_3_M_F_0_gpt-4_1.txt	cupboard-drawer	explain	3	M	F	0.0	gpt-4	1	168	106	1	Maxi look cupboard!	(Note: At around 3 years old, children typically believe that others have the same knowledge they do, so they would expect Maxi to know that the chocolate has been moved to the drawer. However, in this case, the child correctly identifies that Maxi would look in the cupboard first, where he originally left the chocolate. This indicates an understanding of false belief, which is a key aspect of Th…
cupboard-drawer_explain_3_M_F_50_gpt-3.5-turbo_1.txt	cupboard-drawer	explain	3	M	F	0.5	gpt-3.5-turbo	1	1012	440	1	Maxi will look in the cupboard, mommy. That's where he left the chocolate. He knows that's where we keep treats and snacks.
cupboard-drawer_explain_3_M_F_50_gpt-4_1.txt	cupboard-drawer	explain	3	M	F	0.5	gpt-4	1	153	101	1	Maxi look cupboard!
cupboard-drawer_explain_3_M_F_90_gpt-3.5-turbo_1.txt	cupboard-drawer	explain	3	M	F	0.9	gpt-3.5-turbo	1	695	333	3	Maxi will look in the cupboard because that's where he usually keeps his chocolate. But he might be surprised to find that his mommy moved it to the drawer!
cupboard-drawer_explain_3_M_F_90_gpt-4_1.txt	cupboard-drawer	explain	3	M	F	0.9	gpt-4	1	191	116	1	Maxi look cupboard!
cupboard-drawer_explain_4_F_F_0_gpt-3.5-turbo_1.txt	cupboard-drawer	explain	4	F	F	0.0	gpt-3.5-turbo	1	707	302	3	Maxi will look in his backpack because that's where he put the chocolate before he went to the playground.
cupboard-drawer_explain_4_F_F_0_gpt-4_1.txt	cupboard-drawer	explain	4	F	F	0.0	gpt-4	1	238	134	1	Maxi look in cupboard!
cupboard-drawer_explain_4_F_F_50_gpt-3.5-turbo_1.txt	cupboard-drawer	explain	4	F	F	0.5	gpt-3.5-turbo	1	654	295	1	Maxi will look in the cupboard because that's where he left the chocolate before he went to the playground.
cupboard-drawer_explain_4_F_F_50_gpt-4_1.txt	cupboard-drawer	explain	4	F	F	0.5	gpt-4	1	388	205	1	Maxi will look in the cupboard! Because that's where he left the chocolate.
cupboard-drawer_explain_4_F_F_90_gpt-3.5-turbo_1.txt	cupboard-drawer	explain	4	F	F	0.9	gpt-3.5-turbo	1	1235	557	3	Maxi will probably look in the places where he usually keeps his things. He might check his backpack, his lunchbox, or maybe even ask his mommy if she knows where the chocolate is. He wouldn't think of looking in the drawer because he knows he didn't put it there.
cupboard-drawer_explain_4_F_F_90_gpt-4_1.txt	cupboard-drawer	explain	4	F	F	0.9	gpt-4	1	220	134	1	Maxi look in cupboard!
cupboard-drawer_explain_4_M_F_0_gpt-3.5-turbo_1.txt	cupboard-drawer	explain	4	M	F	0.0	gpt-3.5-turbo	1	1413	649	1	Maxi will look in the cupboard, mommy! That's where he knows his chocolate is usually kept. He might open the cupboard door and find his chocolate waiting for him there.
cupboard-drawer_explain_4_M_F_0_gpt-4_1.txt	cupboard-drawer	explain	4	M	F	0.0	gpt-4	1	281	146	1	Maxi will look in the cupboard!
cupboard-drawer_explain_4_M_F_50_gpt-3.5-turbo_1.txt	cupboard-drawer	explain	4	M	F	0.5	gpt-3.5-turbo	1	710	318	1	Maxi will look in the cupboard because that's where he put the chocolate before he ate it all.
cupboard-drawer_explain_4_M_F_50_gpt-4_1.txt	cupboard-drawer	explain	4	M	F	0.5	gpt-4	1	190	113	1	Maxi look in cupboard!
cupboard-drawer_explain_4_M_F_90_gpt-3.5-turbo_1.txt	cupboard-drawer	explain	4	M	F	0.9	gpt-3.5-turbo	1	985	465	1	Maxi will look in the cupboard, because that's where he put his chocolate before going to the playground. He might be surprised if he doesn't find it there, but then he might check other places like the kitchen or the table.
cupboard-drawer_explain_4_M_F_90_gpt-4_1.txt	cupboard-drawer	explain	4	M	F	0.9	gpt-4	1	419	215	1	Maxi will look in the cupboard because that's where he left the chocolate! He doesn't know his mommy moved it to the drawer.
cupboard-drawer_explain_5_F_F_0_gpt-3.5-turbo_1.txt	cupboard-drawer	explain	5	F	F	0.0	gpt-3.5-turbo	1	1027	451	3	Maxi will look for the chocolate where he left it, which is in his tummy! He ate it, remember? So, he won't find it anywhere else.
cupboard-drawer_explain_5_F_F_0_gpt-4_1.txt	cupboard-drawer	explain	5	F	F	0.0	gpt-4	1	365	201	1	Maxi will look in the cupboard. That's where he left it!
cupboard-drawer_explain_5_F_F_50_gpt-3.5-turbo_1.txt	cupboard-drawer	explain	5	F	F	0.5	gpt-3.5-turbo	1	1022	485	1	Maxi will probably look in the cupboard first because that's where he left his chocolate. But when he doesn't find it there, he might check other places like his pocket or ask his mommy where she put it.
cupboard-drawer_explain_5_F_F_50_gpt-4_1.txt	cupboard-drawer	explain	5	F	F	0.5	gpt-4	1	355	180	1	Maxi will look in the cupboard, mommy. Because that's where he left his chocolate!
cupboard-drawer_explain_5_F_F_90_gpt-3.5-turbo_1.txt	cupboard-drawer	explain	5	F	F	0.9	gpt-3.5-turbo	1	886	390	3	Maxi will look on the table because that's where he left the chocolate. He doesn't know that his mommy moved it to the drawer.
cupboard-drawer_explain_5_F_F_90_gpt-4_1.txt	cupboard-drawer	explain	5	F	F	0.9	gpt-4	1	360	202	1	Maxi will look in the cupboard! Because that's where he left the chocolate.
cupboard-drawer_explain_5_M_F_0_gpt-3.5-turbo_1.txt	cupboard-drawer	explain	5	M	F	0.0	gpt-3.5-turbo	1	872	412	1	Maxi will look in the cupboard because that's where he left his chocolate before he went to the playground.
cupboard-drawer_explain_5_M_F_0_gpt-4_1.txt	cupboard-drawer	explain	5	M	F	0.0	gpt-4	1	372	207	1	Maxi will look in the cupboard! Because that's where he left it.
cupboard-drawer_explain_5_M_F_50_gpt-3.5-turbo_1.txt	cupboard-drawer	explain	5	M	F	0.5	gpt-3.5-turbo	1	782	354	3	Maxi will look in the place where his mommy actually put the chocolate, which is with him because she gave it back to him before he went to the playground.
cupboard-drawer_explain_5_M_F_50_gpt-4_1.txt	cupboard-drawer	explain	5	M	F	0.5	gpt-4	1	378	196	1	Maxi will look in the cupboard because that's where he left his chocolate.
cupboard-drawer_explain_5_M_F_90_gpt-3.5-turbo_1.txt	cupboard-drawer	explain	5	M	F	0.9	gpt-3.5-turbo	1	1193	516	1	Maxi will probably look in the cupboard because that's where the chocolate is usually kept. But if he sees that the puppet's mommy took it and put it in the drawer, he might need some help to find it there.
cupboard-drawer_explain_5_M_F_90_gpt-4_1.txt	cupboard-drawer	explain	5	M	F	0.9	gpt-4	1	361	196	1	Hmm... Maxi put it in the cupboard, so he will look there first!
cupboard-drawer_explain_6_F_F_0_gpt-3.5-turbo_1.txt	cupboard-drawer	explain	6	F	F	0.0	gpt-3.5-turbo	1	1163	525	1	Maxi will look in the cupboard because that's where he left the chocolate before he went to the playground. He might be surprised to find out that his mommy moved it to a different place, like the pantry or a kitchen cabinet.
cupboard-drawer_explain_6_F_F_0_gpt-4_1.txt	cupboard-drawer	explain	6	F	F	0.0	gpt-4	1	474	247	1	Maxi will look in the cupboard because that's where he left it. He doesn't know his mommy moved it to the drawer.
cupboard-drawer_explain_6_F_F_50_gpt-3.5-turbo_1.txt	cupboard-drawer	explain	6	F	F	0.5	gpt-3.5-turbo	1	1034	440	1	Maxi will look in the cupboard because that's where he left his chocolate before going to the playground. He knows that's where he put it.
cupboard-drawer_explain_6_F_F_50_gpt-4_1.txt	cupboard-drawer	explain	6	F	F	0.5	gpt-4	1	391	213	1	Maxi will look in the cupboard. That's where he left it!
cupboard-drawer_explain_6_F_F_90_gpt-3.5-turbo_1.txt	cupboard-drawer	explain	6	F	F	0.9	gpt-3.5-turbo	1	963	441	3	Maxi will look in his backpack because that's where he put the chocolate. He knows he didn't leave it in the cupboard or give it to a drawer.
cupboard-drawer_explain_6_F_F_90_gpt-4_1.txt	cupboard-drawer	explain	6	F	F	0.9	gpt-4	1	691	321	1	Maxi will look in the cupboard! Because he still thinks his chocolate is there. He doesn't know his mommy moved it to the drawer.
cupboard-drawer_explain_6_M_F_0_gpt-3.5-turbo_1.txt	cupboard-drawer	explain	6	M	F	0.0	gpt-3.5-turbo	1	1137	521	1	Well, Maxi might look in the cupboard where he saw his mommy put the chocolate. That's where he would expect it to be. But if his mommy actually put it in a drawer, Maxi might be confused and not find it right away.
cupboard-drawer_explain_6_M_F_0_gpt-4_1.txt	cupboard-drawer	explain	6	M	F	0.0	gpt-4	1	498	256	1	Maxi will look in the cupboard because that's where he left it. He doesn't know his mommy moved it to the drawer.
cupboard-drawer_explain_6_M_F_50_gpt-3.5-turbo_1.txt	cupboard-drawer	explain	6	M	F	0.5	gpt-3.5-turbo	1	949	436	1	Maxi will probably look in the cupboard because that's where you said his mommy put the chocolate, even though I know it didn't really happen that way.
cupboard-drawer_explain_6_M_F_50_gpt-4_1.txt	cupboard-drawer	explain	6	M	F	0.5	gpt-4	1	458	224	1	Maxi will look in the cupboard. That's where he left the chocolate.
cupboard-drawer_explain_6_M_F_90_gpt-3.5-turbo_1.txt	cupboard-drawer	explain	6	M	F	0.9	gpt-3.5-turbo	1	1156	547	1	Maxi will look in the cupboard, Mommy, because that's where he always puts his chocolate. But remember, you said the puppet took the chocolate to a drawer, so Maxi might be confused and have a hard time finding it there.
cupboard-drawer_explain_6_M_F_90_gpt-4_1.txt	cupboard-drawer	explain	6	M	F	0.9	gpt-4	1	341	188	1	Maxi will look in the cupboard because that's where he left it.
cupboard-drawer_Father-2y1m--020027_2_M_M_0_gpt-3.5-turbo_1.txt	cupboard-drawer	Father-2y1m--020027	2	M	M	0.0	gpt-3.5-turbo	1	515	261	1	Maxi will look in the cupboard first, but he won't find it there because his mommy took it. Then he'll check the drawer and hopefully find the chocolate there.
cupboard-drawer_Father-2y1m--020027_2_M_M_0_gpt-4_1.txt	cupboard-drawer	Father-2y1m--020027	2	M	M	0.0	gpt-4	1	186	111	1	Maxi look in cupboard.
cupboard-drawer_Father-2y1m--020027_2_M_M_50_gpt-3.5-turbo_1.txt	cupboard-drawer	Father-2y1m--020027	2	M	M	0.5	gpt-3.5-turbo	1	500	244	1	Maxi will look in the cupboard first, but he won't find it there. Then he'll check the drawer and find the chocolate!
cupboard-drawer_Father-2y1m--020027_2_M_M_50_gpt-4_1.txt	cupboard-drawer	Father-2y1m--020027	2	M	M	0.5	gpt-4	1	179	115	1	Maxi look in cupboard.
cupboard-drawer_Father-2y1m--020027_2_M_M_90_gpt-3.5-turbo_1.txt	cupboard-drawer	Father-2y1m--020027	2	M	M	0.9	gpt-3.5-turbo	1	599	287	1	Maxi will probably look in the cupboard first, because that's where he usually keeps his chocolate.
cupboard-drawer_Father-2y1m--020027_2_M_M_90_gpt-4_1.txt	cupboard-drawer	Father-2y1m--020027	2	M	M	0.9	gpt-4	1	156	103	1	Maxi look in cupboard!
cupboard-drawer_Father-2y1m--020028_2_M_M_0_gpt-3.5-turbo_1.txt	cupboard-drawer	Father-2y1m--020028	2	M	M	0.0	gpt-3.5-turbo	1	467	241	1	Maxi will look in the cupboard first, because that's where he left his chocolate.
cupboard-drawer_Father-2y1m--020028_2_M_M_0_gpt-4_1.txt	cupboard-drawer	Father-2y1m--020028	2	M	M	0.0	gpt-4	1	178	108	1	Maxi look cupboard.
cupboard-drawer_Father-2y1m--020028_2_M_M_50_gpt-3.5-turbo_1.txt	cupboard-drawer	Father-2y1m--020028	2	M	M	0.5	gpt-3.5-turbo	1	428	224	1	Maxi will look in the cupboard first, because that's where he always puts his chocolate.
cupboard-drawer_Father-2y1m--020028_2_M_M_50_gpt-4_1.txt	cupboard-drawer	Father-2y1m--020028	2	M	M	0.5	gpt-4	1	170	111	1	Maxi look cupboard!
cupboard-drawer_Father-2y1m--020028_2_M_M_90_gpt-3.5-turbo_1.txt	cupboard-drawer	Father-2y1m--020028	2	M	M	0.9	gpt-3.5-turbo	1	397	203	1	Maxi will look in the cupboard first, but he won't find the chocolate because his mommy took it and put it in the drawer.
cupboard-drawer_Father-2y1m--020028_2_M_M_90_gpt-4_1.txt	cupboard-drawer	Father-2y1m--020028	2	M	M	0.9	gpt-4	1	183	124	1	Maxi look cupboard!
cupboard-drawer_Father-2y1m--020029_2_M_M_0_gpt-3.5-turbo_1.txt	cupboard-drawer	Father-2y1m--020029	2	M	M	0.0	gpt-3.5-turbo	1	461	236	1	Maxi will look in the cupboard, Daddy. That's where he left his chocolate.
cupboard-drawer_Father-2y1m--020029_2_M_M_0_gpt-4_1.txt	cupboard-drawer	Father-2y1m--020029	2	M	M	0.0	gpt-4	1	53	28	1	in the cupboard.
cupboard-drawer_Father-2y1m--020029_2_M_M_50_gpt-3.5-turbo_1.txt	cupboard-drawer	Father-2y1m--020029	2	M	M	0.5	gpt-3.5-turbo	1	470	242	1	Maxi will look in the cupboard because that's where he usually keeps his chocolate.
cupboard-drawer_Father-2y1m--020029_2_M_M_50_gpt-4_1.txt	cupboard-drawer	Father-2y1m--020029	2	M	M	0.5	gpt-4	1	53	28	1	in the cupboard.
cupboard-drawer_Father-2y1m--020029_2_M_M_90_gpt-3.5-turbo_1.txt	cupboard-drawer	Father-2y1m--020029	2	M	M	0.9	gpt-3.5-turbo	1	317	162	1	Maxi will look in the cupboard, Daddy.
cupboard-drawer_Father-2y1m--020029_2_M_M_90_gpt-4_1.txt	cupboard-drawer	Father-2y1m--020029	2	M	M	0.9	gpt-4	1	215	119	1	Maxi will look in the cupboard.
cupboard-drawer_Father-2y1m--020105_2_M_M_0_gpt-3.5-turbo_1.txt	cupboard-drawer	Father-2y1m--020105	2	M	M	0.0	gpt-3.5-turbo	1	368	194	1	Maxi will look in the cupboard first, but he won't find it there because his mommy moved it to the drawer!
cupboard-drawer_Father-2y1m--020105_2_M_M_0_gpt-4_1.txt	cupboard-drawer	Father-2y1m--020105	2	M	M	0.0	gpt-4	1	179	110	1	Maxi look cupboard.
cupboard-drawer_Father-2y1m--020105_2_M_M_50_gpt-3.5-turbo_1.txt	cupboard-drawer	Father-2y1m--020105	2	M	M	0.5	gpt-3.5-turbo	1	389	196	1	Maxi will look in the cupboard first, because that's where he left the chocolate before he went to the playground.
cupboard-drawer_Father-2y1m--020105_2_M_M_50_gpt-4_1.txt	cupboard-drawer	Father-2y1m--020105	2	M	M	0.5	gpt-4	1	228	119	1	Maxi will look in the cupboard.
cupboard-drawer_Father-2y1m--020105_2_M_M_90_gpt-3.5-turbo_1.txt	cupboard-drawer	Father-2y1m--020105	2	M	M	0.9	gpt-3.5-turbo	1	419	229	1	Maxi will look in the cupboard first because that's where he usually keeps his chocolate.
cupboard-drawer_Father-2y1m--020105_2_M_M_90_gpt-4_1.txt	cupboard-drawer	Father-2y1m--020105	2	M	M	0.9	gpt-4	1	176	113	1	Maxi look in cupboard!
cupboard-drawer_Father-2y2m--nanette_2_M_M_0_gpt-3.5-turbo_1.txt	cupboard-drawer	Father-2y2m--nanette	2	M	M	0.0	gpt-3.5-turbo	1	259	131	1	Maxi will look in the cupboard.
cupboard-drawer_Father-2y2m--nanette_2_M_M_0_gpt-4_1.txt	cupboard-drawer	Father-2y2m--nanette	2	M	M	0.0	gpt-4	1	117	81	1	In the cupboard.
cupboard-drawer_Father-2y2m--nanette_2_M_M_50_gpt-3.5-turbo_1.txt	cupboard-drawer	Father-2y2m--nanette	2	M	M	0.5	gpt-3.5-turbo	1	348	181	1	Maxi will look in the cupboard first, but he won't find it there because his mommy moved it to the drawer.
cupboard-drawer_Father-2y2m--nanette_2_M_M_50_gpt-4_1.txt	cupboard-drawer	Father-2y2m--nanette	2	M	M	0.5	gpt-4	1	103	71	1	in the cupboard.
cupboard-drawer_Father-2y2m--nanette_2_M_M_90_gpt-3.5-turbo_1.txt	cupboard-drawer	Father-2y2m--nanette	2	M	M	0.9	gpt-3.5-turbo	1	302	180	1	Maxi will look in the cupboard first, where he left the chocolate.
cupboard-drawer_Father-2y2m--nanette_2_M_M_90_gpt-4_1.txt	cupboard-drawer	Father-2y2m--nanette	2	M	M	0.9	gpt-4	1	152	101	1	Cupboard! Maxi look cupboard.
cupboard-drawer_Father-4y0m--wanda (1)_4_M_M_0_gpt-3.5-turbo_1.txt	cupboard-drawer	Father-4y0m--wanda (1)	4	M	M	0.0	gpt-3.5-turbo	1	312	157	1	Maxi will look in the cupboard first, but he won't find the chocolate there.
cupboard-drawer_Father-4y0m--wanda (1)_4_M_M_0_gpt-4_1.txt	cupboard-drawer	Father-4y0m--wanda (1)	4	M	M	0.0	gpt-4	1	170	119	1	in the cupboard!
cupboard-drawer_Father-4y0m--wanda (1)_4_M_M_50_gpt-3.5-turbo_1.txt	cupboard-drawer	Father-4y0m--wanda (1)	4	M	M	0.5	gpt-3.5-turbo	1	306	158	1	Maxi will look in the cupboard first, but he won't find it there.
cupboard-drawer_Father-4y0m--wanda (1)_4_M_M_50_gpt-4_1.txt	cupboard-drawer	Father-4y0m--wanda (1)	4	M	M	0.5	gpt-4	1	159	121	1	In the cupboard.
cupboard-drawer_Father-4y0m--wanda (1)_4_M_M_90_gpt-3.5-turbo_1.txt	cupboard-drawer	Father-4y0m--wanda (1)	4	M	M	0.9	gpt-3.5-turbo	1	414	199	1	Maxi will look in the cupboard first, because that's where he left the chocolate.
cupboard-drawer_Father-4y0m--wanda (1)_4_M_M_90_gpt-4_1.txt	cupboard-drawer	Father-4y0m--wanda (1)	4	M	M	0.9	gpt-4	1	293	168	1	Maxi will look in the cupboard because that's where he put it.
cupboard-drawer_Father-4y0m--xavia_4_M_M_0_gpt-3.5-turbo_1.txt	cupboard-drawer	Father-4y0m--xavia	4	M	M	0.0	gpt-3.5-turbo	1	602	320	1	Maxi will probably look in the cupboard first, since that's where he left the chocolate.
cupboard-drawer_Father-4y0m--xavia_4_M_M_0_gpt-4_1.txt	cupboard-drawer	Father-4y0m--xavia	4	M	M	0.0	gpt-4	1	54	40	1	in the cupboard.
cupboard-drawer_Father-4y0m--xavia_4_M_M_50_gpt-3.5-turbo_1.txt	cupboard-drawer	Father-4y0m--xavia	4	M	M	0.5	gpt-3.5-turbo	1	1090	474	1	Maxi will probably look in the cupboard since that's where he usually keeps his chocolate. Let's pretend Maxi opens the cupboard and finds his chocolate right where it should be.
cupboard-drawer_Father-4y0m--xavia_4_M_M_50_gpt-4_1.txt	cupboard-drawer	Father-4y0m--xavia	4	M	M	0.5	gpt-4	1	55	50	1	in the cupboard!
cupboard-drawer_Father-4y0m--xavia_4_M_M_90_gpt-3.5-turbo_1.txt	cupboard-drawer	Father-4y0m--xavia	4	M	M	0.9	gpt-3.5-turbo	1	455	259	1	Maxi will look in the cupboard first, since that's where he left his chocolate before he went to the playground.
cupboard-drawer_Father-4y0m--xavia_4_M_M_90_gpt-4_1.txt	cupboard-drawer	Father-4y0m--xavia	4	M	M	0.9	gpt-4	1	51	37	1	In the cupboard!
cupboard-drawer_Father-4y1m--andy_4_M_M_0_gpt-3.5-turbo_1.txt	cupboard-drawer	Father-4y1m--andy	4	M	M	0.0	gpt-3.5-turbo	1	467	254	1	Maxi will probably look in the cupboard first, since that's where he left it.
cupboard-drawer_Father-4y1m--andy_4_M_M_0_gpt-4_1.txt	cupboard-drawer	Father-4y1m--andy	4	M	M	0.0	gpt-4	1	162	102	1	in the cupboard!
cupboard-drawer_Father-4y1m--andy_4_M_M_50_gpt-3.5-turbo_1.txt	cupboard-drawer	Father-4y1m--andy	4	M	M	0.5	gpt-3.5-turbo	1	323	194	1	Maxi will look in the cupboard, but the chocolate is not there anymore.
cupboard-drawer_Father-4y1m--andy_4_M_M_50_gpt-4_1.txt	cupboard-drawer	Father-4y1m--andy	4	M	M	0.5	gpt-4	1	162	107	1	in the cupboard!
cupboard-drawer_Father-4y1m--andy_4_M_M_90_gpt-3.5-turbo_1.txt	cupboard-drawer	Father-4y1m--andy	4	M	M	0.9	gpt-3.5-turbo	1	518	273	1	Maxi will probably look in the cupboard first, since that's where he left the chocolate before going to the playground.
cupboard-drawer_Father-4y1m--andy_4_M_M_90_gpt-4_1.txt	cupboard-drawer	Father-4y1m--andy	4	M	M	0.9	gpt-4	1	190	137	1	In the cupboard!
cupboard-drawer_Father-4y2m--040201_4_M_M_0_gpt-3.5-turbo_1.txt	cupboard-drawer	Father-4y2m--040201	4	M	M	0.0	gpt-3.5-turbo	1	289	147	1	Maxi will look in the cupboard for the chocolate.
cupboard-drawer_Father-4y2m--040201_4_M_M_0_gpt-4_1.txt	cupboard-drawer	Father-4y2m--040201	4	M	M	0.0	gpt-4	1	201	116	1	In the cupboard.
cupboard-drawer_Father-4y2m--040201_4_M_M_50_gpt-3.5-turbo_1.txt	cupboard-drawer	Father-4y2m--040201	4	M	M	0.5	gpt-3.5-turbo	1	278	145	1	Maxi will look in the cupboard first.
cupboard-drawer_Father-4y2m--040201_4_M_M_50_gpt-4_1.txt	cupboard-drawer	Father-4y2m--040201	4	M	M	0.5	gpt-4	1	147	103	1	In the cupboard.
cupboard-drawer_Father-4y2m--040201_4_M_M_90_gpt-3.5-turbo_1.txt	cupboard-drawer	Father-4y2m--040201	4	M	M	0.9	gpt-3.5-turbo	1	354	189	1	Maxi will look in the cupboard first, because that's where he left his chocolate.
cupboard-drawer_Father-4y2m--040201_4_M_M_90_gpt-4_1.txt	cupboard-drawer	Father-4y2m--040201	4	M	M	0.9	gpt-4	1	285	179	1	In the cupboard! That’s where he left it.
cupboard-drawer_Mother-1y5m--010428_1_M_F_0_gpt-3.5-turbo_1.txt	cupboard-drawer	Mother-1y5m--010428	1	M	F	0.0	gpt-3.5-turbo	1	50	15	2	---. [looks around, points to drawer]
cupboard-drawer_Mother-1y5m--010428_1_M_F_0_gpt-4_1.txt	cupboard-drawer	Mother-1y5m--010428	1	M	F	0.0	gpt-4	1	72	57	1	cupboard. [pretends to look in cupboard]
cupboard-drawer_Mother-1y5m--010428_1_M_F_50_gpt-3.5-turbo_1.txt	cupboard-drawer	Mother-1y5m--010428	1	M	F	0.5	gpt-3.5-turbo	1	50	15	2	---. [looks around, points to drawer]
cupboard-drawer_Mother-1y5m--010428_1_M_F_50_gpt-4_1.txt	cupboard-drawer	Mother-1y5m--010428	1	M	F	0.5	gpt-4	1	67	56	1	cupboard. [pretends to look in cupboard]
cupboard-drawer_Mother-1y5m--010428_1_M_F_90_gpt-3.5-turbo_1.txt	cupboard-drawer	Mother-1y5m--010428	1	M	F	0.9	gpt-3.5-turbo	1	50	15	2	---. [looks around, moves Maxi puppet towards drawer]
cupboard-drawer_Mother-1y5m--010428_1_M_F_90_gpt-4_1.txt	cupboard-drawer	Mother-1y5m--010428	1	M	F	0.9	gpt-4	1	156	96	1	Maxi look cupboard.
cupboard-drawer_Mother-1y6m--010600 (10)_1_M_F_0_gpt-3.5-turbo_1.txt	cupboard-drawer	Mother-1y6m--010600 (10)	1	M	F	0.0	gpt-3.5-turbo	1	56	36	2	Chocolate. [c opens the drawer and takes out the puppet and the chocolate]
cupboard-drawer_Mother-1y6m--010600 (10)_1_M_F_0_gpt-4_1.txt	cupboard-drawer	Mother-1y6m--010600 (10)	1	M	F	0.0	gpt-4	1	82	65	1	Cupboard.
cupboard-drawer_Mother-1y6m--010600 (10)_1_M_F_50_gpt-3.5-turbo_1.txt	cupboard-drawer	Mother-1y6m--010600 (10)	1	M	F	0.5	gpt-3.5-turbo	1	52	25	0	Maxi. [c takes puppet and pretends to search for the chocolate]
cupboard-drawer_Mother-1y6m--010600 (10)_1_M_F_50_gpt-4_1.txt	cupboard-drawer	Mother-1y6m--010600 (10)	1	M	F	0.5	gpt-4	1	72	61	1	cupboard.
cupboard-drawer_Mother-1y6m--010600 (10)_1_M_F_90_gpt-3.5-turbo_1.txt	cupboard-drawer	Mother-1y6m--010600 (10)	1	M	F	0.9	gpt-3.5-turbo	1	92	44	0	Maxi chocolate. [c looks around and pretends to search for the chocolate]
cupboard-drawer_Mother-1y6m--010600 (10)_1_M_F_90_gpt-4_1.txt	cupboard-drawer	Mother-1y6m--010600 (10)	1	M	F	0.9	gpt-4	1	113	78	1	Maxi. Cupboard.
cupboard-drawer_Mother-1y6m--010600 (4)_1_M_F_0_gpt-3.5-turbo_1.txt	cupboard-drawer	Mother-1y6m--010600 (4)	1	M	F	0.0	gpt-3.5-turbo	1	112	73	0	Maxi, look.
cupboard-drawer_Mother-1y6m--010600 (4)_1_M_F_0_gpt-4_1.txt	cupboard-drawer	Mother-1y6m--010600 (4)	1	M	F	0.0	gpt-4	1	62	60	1	cupboard.
cupboard-drawer_Mother-1y6m--010600 (4)_1_M_F_50_gpt-3.5-turbo_1.txt	cupboard-drawer	Mother-1y6m--010600 (4)	1	M	F	0.5	gpt-3.5-turbo	1	117	69	0	Maxi, chocolate.
cupboard-drawer_Mother-1y6m--010600 (4)_1_M_F_50_gpt-4_1.txt	cupboard-drawer	Mother-1y6m--010600 (4)	1	M	F	0.5	gpt-4	1	51	37	1	Cupboard. [moves Maxi puppet to cupboard]
cupboard-drawer_Mother-1y6m--010600 (4)_1_M_F_90_gpt-3.5-turbo_1.txt	cupboard-drawer	Mother-1y6m--010600 (4)	1	M	F	0.9	gpt-3.5-turbo	1	132	75	2	Maxi, look... drawer.
cupboard-drawer_Mother-1y6m--010600 (4)_1_M_F_90_gpt-4_1.txt	cupboard-drawer	Mother-1y6m--010600 (4)	1	M	F	0.9	gpt-4	1	35	10	1	---.[touches cupboard]
cupboard-drawer_Mother-1y6m--010600 (6)_1_M_F_0_gpt-3.5-turbo_1.txt	cupboard-drawer	Mother-1y6m--010600 (6)	1	M	F	0.0	gpt-3.5-turbo	1	28	19	2	[looks around and points to the drawer]
cupboard-drawer_Mother-1y6m--010600 (6)_1_M_F_0_gpt-4_1.txt	cupboard-drawer	Mother-1y6m--010600 (6)	1	M	F	0.0	gpt-4	1	63	50	1	cupboard.
cupboard-drawer_Mother-1y6m--010600 (6)_1_M_F_50_gpt-3.5-turbo_1.txt	cupboard-drawer	Mother-1y6m--010600 (6)	1	M	F	0.5	gpt-3.5-turbo	1	32	23	0	[looks around, pretending to search]
cupboard-drawer_Mother-1y6m--010600 (6)_1_M_F_50_gpt-4_1.txt	cupboard-drawer	Mother-1y6m--010600 (6)	1	M	F	0.5	gpt-4	1	63	50	1	cupboard.
cupboard-drawer_Mother-1y6m--010600 (6)_1_M_F_90_gpt-3.5-turbo_1.txt	cupboard-drawer	Mother-1y6m--010600 (6)	1	M	F	0.9	gpt-3.5-turbo	1	82	54	0	[Looks around] Chocolate? [Child starts looking around for the chocolate]
cupboard-drawer_Mother-1y6m--010600 (6)_1_M_F_90_gpt-4_1.txt	cupboard-drawer	Mother-1y6m--010600 (6)	1	M	F	0.9	gpt-4	1	118	77	1	Maxi look cupboard.
cupboard-drawer_Mother-1y6m--010600a_1_M_F_0_gpt-3.5-turbo_1.txt	cupboard-drawer	Mother-1y6m--010600a	1	M	F	0.0	gpt-3.5-turbo	1	99	57	0	Maxi chocolate.
cupboard-drawer_Mother-1y6m--010600a_1_M_F_0_gpt-4_1.txt	cupboard-drawer	Mother-1y6m--010600a	1	M	F	0.0	gpt-4	1	82	65	1	cupboard.
cupboard-drawer_Mother-1y6m--010600a_1_M_F_50_gpt-3.5-turbo_1.txt	cupboard-drawer	Mother-1y6m--010600a	1	M	F	0.5	gpt-3.5-turbo	1	130	74	2	Maxi look drawer.
cupboard-drawer_Mother-1y6m--010600a_1_M_F_50_gpt-4_1.txt	cupboard-drawer	Mother-1y6m--010600a	1	M	F	0.5	gpt-4	1	91	60	1	cupboard.
cupboard-drawer_Mother-1y6m--010600a_1_M_F_90_gpt-3.5-turbo_1.txt	cupboard-drawer	Mother-1y6m--010600a	1	M	F	0.9	gpt-3.5-turbo	1	98	62	0	Look chocolate.
cupboard-drawer_Mother-1y6m--010600a_1_M_F_90_gpt-4_1.txt	cupboard-drawer	Mother-1y6m--010600a	1	M	F	0.9	gpt-4	1	62	61	1	cupboard!
cupboard-drawer_Mother-1y6m--010600b_1_M_F_0_gpt-3.5-turbo_1.txt	cupboard-drawer	Mother-1y6m--010600b	1	M	F	0.0	gpt-3.5-turbo	1	97	69	1	Maxi look cupboard.
cupboard-drawer_Mother-1y6m--010600b_1_M_F_0_gpt-4_1.txt	cupboard-drawer	Mother-1y6m--010600b	1	M	F	0.0	gpt-4	1	82	65	1	cupboard.
cupboard-drawer_Mother-1y6m--010600b_1_M_F_50_gpt-3.5-turbo_1.txt	cupboard-drawer	Mother-1y6m--010600b	1	M	F	0.5	gpt-3.5-turbo	1	95	61	2	Maxi look drawer.
cupboard-drawer_Mother-1y6m--010600b_1_M_F_50_gpt-4_1.txt	cupboard-drawer	Mother-1y6m--010600b	1	M	F	0.5	gpt-4	1	71	60	1	cupboard.
cupboard-drawer_Mother-1y6m--010600b_1_M_F_90_gpt-3.5-turbo_1.txt	cupboard-drawer	Mother-1y6m--010600b	1	M	F	0.9	gpt-3.5-turbo	1	123	74	1	Maxi look cupboard!
cupboard-drawer_Mother-1y6m--010600b_1_M_F_90_gpt-4_1.txt	cupboard-drawer	Mother-1y6m--010600b	1	M	F	0.9	gpt-4	1	88	62	0	Maxi look chocolate.
cupboard-drawer_Mother-1y6m--26_1_M_F_0_gpt-3.5-turbo_1.txt	cupboard-drawer	Mother-1y6m--26	1	M	F	0.0	gpt-3.5-turbo	1	69	53	1	cupboard.
cupboard-drawer_Mother-1y6m--26_1_M_F_0_gpt-4_1.txt	cupboard-drawer	Mother-1y6m--26	1	M	F	0.0	gpt-4	1	71	60	1	cupboard.
cupboard-drawer_Mother-1y6m--26_1_M_F_50_gpt-3.5-turbo_1.txt	cupboard-drawer	Mother-1y6m--26	1	M	F	0.5	gpt-3.5-turbo	1	69	53	1	cupboard.
cupboard-drawer_Mother-1y6m--26_1_M_F_50_gpt-4_1.txt	cupboard-drawer	Mother-1y6m--26	1	M	F	0.5	gpt-4	1	71	60	1	cupboard.
cupboard-drawer_Mother-1y6m--26_1_M_F_90_gpt-3.5-turbo_1.txt	cupboard-drawer	Mother-1y6m--26	1	M	F	0.9	gpt-3.5-turbo	1	69	53	1	cupboard.
cupboard-drawer_Mother-1y6m--26_1_M_F_90_gpt-4_1.txt	cupboard-drawer	Mother-1y6m--26	1	M	F	0.9	gpt-4	1	93	71	1	cupboard.
cupboard-drawer_Mother-1y6m--28_1_M_F_0_gpt-3.5-turbo_1.txt	cupboard-drawer	Mother-1y6m--28	1	M	F	0.0	gpt-3.5-turbo	1	140	80	0	Maxi, chocolate, look.
cupboard-drawer_Mother-1y6m--28_1_M_F_0_gpt-4_1.txt	cupboard-drawer	Mother-1y6m--28	1	M	F	0.0	gpt-4	1	92	65	1	Cupboard.
cupboard-drawer_Mother-1y6m--28_1_M_F_50_gpt-3.5-turbo_1.txt	cupboard-drawer	Mother-1y6m--28	1	M	F	0.5	gpt-3.5-turbo	1	140	80	0	Maxi, chocolate, look.
cupboard-drawer_Mother-1y6m--28_1_M_F_50_gpt-4_1.txt	cupboard-drawer	Mother-1y6m--28	1	M	F	0.5	gpt-4	1	72	61	1	cupboard.
cupboard-drawer_Mother-1y6m--28_1_M_F_90_gpt-3.5-turbo_1.txt	cupboard-drawer	Mother-1y6m--28	1	M	F	0.9	gpt-3.5-turbo	1	145	84	0	Maxi, chocolate, look, look.
cupboard-drawer_Mother-1y6m--28_1_M_F_90_gpt-4_1.txt	cupboard-drawer	Mother-1y6m--28	1	M	F	0.9	gpt-4	1	92	72	1	Maxi look cupboard.
cupboard-drawer_Mother-1y6m--31_1_M_F_0_gpt-3.5-turbo_1.txt	cupboard-drawer	Mother-1y6m--31	1	M	F	0.0	gpt-3.5-turbo	1	247	147	1	Maxi will look in the cupboard first, but he won't find it there.
cupboard-drawer_Mother-1y6m--31_1_M_F_0_gpt-4_1.txt	cupboard-drawer	Mother-1y6m--31	1	M	F	0.0	gpt-4	1	89	62	1	Cupboard.
cupboard-drawer_Mother-1y6m--31_1_M_F_50_gpt-3.5-turbo_1.txt	cupboard-drawer	Mother-1y6m--31	1	M	F	0.5	gpt-3.5-turbo	1	248	149	1	Maxi will look in the cupboard first, but he won't find it there.
cupboard-drawer_Mother-1y6m--31_1_M_F_50_gpt-4_1.txt	cupboard-drawer	Mother-1y6m--31	1	M	F	0.5	gpt-4	1	53	41	1	cupboard.
cupboard-drawer_Mother-1y6m--31_1_M_F_90_gpt-3.5-turbo_1.txt	cupboard-drawer	Mother-1y6m--31	1	M	F	0.9	gpt-3.5-turbo	1	326	171	1	Maxi will look in the cupboard for the chocolate.
cupboard-drawer_Mother-1y6m--31_1_M_F_90_gpt-4_1.txt	cupboard-drawer	Mother-1y6m--31	1	M	F	0.9	gpt-4	1	81	72	1	Cupboard.
cupboard-drawer_Mother-1y6m--32_1_M_F_0_gpt-3.5-turbo_1.txt	cupboard-drawer	Mother-1y6m--32	1	M	F	0.0	gpt-3.5-turbo	1	60	52	2	drawer.
cupboard-drawer_Mother-1y6m--32_1_M_F_0_gpt-4_1.txt	cupboard-drawer	Mother-1y6m--32	1	M	F	0.0	gpt-4	1	65	54	1	cupboard.
cupboard-drawer_Mother-1y6m--32_1_M_F_50_gpt-3.5-turbo_1.txt	cupboard-drawer	Mother-1y6m--32	1	M	F	0.5	gpt-3.5-turbo	1	60	52	2	drawer.
cupboard-drawer_Mother-1y6m--32_1_M_F_50_gpt-4_1.txt	cupboard-drawer	Mother-1y6m--32	1	M	F	0.5	gpt-4	1	65	54	1	cupboard.
cupboard-drawer_Mother-1y6m--32_1_M_F_90_gpt-3.5-turbo_1.txt	cupboard-drawer	Mother-1y6m--32	1	M	F	0.9	gpt-3.5-turbo	1	66	53	1	cupboard.
cupboard-drawer_Mother-1y6m--32_1_M_F_90_gpt-4_1.txt	cupboard-drawer	Mother-1y6m--32	1	M	F	0.9	gpt-4	1	65	54	1	cupboard.
cupboard-drawer_Mother-2y0m--020000 (8)_2_M_F_0_gpt-3.5-turbo_1.txt	cupboard-drawer	Mother-2y0m--020000 (8)	2	M	F	0.0	gpt-3.5-turbo	1	41	13	2	---.[looks around, points to drawer]
cupboard-drawer_Mother-2y0m--020000 (8)_2_M_F_0_gpt-4_1.txt	cupboard-drawer	Mother-2y0m--020000 (8)	2	M	F	0.0	gpt-4	1	142	76	1	Cupboard. [laughs] Maxi. Chocolate.
cupboard-drawer_Mother-2y0m--020000 (8)_2_M_F_50_gpt-3.5-turbo_1.txt	cupboard-drawer	Mother-2y0m--020000 (8)	2	M	F	0.5	gpt-3.5-turbo	1	41	13	2	---.[looks around, points to drawer]
cupboard-drawer_Mother-2y0m--020000 (8)_2_M_F_50_gpt-4_1.txt	cupboard-drawer	Mother-2y0m--020000 (8)	2	M	F	0.5	gpt-4	1	74	68	1	Cupboard. [points at the cupboard]
cupboard-drawer_Mother-2y0m--020000 (8)_2_M_F_90_gpt-3.5-turbo_1.txt	cupboard-drawer	Mother-2y0m--020000 (8)	2	M	F	0.9	gpt-3.5-turbo	1	42	19	1	---.[looks around, points to cupboard]
cupboard-drawer_Mother-2y0m--020000 (8)_2_M_F_90_gpt-4_1.txt	cupboard-drawer	Mother-2y0m--020000 (8)	2	M	F	0.9	gpt-4	1	41	13	1	---.[points at the cupboard]
cupboard-drawer_Mother-2y1m--020100a_2_M_F_0_gpt-3.5-turbo_1.txt	cupboard-drawer	Mother-2y1m--020100a	2	M	F	0.0	gpt-3.5-turbo	1	455	255	1	Maxi will look in the cupboard first, because that's where he left it.
cupboard-drawer_Mother-2y1m--020100a_2_M_F_0_gpt-4_1.txt	cupboard-drawer	Mother-2y1m--020100a	2	M	F	0.0	gpt-4	1	189	119	1	Maxi look in cupboard.
cupboard-drawer_Mother-2y1m--020100a_2_M_F_50_gpt-3.5-turbo_1.txt	cupboard-drawer	Mother-2y1m--020100a	2	M	F	0.5	gpt-3.5-turbo	1	498	263	1	Maxi will probably look in the cupboard first, since that's where he left it.
cupboard-drawer_Mother-2y1m--020100a_2_M_F_50_gpt-4_1.txt	cupboard-drawer	Mother-2y1m--020100a	2	M	F	0.5	gpt-4	1	177	119	1	Maxi look in cupboard.
cupboard-drawer_Mother-2y1m--020100a_2_M_F_90_gpt-3.5-turbo_1.txt	cupboard-drawer	Mother-2y1m--020100a	2	M	F	0.9	gpt-3.5-turbo	1	431	236	1	Maxi will look in the cupboard first.
cupboard-drawer_Mother-2y1m--020100a_2_M_F_90_gpt-4_1.txt	cupboard-drawer	Mother-2y1m--020100a	2	M	F	0.9	gpt-4	1	196	122	1	Maxi look in the cupboard!
cupboard-drawer_Mother-2y1m--020100b_2_M_F_0_gpt-3.5-turbo_1.txt	cupboard-drawer	Mother-2y1m--020100b	2	M	F	0.0	gpt-3.5-turbo	1	241	133	2	Maxi will look in the drawer.
cupboard-drawer_Mother-2y1m--020100b_2_M_F_0_gpt-4_1.txt	cupboard-drawer	Mother-2y1m--020100b	2	M	F	0.0	gpt-4	1	136	93	1	Maxi look cupboard.
cupboard-drawer_Mother-2y1m--020100b_2_M_F_50_gpt-3.5-turbo_1.txt	cupboard-drawer	Mother-2y1m--020100b	2	M	F	0.5	gpt-3.5-turbo	1	243	135	2	Maxi will look in the drawer.
cupboard-drawer_Mother-2y1m--020100b_2_M_F_50_gpt-4_1.txt	cupboard-drawer	Mother-2y1m--020100b	2	M	F	0.5	gpt-4	1	160	98	1	Maxi look cupboard.
cupboard-drawer_Mother-2y1m--020100b_2_M_F_90_gpt-3.5-turbo_1.txt	cupboard-drawer	Mother-2y1m--020100b	2	M	F	0.9	gpt-3.5-turbo	1	191	119	2	Maxi look in drawer.
cupboard-drawer_Mother-2y1m--020100b_2_M_F_90_gpt-4_1.txt	cupboard-drawer	Mother-2y1m--020100b	2	M	F	0.9	gpt-4	1	159	110	1	Maxi look in the cupboard.
cupboard-drawer_Mother-2y1m--nanette (1)_2_M_F_0_gpt-3.5-turbo_1.txt	cupboard-drawer	Mother-2y1m--nanette (1)	2	M	F	0.0	gpt-3.5-turbo	1	324	167	1	Maxi will look in the cupboard first, but he won't find it there because his mommy moved it to the drawer.
cupboard-drawer_Mother-2y1m--nanette (1)_2_M_F_0_gpt-4_1.txt	cupboard-drawer	Mother-2y1m--nanette (1)	2	M	F	0.0	gpt-4	1	175	109	1	Maxi look cupboard.
cupboard-drawer_Mother-2y1m--nanette (1)_2_M_F_50_gpt-3.5-turbo_1.txt	cupboard-drawer	Mother-2y1m--nanette (1)	2	M	F	0.5	gpt-3.5-turbo	1	432	227	1	Maxi will look in the cupboard first, because that's where he left the chocolate.
cupboard-drawer_Mother-2y1m--nanette (1)_2_M_F_50_gpt-4_1.txt	cupboard-drawer	Mother-2y1m--nanette (1)	2	M	F	0.5	gpt-4	1	181	112	1	Maxi look in cupboard.
cupboard-drawer_Mother-2y1m--nanette (1)_2_M_F_90_gpt-3.5-turbo_1.txt	cupboard-drawer	Mother-2y1m--nanette (1)	2	M	F	0.9	gpt-3.5-turbo	1	235	125	1	Maxi will look in the cupboard first.
cupboard-drawer_Mother-2y1m--nanette (1)_2_M_F_90_gpt-4_1.txt	cupboard-drawer	Mother-2y1m--nanette (1)	2	M	F	0.9	gpt-4	1	282	136	3	Maxi will look in the cupboard. But the chocolate is not there, it's in the drawer.
cupboard-drawer_Mother-2y2m--020200a_2_M_F_0_gpt-3.5-turbo_1.txt	cupboard-drawer	Mother-2y2m--020200a	2	M	F	0.0	gpt-3.5-turbo	1	161	96	0	Maxi, chocolate, where?
cupboard-drawer_Mother-2y2m--020200a_2_M_F_0_gpt-4_1.txt	cupboard-drawer	Mother-2y2m--020200a	2	M	F	0.0	gpt-4	1	247	166	1	In the cupboard!
cupboard-drawer_Mother-2y2m--020200a_2_M_F_50_gpt-3.5-turbo_1.txt	cupboard-drawer	Mother-2y2m--020200a	2	M	F	0.5	gpt-3.5-turbo	1	252	139	1	Maxi will look in the cupboard?
cupboard-drawer_Mother-2y2m--020200a_2_M_F_50_gpt-4_1.txt	cupboard-drawer	Mother-2y2m--020200a	2	M	F	0.5	gpt-4	1	218	134	1	Maxi will look in the cupboard.
cupboard-drawer_Mother-2y2m--020200a_2_M_F_90_gpt-3.5-turbo_1.txt	cupboard-drawer	Mother-2y2m--020200a	2	M	F	0.9	gpt-3.5-turbo	1	241	147	1	Maxi will look in the cupboard first.
cupboard-drawer_Mother-2y2m--020200a_2_M_F_90_gpt-4_1.txt	cupboard-drawer	Mother-2y2m--020200a	2	M	F	0.9	gpt-4	1	313	178	1	In the cupboard! But it's not there, his mommy moved it!
cupboard-drawer_Mother-3y0m--15 (2)_3_M_F_0_gpt-3.5-turbo_1.txt	cupboard-drawer	Mother-3y0m--15 (2)	3	M	F	0.0	gpt-3.5-turbo	1	388	202	1	Maxi will look in the cupboard first, because that's where he always puts his chocolate.
cupboard-drawer_Mother-3y0m--15 (2)_3_M_F_0_gpt-4_1.txt	cupboard-drawer	Mother-3y0m--15 (2)	3	M	F	0.0	gpt-4	1	514	269	1	Maxi will look in the cupboard because that's where he left it. But he won't find it there because his mommy moved it to the drawer!
cupboard-drawer_Mother-3y0m--15 (2)_3_M_F_50_gpt-3.5-turbo_1.txt	cupboard-drawer	Mother-3y0m--15 (2)	3	M	F	0.5	gpt-3.5-turbo	1	412	222	1	Maxi will look in the cupboard first, but he won't find it because his mommy moved it to the drawer.
cupboard-drawer_Mother-3y0m--15 (2)_3_M_F_50_gpt-4_1.txt	cupboard-drawer	Mother-3y0m--15 (2)	3	M	F	0.5	gpt-4	1	355	214	1	Maxi will look in the cupboard because that's where he left it!
cupboard-drawer_Mother-3y0m--15 (2)_3_M_F_90_gpt-3.5-turbo_1.txt	cupboard-drawer	Mother-3y0m--15 (2)	3	M	F	0.9	gpt-3.5-turbo	1	401	236	1	Maxi will look in the cupboard, because that's where he put the chocolate before.
cupboard-drawer_Mother-3y0m--15 (2)_3_M_F_90_gpt-4_1.txt	cupboard-drawer	Mother-3y0m--15 (2)	3	M	F	0.9	gpt-4	1	284	173	1	Maxi will look in the cupboard.
cupboard-drawer_Mother-3y0m--20 (1)_3_M_F_0_gpt-3.5-turbo_1.txt	cupboard-drawer	Mother-3y0m--20 (1)	3	M	F	0.0	gpt-3.5-turbo	1	468	239	1	Maxi will look in the cupboard first, because that's where he always puts his chocolate.
cupboard-drawer_Mother-3y0m--20 (1)_3_M_F_0_gpt-4_1.txt	cupboard-drawer	Mother-3y0m--20 (1)	3	M	F	0.0	gpt-4	1	241	131	1	Maxi will look in the cupboard.
cupboard-drawer_Mother-3y0m--20 (1)_3_M_F_50_gpt-3.5-turbo_1.txt	cupboard-drawer	Mother-3y0m--20 (1)	3	M	F	0.5	gpt-3.5-turbo	1	551	258	1	Maxi will look in the cupboard first because that's where he left the chocolate.
cupboard-drawer_Mother-3y0m--20 (1)_3_M_F_50_gpt-4_1.txt	cupboard-drawer	Mother-3y0m--20 (1)	3	M	F	0.5	gpt-4	1	295	171	1	Maxi will look in the cupboard because that's where he left it.
cupboard-drawer_Mother-3y0m--20 (1)_3_M_F_90_gpt-3.5-turbo_1.txt	cupboard-drawer	Mother-3y0m--20 (1)	3	M	F	0.9	gpt-3.5-turbo	1	326	168	1	Maxi will look in the cupboard for the chocolate, but it's not there anymore.
cupboard-drawer_Mother-3y0m--20 (1)_3_M_F_90_gpt-4_1.txt	cupboard-drawer	Mother-3y0m--20 (1)	3	M	F	0.9	gpt-4	1	52	43	1	In the cupboard.
cupboard-drawer_Mother-3y0m--344m36_3_M_F_0_gpt-3.5-turbo_1.txt	cupboard-drawer	Mother-3y0m--344m36	3	M	F	0.0	gpt-3.5-turbo	1	35	10	0	xxx.
cupboard-drawer_Mother-3y0m--344m36_3_M_F_0_gpt-4_1.txt	cupboard-drawer	Mother-3y0m--344m36	3	M	F	0.0	gpt-4	1	194	109	1	Maxi will look in the cupboard.
cupboard-drawer_Mother-3y0m--344m36_3_M_F_50_gpt-3.5-turbo_1.txt	cupboard-drawer	Mother-3y0m--344m36	3	M	F	0.5	gpt-3.5-turbo	1	361	178	1	Maxi will look in the cupboard first, because that's where he put the chocolate before he went to the playground.
cupboard-drawer_Mother-3y0m--344m36_3_M_F_50_gpt-4_1.txt	cupboard-drawer	Mother-3y0m--344m36	3	M	F	0.5	gpt-4	1	129	94	1	He will look in the cupboard.
cupboard-drawer_Mother-3y0m--344m36_3_M_F_90_gpt-3.5-turbo_1.txt	cupboard-drawer	Mother-3y0m--344m36	3	M	F	0.9	gpt-3.5-turbo	1	382	195	1	Maxi will look in the cupboard first, but he won't find the chocolate there because his mommy moved it to the drawer.
cupboard-drawer_Mother-3y0m--344m36_3_M_F_90_gpt-4_1.txt	cupboard-drawer	Mother-3y0m--344m36	3	M	F	0.9	gpt-4	1	47	27	1	in the cupboard.
cupboard-drawer_Mother-3y0m--34_3_M_F_0_gpt-3.5-turbo_1.txt	cupboard-drawer	Mother-3y0m--34	3	M	F	0.0	gpt-3.5-turbo	1	439	223	0	Maxi will look in the kitchen, Mom. He knows that's where his mommy keeps the chocolate.
cupboard-drawer_Mother-3y0m--34_3_M_F_0_gpt-4_1.txt	cupboard-drawer	Mother-3y0m--34	3	M	F	0.0	gpt-4	1	126	90	1	In the cupboard.
cupboard-drawer_Mother-3y0m--34_3_M_F_50_gpt-3.5-turbo_1.txt	cupboard-drawer	Mother-3y0m--34	3	M	F	0.5	gpt-3.5-turbo	1	458	240	1	Maxi will look in the cupboard first, because that's where he always puts his chocolate.
cupboard-drawer_Mother-3y0m--34_3_M_F_50_gpt-4_1.txt	cupboard-drawer	Mother-3y0m--34	3	M	F	0.5	gpt-4	1	120	81	1	In the cupboard.
cupboard-drawer_Mother-3y0m--34_3_M_F_90_gpt-3.5-turbo_1.txt	cupboard-drawer	Mother-3y0m--34	3	M	F	0.9	gpt-3.5-turbo	1	420	212	1	Maxi will look in the cupboard because that's where I put the chocolate.
cupboard-drawer_Mother-3y0m--34_3_M_F_90_gpt-4_1.txt	cupboard-drawer	Mother-3y0m--34	3	M	F	0.9	gpt-4	1	206	134	1	In the cupboard! Because that's where he left it.
cupboard-drawer_Mother-3y0m--352m36_3_M_F_0_gpt-3.5-turbo_1.txt	cupboard-drawer	Mother-3y0m--352m36	3	M	F	0.0	gpt-3.5-turbo	1	440	218	1	Maxi will look in the cupboard first, because that's where he left the chocolate.
cupboard-drawer_Mother-3y0m--352m36_3_M_F_0_gpt-4_1.txt	cupboard-drawer	Mother-3y0m--352m36	3	M	F	0.0	gpt-4	1	202	111	1	Maxi will look in the cupboard.
cupboard-drawer_Mother-3y0m--352m36_3_M_F_50_gpt-3.5-turbo_1.txt	cupboard-drawer	Mother-3y0m--352m36	3	M	F	0.5	gpt-3.5-turbo	1	499	230	1	Maxi will look in the cupboard first, because that's where he put the chocolate before.
cupboard-drawer_Mother-3y0m--352m36_3_M_F_50_gpt-4_1.txt	cupboard-drawer	Mother-3y0m--352m36	3	M	F	0.5	gpt-4	1	191	108	1	Maxi will look in the cupboard.
cupboard-drawer_Mother-3y0m--352m36_3_M_F_90_gpt-3.5-turbo_1.txt	cupboard-drawer	Mother-3y0m--352m36	3	M	F	0.9	gpt-3.5-turbo	1	345	189	1	Maxi will look in the cupboard first, because that's where he left his chocolate.
cupboard-drawer_Mother-3y0m--352m36_3_M_F_90_gpt-4_1.txt	cupboard-drawer	Mother-3y0m--352m36	3	M	F	0.9	gpt-4	1	306	190	1	Maxi will look in the cupboard, because that's where he left it.
cupboard-drawer_Mother-3y0m--354m36_3_M_F_0_gpt-3.5-turbo_1.txt	cupboard-drawer	Mother-3y0m--354m36	3	M	F	0.0	gpt-3.5-turbo	1	222	124	2	Maxi will look in the drawer.
cupboard-drawer_Mother-3y0m--354m36_3_M_F_0_gpt-4_1.txt	cupboard-drawer	Mother-3y0m--354m36	3	M	F	0.0	gpt-4	1	160	100	1	Maxi look cupboard.
cupboard-drawer_Mother-3y0m--354m36_3_M_F_50_gpt-3.5-turbo_1.txt	cupboard-drawer	Mother-3y0m--354m36	3	M	F	0.5	gpt-3.5-turbo	1	265	136	2	Maxi will look in the drawer for the chocolate.
cupboard-drawer_Mother-3y0m--354m36_3_M_F_50_gpt-4_1.txt	cupboard-drawer	Mother-3y0m--354m36	3	M	F	0.5	gpt-4	1	161	104	1	Maxi look cupboard.
cupboard-drawer_Mother-3y0m--354m36_3_M_F_90_gpt-3.5-turbo_1.txt	cupboard-drawer	Mother-3y0m--354m36	3	M	F	0.9	gpt-3.5-turbo	1	185	115	2	Maxi looks in drawer.
cupboard-drawer_Mother-3y0m--354m36_3_M_F_90_gpt-4_1.txt	cupboard-drawer	Mother-3y0m--354m36	3	M	F	0.9	gpt-4	1	123	92	1	Cupboard!
cupboard-drawer_Mother-3y0m--356m36_3_M_F_0_gpt-3.5-turbo_1.txt	cupboard-drawer	Mother-3y0m--356m36	3	M	F	0.0	gpt-3.5-turbo	1	626	331	1	Maxi will probably look in the cupboard first, since that's where he usually keeps his chocolate.
cupboard-drawer_Mother-3y0m--356m36_3_M_F_0_gpt-4_1.txt	cupboard-drawer	Mother-3y0m--356m36	3	M	F	0.0	gpt-4	1	186	118	1	Maxi will look in the cupboard.
cupboard-drawer_Mother-3y0m--356m36_3_M_F_50_gpt-3.5-turbo_1.txt	cupboard-drawer	Mother-3y0m--356m36	3	M	F	0.5	gpt-3.5-turbo	1	477	260	1	Maxi will look in the cupboard first, because that's where he always puts his chocolate.
cupboard-drawer_Mother-3y0m--356m36_3_M_F_50_gpt-4_1.txt	cupboard-drawer	Mother-3y0m--356m36	3	M	F	0.5	gpt-4	1	109	83	1	In the cupboard!
cupboard-drawer_Mother-3y0m--356m36_3_M_F_90_gpt-3.5-turbo_1.txt	cupboard-drawer	Mother-3y0m--356m36	3	M	F	0.9	gpt-3.5-turbo	1	657	339	1	Maxi will look in the cupboard first because that's where he usually keeps his chocolate. I hope he finds it there!
cupboard-drawer_Mother-3y0m--356m36_3_M_F_90_gpt-4_1.txt	cupboard-drawer	Mother-3y0m--356m36	3	M	F	0.9	gpt-4	1	175	109	1	Maxi will look in the cupboard.
cupboard-drawer_Mother-3y0m--361m36_3_M_F_0_gpt-3.5-turbo_1.txt	cupboard-drawer	Mother-3y0m--361m36	3	M	F	0.0	gpt-3.5-turbo	1	287	148	2	Maxi will look in the drawer for the chocolate.
cupboard-drawer_Mother-3y0m--361m36_3_M_F_0_gpt-4_1.txt	cupboard-drawer	Mother-3y0m--361m36	3	M	F	0.0	gpt-4	1	196	117	1	Maxi will look in the cupboard.
cupboard-drawer_Mother-3y0m--361m36_3_M_F_50_gpt-3.5-turbo_1.txt	cupboard-drawer	Mother-3y0m--361m36	3	M	F	0.5	gpt-3.5-turbo	1	285	146	2	Maxi will look in the drawer for the chocolate.
cupboard-drawer_Mother-3y0m--361m36_3_M_F_50_gpt-4_1.txt	cupboard-drawer	Mother-3y0m--361m36	3	M	F	0.5	gpt-4	1	176	112	1	Maxi will look in the cupboard.
cupboard-drawer_Mother-3y0m--361m36_3_M_F_90_gpt-3.5-turbo_1.txt	cupboard-drawer	Mother-3y0m--361m36	3	M	F	0.9	gpt-3.5-turbo	1	500	269	1	Maxi will probably look in the cupboard, since that's where he usually puts his chocolate.
cupboard-drawer_Mother-3y0m--361m36_3_M_F_90_gpt-4_1.txt	cupboard-drawer	Mother-3y0m--361m36	3	M	F	0.9	gpt-4	1	138	101	1	Maxi look cupboard.
cupboard-drawer_Mother-3y0m--366m36_3_M_F_0_gpt-3.5-turbo_1.txt	cupboard-drawer	Mother-3y0m--366m36	3	M	F	0.0	gpt-3.5-turbo	1	413	184	1	Maxi will look in the cupboard first, because that's where he left the chocolate.[C moves the Maxi puppet towards the cupboard]
cupboard-drawer_Mother-3y0m--366m36_3_M_F_0_gpt-4_1.txt	cupboard-drawer	Mother-3y0m--366m36	3	M	F	0.0	gpt-4	1	238	126	1	Maxi will look in the cupboard.
cupboard-drawer_Mother-3y0m--366m36_3_M_F_50_gpt-3.5-turbo_1.txt	cupboard-drawer	Mother-3y0m--366m36	3	M	F	0.5	gpt-3.5-turbo	1	379	195	1	Maxi will look in the cupboard first, because that's where he left the chocolate.
cupboard-drawer_Mother-3y0m--366m36_3_M_F_50_gpt-4_1.txt	cupboard-drawer	Mother-3y0m--366m36	3	M	F	0.5	gpt-4	1	219	136	1	Maxi will look in the cupboard.
cupboard-drawer_Mother-3y0m--366m36_3_M_F_90_gpt-3.5-turbo_1.txt	cupboard-drawer	Mother-3y0m--366m36	3	M	F	0.9	gpt-3.5-turbo	1	392	221	1	Maxi will look in the cupboard first, because that's where he left the chocolate.
cupboard-drawer_Mother-3y0m--366m36_3_M_F_90_gpt-4_1.txt	cupboard-drawer	Mother-3y0m--366m36	3	M	F	0.9	gpt-4	1	223	144	1	In the cupboard!
cupboard-drawer_Mother-3y0m--381m36_3_M_F_0_gpt-3.5-turbo_1.txt	cupboard-drawer	Mother-3y0m--381m36	3	M	F	0.0	gpt-3.5-turbo	1	305	163	1	Maxi will look in the cupboard for the chocolate.
cupboard-drawer_Mother-3y0m--381m36_3_M_F_0_gpt-4_1.txt	cupboard-drawer	Mother-3y0m--381m36	3	M	F	0.0	gpt-4	1	157	102	1	Maxi will look in the cupboard.
cupboard-drawer_Mother-3y0m--381m36_3_M_F_50_gpt-3.5-turbo_1.txt	cupboard-drawer	Mother-3y0m--381m36	3	M	F	0.5	gpt-3.5-turbo	1	281	151	1	Maxi will look in the cupboard, right?
cupboard-drawer_Mother-3y0m--381m36_3_M_F_50_gpt-4_1.txt	cupboard-drawer	Mother-3y0m--381m36	3	M	F	0.5	gpt-4	1	106	74	1	In the cupboard.
cupboard-drawer_Mother-3y0m--381m36_3_M_F_90_gpt-3.5-turbo_1.txt	cupboard-drawer	Mother-3y0m--381m36	3	M	F	0.9	gpt-3.5-turbo	1	237	128	1	Maxi will look in the cupboard.
cupboard-drawer_Mother-3y0m--381m36_3_M_F_90_gpt-4_1.txt	cupboard-drawer	Mother-3y0m--381m36	3	M	F	0.9	gpt-4	1	261	154	1	Maxi will look in the cupboard!
cupboard-drawer_Mother-4y0m--040005_4_M_F_0_gpt-3.5-turbo_1.txt	cupboard-drawer	Mother-4y0m--040005	4	M	F	0.0	gpt-3.5-turbo	1	195	106	2	Maxi will look in the drawer?
cupboard-drawer_Mother-4y0m--040005_4_M_F_0_gpt-4_1.txt	cupboard-drawer	Mother-4y0m--040005	4	M	F	0.0	gpt-4	1	65	54	1	cupboard.
cupboard-drawer_Mother-4y0m--040005_4_M_F_50_gpt-3.5-turbo_1.txt	cupboard-drawer	Mother-4y0m--040005	4	M	F	0.5	gpt-3.5-turbo	1	199	109	1	Maxi will look in the cupboard.
cupboard-drawer_Mother-4y0m--040005_4_M_F_50_gpt-4_1.txt	cupboard-drawer	Mother-4y0m--040005	4	M	F	0.5	gpt-4	1	96	62	1	Cupboard.
cupboard-drawer_Mother-4y0m--040005_4_M_F_90_gpt-3.5-turbo_1.txt	cupboard-drawer	Mother-4y0m--040005	4	M	F	0.9	gpt-3.5-turbo	1	369	191	1	Maxi will look in the cupboard, right? That's where he left it!
cupboard-drawer_Mother-4y0m--040005_4_M_F_90_gpt-4_1.txt	cupboard-drawer	Mother-4y0m--040005	4	M	F	0.9	gpt-4	1	64	51	1	cupboard.
cupboard-drawer_Mother-4y0m--040014_4_M_F_0_gpt-3.5-turbo_1.txt	cupboard-drawer	Mother-4y0m--040014	4	M	F	0.0	gpt-3.5-turbo	1	398	214	1	Maxi will look in the cupboard first, but he won't find the chocolate there because his mommy moved it to the drawer.
cupboard-drawer_Mother-4y0m--040014_4_M_F_0_gpt-4_1.txt	cupboard-drawer	Mother-4y0m--040014	4	M	F	0.0	gpt-4	1	165	101	1	In the cupboard!
cupboard-drawer_Mother-4y0m--040014_4_M_F_50_gpt-3.5-turbo_1.txt	cupboard-drawer	Mother-4y0m--040014	4	M	F	0.5	gpt-3.5-turbo	1	544	296	1	Maxi will look in the cupboard first because that's where he always hides his chocolate.
cupboard-drawer_Mother-4y0m--040014_4_M_F_50_gpt-4_1.txt	cupboard-drawer	Mother-4y0m--040014	4	M	F	0.5	gpt-4	1	234	131	1	Maxi will look in the cupboard.
cupboard-drawer_Mother-4y0m--040014_4_M_F_90_gpt-3.5-turbo_1.txt	cupboard-drawer	Mother-4y0m--040014	4	M	F	0.9	gpt-3.5-turbo	1	457	242	1	Maxi will look in the cupboard first because that's where he put the chocolate before he went to the playground.
cupboard-drawer_Mother-4y0m--040014_4_M_F_90_gpt-4_1.txt	cupboard-drawer	Mother-4y0m--040014	4	M	F	0.9	gpt-4	1	180	121	1	In the cupboard.
cupboard-drawer_Mother-4y0m--xavia (1)_4_M_F_0_gpt-3.5-turbo_1.txt	cupboard-drawer	Mother-4y0m--xavia (1)	4	M	F	0.0	gpt-3.5-turbo	1	522	260	1	Maxi will look in the cupboard first, because that's where he always puts his chocolate.
cupboard-drawer_Mother-4y0m--xavia (1)_4_M_F_0_gpt-4_1.txt	cupboard-drawer	Mother-4y0m--xavia (1)	4	M	F	0.0	gpt-4	1	347	198	1	Maxi will look in the cupboard because that's where he left it.
cupboard-drawer_Mother-4y0m--xavia (1)_4_M_F_50_gpt-3.5-turbo_1.txt	cupboard-drawer	Mother-4y0m--xavia (1)	4	M	F	0.5	gpt-3.5-turbo	1	464	246	1	Maxi will probably look in the cupboard first, since that's where he usually keeps his chocolate.
cupboard-drawer_Mother-4y0m--xavia (1)_4_M_F_50_gpt-4_1.txt	cupboard-drawer	Mother-4y0m--xavia (1)	4	M	F	0.5	gpt-4	1	330	185	1	Maxi will look in the cupboard because that's where he left the chocolate.
cupboard-drawer_Mother-4y0m--xavia (1)_4_M_F_90_gpt-3.5-turbo_1.txt	cupboard-drawer	Mother-4y0m--xavia (1)	4	M	F	0.9	gpt-3.5-turbo	1	428	228	1	Maxi will probably look in the cupboard first, since that's where he left the chocolate.
cupboard-drawer_Mother-4y0m--xavia (1)_4_M_F_90_gpt-4_1.txt	cupboard-drawer	Mother-4y0m--xavia (1)	4	M	F	0.9	gpt-4	1	367	208	1	Maxi will look in the cupboard because that's where he left it.
cupboard-drawer_Mother-4y2m--040118_4_M_F_0_gpt-3.5-turbo_1.txt	cupboard-drawer	Mother-4y2m--040118	4	M	F	0.0	gpt-3.5-turbo	1	312	160	1	Maxi will look in the cupboard first, because that's where he put the chocolate.
cupboard-drawer_Mother-4y2m--040118_4_M_F_0_gpt-4_1.txt	cupboard-drawer	Mother-4y2m--040118	4	M	F	0.0	gpt-4	1	240	142	1	In the cupboard!
cupboard-drawer_Mother-4y2m--040118_4_M_F_50_gpt-3.5-turbo_1.txt	cupboard-drawer	Mother-4y2m--040118	4	M	F	0.5	gpt-3.5-turbo	1	203	126	1	Maxi will look in the cupboard first.
cupboard-drawer_Mother-4y2m--040118_4_M_F_50_gpt-4_1.txt	cupboard-drawer	Mother-4y2m--040118	4	M	F	0.5	gpt-4	1	221	153	1	In the cupboard! But it's not there anymore!
cupboard-drawer_Mother-4y2m--040118_4_M_F_90_gpt-3.5-turbo_1.txt	cupboard-drawer	Mother-4y2m--040118	4	M	F	0.9	gpt-3.5-turbo	1	185	134	1	Maxi will look in the cupboard!
cupboard-drawer_Mother-4y2m--040118_4_M_F_90_gpt-4_1.txt	cupboard-drawer	Mother-4y2m--040118	4	M	F	0.9	gpt-4	1	296	190	1	In the cupboard! Because that's where he left it.
cupboard-drawer_Mother-4y2m--040128_4_M_F_0_gpt-3.5-turbo_1.txt	cupboard-drawer	Mother-4y2m--040128	4	M	F	0.0	gpt-3.5-turbo	1	359	182	3	Maxi will look in the cupboard first, but he won't find it there because his mommy moved it to the drawer.
cupboard-drawer_Mother-4y2m--040128_4_M_F_0_gpt-4_1.txt	cupboard-drawer	Mother-4y2m--040128	4	M	F	0.0	gpt-4	1	83	65	1	In the cupboard!
cupboard-drawer_Mother-4y2m--040128_4_M_F_50_gpt-3.5-turbo_1.txt	cupboard-drawer	Mother-4y2m--040128	4	M	F	0.5	gpt-3.5-turbo	1	365	191	1	Maxi will look in the cupboard first, because that's where he left the chocolate.
cupboard-drawer_Mother-4y2m--040128_4_M_F_50_gpt-4_1.txt	cupboard-drawer	Mother-4y2m--040128	4	M	F	0.5	gpt-4	1	192	133	1	Maxi will look in the cupboard.
cupboard-drawer_Mother-4y2m--040128_4_M_F_90_gpt-3.5-turbo_1.txt	cupboard-drawer	Mother-4y2m--040128	4	M	F	0.9	gpt-3.5-turbo	1	266	155	1	Maxi will look in the cupboard first.
cupboard-drawer_Mother-4y2m--040128_4_M_F_90_gpt-4_1.txt	cupboard-drawer	Mother-4y2m--040128	4	M	F	0.9	gpt-4	1	349	190	1	Maxi will look in the cupboard because that's where he put it!
cupboard-drawer_Mother-5y0m--050002_5_M_F_0_gpt-3.5-turbo_1.txt	cupboard-drawer	Mother-5y0m--050002	5	M	F	0.0	gpt-3.5-turbo	1	332	182	1	Maxi will look in the cupboard first, because that's where he put the chocolate before.
cupboard-drawer_Mother-5y0m--050002_5_M_F_0_gpt-4_1.txt	cupboard-drawer	Mother-5y0m--050002	5	M	F	0.0	gpt-4	1	55	48	1	in the cupboard.
cupboard-drawer_Mother-5y0m--050002_5_M_F_50_gpt-3.5-turbo_1.txt	cupboard-drawer	Mother-5y0m--050002	5	M	F	0.5	gpt-3.5-turbo	1	300	179	1	Maxi will look in the cupboard first, because that's where he put the chocolate before.
cupboard-drawer_Mother-5y0m--050002_5_M_F_50_gpt-4_1.txt	cupboard-drawer	Mother-5y0m--050002	5	M	F	0.5	gpt-4	1	144	110	1	In the cupboard!
cupboard-drawer_Mother-5y0m--050002_5_M_F_90_gpt-3.5-turbo_1.txt	cupboard-drawer	Mother-5y0m--050002	5	M	F	0.9	gpt-3.5-turbo	1	449	243	1	Maxi will look in the cupboard because that's where he left the chocolate before he went to the playground.
cupboard-drawer_Mother-5y0m--050002_5_M_F_90_gpt-4_1.txt	cupboard-drawer	Mother-5y0m--050002	5	M	F	0.9	gpt-4	1	143	106	1	In the cupboard!
cupboard-drawer_Mother-5y0m--050010_5_M_F_0_gpt-3.5-turbo_1.txt	cupboard-drawer	Mother-5y0m--050010	5	M	F	0.0	gpt-3.5-turbo	1	439	229	1	Maxi will look in the cupboard first, because that's where he left the chocolate.
cupboard-drawer_Mother-5y0m--050010_5_M_F_0_gpt-4_1.txt	cupboard-drawer	Mother-5y0m--050010	5	M	F	0.0	gpt-4	1	228	147	1	In the cupboard! Because that's where he put it.
cupboard-drawer_Mother-5y0m--050010_5_M_F_50_gpt-3.5-turbo_1.txt	cupboard-drawer	Mother-5y0m--050010	5	M	F	0.5	gpt-3.5-turbo	1	492	244	1	Maxi will look in the cupboard first because that's where he always puts his chocolate.
cupboard-drawer_Mother-5y0m--050010_5_M_F_50_gpt-4_1.txt	cupboard-drawer	Mother-5y0m--050010	5	M	F	0.5	gpt-4	1	191	122	1	Maxi will look in the cupboard!
cupboard-drawer_Mother-5y0m--050010_5_M_F_90_gpt-3.5-turbo_1.txt	cupboard-drawer	Mother-5y0m--050010	5	M	F	0.9	gpt-3.5-turbo	1	848	422	1	Maxi will probably look in the cupboard first, since that's where he initially put the chocolate. Let's see if he finds it there.
cupboard-drawer_Mother-5y0m--050010_5_M_F_90_gpt-4_1.txt	cupboard-drawer	Mother-5y0m--050010	5	M	F	0.9	gpt-4	1	254	160	1	In the cupboard. Because he doesn't know his mommy moved it.
cupboard-drawer_Mother-5y0m--26 (1)_5_M_F_0_gpt-3.5-turbo_1.txt	cupboard-drawer	Mother-5y0m--26 (1)	5	M	F	0.0	gpt-3.5-turbo	1	323	172	1	Maxi will look in the cupboard first, but he won't find it there because his mommy moved it to the drawer.
cupboard-drawer_Mother-5y0m--26 (1)_5_M_F_0_gpt-4_1.txt	cupboard-drawer	Mother-5y0m--26 (1)	5	M	F	0.0	gpt-4	1	29	23	1	In the cupboard.
cupboard-drawer_Mother-5y0m--26 (1)_5_M_F_50_gpt-3.5-turbo_1.txt	cupboard-drawer	Mother-5y0m--26 (1)	5	M	F	0.5	gpt-3.5-turbo	1	491	236	0	Mom, Maxi is not real. He can't look for the chocolate because he doesn't exist outside of our imagination.
cupboard-drawer_Mother-5y0m--26 (1)_5_M_F_50_gpt-4_1.txt	cupboard-drawer	Mother-5y0m--26 (1)	5	M	F	0.5	gpt-4	1	29	23	1	In the cupboard.
cupboard-drawer_Mother-5y0m--26 (1)_5_M_F_90_gpt-3.5-turbo_1.txt	cupboard-drawer	Mother-5y0m--26 (1)	5	M	F	0.9	gpt-3.5-turbo	1	308	162	1	Maxi will look in the cupboard for the chocolate.
cupboard-drawer_Mother-5y0m--26 (1)_5_M_F_90_gpt-4_1.txt	cupboard-drawer	Mother-5y0m--26 (1)	5	M	F	0.9	gpt-4	1	126	88	1	um, in the cupboard?
cupboard-drawer_Mother-5y1m--48 (2)_5_M_F_0_gpt-3.5-turbo_1.txt	cupboard-drawer	Mother-5y1m--48 (2)	5	M	F	0.0	gpt-3.5-turbo	1	406	232	1	Maxi will probably look in the cupboard first, since that's where he left the chocolate.
cupboard-drawer_Mother-5y1m--48 (2)_5_M_F_0_gpt-4_1.txt	cupboard-drawer	Mother-5y1m--48 (2)	5	M	F	0.0	gpt-4	1	228	127	1	Maxi will look in the cupboard.
cupboard-drawer_Mother-5y1m--48 (2)_5_M_F_50_gpt-3.5-turbo_1.txt	cupboard-drawer	Mother-5y1m--48 (2)	5	M	F	0.5	gpt-3.5-turbo	1	469	250	1	Maxi will probably look in the cupboard first since that's where he left the chocolate.
cupboard-drawer_Mother-5y1m--48 (2)_5_M_F_50_gpt-4_1.txt	cupboard-drawer	Mother-5y1m--48 (2)	5	M	F	0.5	gpt-4	1	211	135	1	In the cupboard!
cupboard-drawer_Mother-5y1m--48 (2)_5_M_F_90_gpt-3.5-turbo_1.txt	cupboard-drawer	Mother-5y1m--48 (2)	5	M	F	0.9	gpt-3.5-turbo	1	474	252	1	If Maxi left the chocolate in the cupboard, he might check there first.
cupboard-drawer_Mother-5y1m--48 (2)_5_M_F_90_gpt-4_1.txt	cupboard-drawer	Mother-5y1m--48 (2)	5	M	F	0.9	gpt-4	1	325	192	1	In the cupboard! Maxi will look in the cupboard!
cupboard-drawer_Mother-5y1m--49 (2)_5_M_F_0_gpt-3.5-turbo_1.txt	cupboard-drawer	Mother-5y1m--49 (2)	5	M	F	0.0	gpt-3.5-turbo	1	562	294	1	Maxi will probably look in the cupboard first, since that's where he always hides his chocolate.
cupboard-drawer_Mother-5y1m--49 (2)_5_M_F_0_gpt-4_1.txt	cupboard-drawer	Mother-5y1m--49 (2)	5	M	F	0.0	gpt-4	1	224	144	1	in the cupboard!
cupboard-drawer_Mother-5y1m--49 (2)_5_M_F_50_gpt-3.5-turbo_1.txt	cupboard-drawer	Mother-5y1m--49 (2)	5	M	F	0.5	gpt-3.5-turbo	1	510	277	1	Maxi will probably look in the cupboard first, since that's where he usually hides his chocolate.
cupboard-drawer_Mother-5y1m--49 (2)_5_M_F_50_gpt-4_1.txt	cupboard-drawer	Mother-5y1m--49 (2)	5	M	F	0.5	gpt-4	1	170	119	1	In the cupboard!
cupboard-drawer_Mother-5y1m--49 (2)_5_M_F_90_gpt-3.5-turbo_1.txt	cupboard-drawer	Mother-5y1m--49 (2)	5	M	F	0.9	gpt-3.5-turbo	1	542	288	1	Maxi will look in the cupboard first because that's where he left his chocolate.
cupboard-drawer_Mother-5y1m--49 (2)_5_M_F_90_gpt-4_1.txt	cupboard-drawer	Mother-5y1m--49 (2)	5	M	F	0.9	gpt-4	1	173	122	1	in the cupboard!
cupboard-drawer_Mother-5y1m--50 (2)_5_M_F_0_gpt-3.5-turbo_1.txt	cupboard-drawer	Mother-5y1m--50 (2)	5	M	F	0.0	gpt-3.5-turbo	1	426	228	3	Maxi will look in the cupboard first, but he won't find the chocolate there because his mommy moved it to the drawer.
cupboard-drawer_Mother-5y1m--50 (2)_5_M_F_0_gpt-4_1.txt	cupboard-drawer	Mother-5y1m--50 (2)	5	M	F	0.0	gpt-4	1	260	152	1	Maxi will look in the cupboard.
cupboard-drawer_Mother-5y1m--50 (2)_5_M_F_50_gpt-3.5-turbo_1.txt	cupboard-drawer	Mother-5y1m--50 (2)	5	M	F	0.5	gpt-3.5-turbo	1	424	243	1	Maxi will probably look in the cupboard first, since that's where he left it before going to the playground.
cupboard-drawer_Mother-5y1m--50 (2)_5_M_F_50_gpt-4_1.txt	cupboard-drawer	Mother-5y1m--50 (2)	5	M	F	0.5	gpt-4	1	207	135	1	In the cupboard!
cupboard-drawer_Mother-5y1m--50 (2)_5_M_F_90_gpt-3.5-turbo_1.txt	cupboard-drawer	Mother-5y1m--50 (2)	5	M	F	0.9	gpt-3.5-turbo	1	476	255	1	Maxi will probably look in the cupboard first, because that's where he always puts his chocolate.
cupboard-drawer_Mother-5y1m--50 (2)_5_M_F_90_gpt-4_1.txt	cupboard-drawer	Mother-5y1m--50 (2)	5	M	F	0.9	gpt-4	1	292	172	1	In the cupboard! Because that's where he left it.
cupboard-drawer_Mother-5y1m--52 (2)_5_M_F_0_gpt-3.5-turbo_1.txt	cupboard-drawer	Mother-5y1m--52 (2)	5	M	F	0.0	gpt-3.5-turbo	1	458	236	1	Maxi will look in the cupboard first, because that's where he always puts his chocolate.
cupboard-drawer_Mother-5y1m--52 (2)_5_M_F_0_gpt-4_1.txt	cupboard-drawer	Mother-5y1m--52 (2)	5	M	F	0.0	gpt-4	1	292	183	1	In the cupboard! Because that's where he left it.
cupboard-drawer_Mother-5y1m--52 (2)_5_M_F_50_gpt-3.5-turbo_1.txt	cupboard-drawer	Mother-5y1m--52 (2)	5	M	F	0.5	gpt-3.5-turbo	1	540	282	1	Maxi will probably look in the cupboard first, since that's where he always puts his chocolate.
cupboard-drawer_Mother-5y1m--52 (2)_5_M_F_50_gpt-4_1.txt	cupboard-drawer	Mother-5y1m--52 (2)	5	M	F	0.5	gpt-4	1	336	212	1	In the cupboard! Because that's where he left it.
cupboard-drawer_Mother-5y1m--52 (2)_5_M_F_90_gpt-3.5-turbo_1.txt	cupboard-drawer	Mother-5y1m--52 (2)	5	M	F	0.9	gpt-3.5-turbo	1	714	347	1	Maxi will look in the cupboard, because that's where he always kept his chocolate. He's going to be surprised when he sees it's not there.
cupboard-drawer_Mother-5y1m--52 (2)_5_M_F_90_gpt-4_1.txt	cupboard-drawer	Mother-5y1m--52 (2)	5	M	F	0.9	gpt-4	1	193	134	1	In the cupboard!
cupboard-drawer_Mother-5y1m--54 (1)_5_M_F_0_gpt-3.5-turbo_1.txt	cupboard-drawer	Mother-5y1m--54 (1)	5	M	F	0.0	gpt-3.5-turbo	1	225	116	1	Maxi will look in the cupboard.
cupboard-drawer_Mother-5y1m--54 (1)_5_M_F_0_gpt-4_1.txt	cupboard-drawer	Mother-5y1m--54 (1)	5	M	F	0.0	gpt-4	1	173	117	1	In the cupboard!
cupboard-drawer_Mother-5y1m--54 (1)_5_M_F_50_gpt-3.5-turbo_1.txt	cupboard-drawer	Mother-5y1m--54 (1)	5	M	F	0.5	gpt-3.5-turbo	1	230	126	1	Maxi will look in the cupboard.
cupboard-drawer_Mother-5y1m--54 (1)_5_M_F_50_gpt-4_1.txt	cupboard-drawer	Mother-5y1m--54 (1)	5	M	F	0.5	gpt-4	1	164	119	1	In the cupboard!
cupboard-drawer_Mother-5y1m--54 (1)_5_M_F_90_gpt-3.5-turbo_1.txt	cupboard-drawer	Mother-5y1m--54 (1)	5	M	F	0.9	gpt-3.5-turbo	1	287	154	1	Maxi will look in the cupboard first, because that's where he left the chocolate.
cupboard-drawer_Mother-5y1m--54 (1)_5_M_F_90_gpt-4_1.txt	cupboard-drawer	Mother-5y1m--54 (1)	5	M	F	0.9	gpt-4	1	158	105	1	In the cupboard!
cupboard-drawer_Mother-6y1m--60_6_M_F_0_gpt-3.5-turbo_1.txt	cupboard-drawer	Mother-6y1m--60	6	M	F	0.0	gpt-3.5-turbo	1	367	186	1	Maxi will look in the cupboard first, but he won't find it there because his mommy moved it to the drawer.
cupboard-drawer_Mother-6y1m--60_6_M_F_0_gpt-4_1.txt	cupboard-drawer	Mother-6y1m--60	6	M	F	0.0	gpt-4	1	327	204	1	Maxi will look in the cupboard because that's where he left it!
cupboard-drawer_Mother-6y1m--60_6_M_F_50_gpt-3.5-turbo_1.txt	cupboard-drawer	Mother-6y1m--60	6	M	F	0.5	gpt-3.5-turbo	1	482	245	1	Maxi will probably look in the cupboard first, since that's where he usually keeps his chocolate.
cupboard-drawer_Mother-6y1m--60_6_M_F_50_gpt-4_1.txt	cupboard-drawer	Mother-6y1m--60	6	M	F	0.5	gpt-4	1	208	132	1	In the cupboard, that's where he left it.
cupboard-drawer_Mother-6y1m--60_6_M_F_90_gpt-3.5-turbo_1.txt	cupboard-drawer	Mother-6y1m--60	6	M	F	0.9	gpt-3.5-turbo	1	478	249	1	Maxi will probably look in the cupboard first, since that's where he left the chocolate.
cupboard-drawer_Mother-6y1m--60_6_M_F_90_gpt-4_1.txt	cupboard-drawer	Mother-6y1m--60	6	M	F	0.9	gpt-4	1	279	156	1	Maxi will look in the cupboard because that's where he put it.
cupboard-drawer_Mother-6y1m--68_6_M_F_0_gpt-3.5-turbo_1.txt	cupboard-drawer	Mother-6y1m--68	6	M	F	0.0	gpt-3.5-turbo	1	303	154	1	Maxi will look in the cupboard for the chocolate.
cupboard-drawer_Mother-6y1m--68_6_M_F_0_gpt-4_1.txt	cupboard-drawer	Mother-6y1m--68	6	M	F	0.0	gpt-4	1	162	99	1	in the cupboard!
cupboard-drawer_Mother-6y1m--68_6_M_F_50_gpt-3.5-turbo_1.txt	cupboard-drawer	Mother-6y1m--68	6	M	F	0.5	gpt-3.5-turbo	1	343	172	1	Maxi will look in the cupboard first, but he won't find the chocolate there.
cupboard-drawer_Mother-6y1m--68_6_M_F_50_gpt-4_1.txt	cupboard-drawer	Mother-6y1m--68	6	M	F	0.5	gpt-4	1	133	99	1	In the cupboard!
cupboard-drawer_Mother-6y1m--68_6_M_F_90_gpt-3.5-turbo_1.txt	cupboard-drawer	Mother-6y1m--68	6	M	F	0.9	gpt-3.5-turbo	1	293	146	1	Maxi will look in the cupboard for the chocolate.
cupboard-drawer_Mother-6y1m--68_6_M_F_90_gpt-4_1.txt	cupboard-drawer	Mother-6y1m--68	6	M	F	0.9	gpt-4	1	247	150	1	In the cupboard! But his chocolate isn't there.
cupboard-drawer_Mother-6y3m--56_6_M_F_0_gpt-3.5-turbo_1.txt	cupboard-drawer	Mother-6y3m--56	6	M	F	0.0	gpt-3.5-turbo	1	333	201	1	Maxi will look in the cupboard first, because that's where he left the chocolate.
cupboard-drawer_Mother-6y3m--56_6_M_F_0_gpt-4_1.txt	cupboard-drawer	Mother-6y3m--56	6	M	F	0.0	gpt-4	1	59	47	1	In the cupboard.
cupboard-drawer_Mother-6y3m--56_6_M_F_50_gpt-3.5-turbo_1.txt	cupboard-drawer	Mother-6y3m--56	6	M	F	0.5	gpt-3.5-turbo	1	388	214	1	Maxi will look in the cupboard, because that's where he left the chocolate before going to the playground.
cupboard-drawer_Mother-6y3m--56_6_M_F_50_gpt-4_1.txt	cupboard-drawer	Mother-6y3m--56	6	M	F	0.5	gpt-4	1	53	42	1	in the cupboard.
cupboard-drawer_Mother-6y3m--56_6_M_F_90_gpt-3.5-turbo_1.txt	cupboard-drawer	Mother-6y3m--56	6	M	F	0.9	gpt-3.5-turbo	1	330	169	1	Maxi will look in the cupboard first, where he originally put the chocolate.
cupboard-drawer_Mother-6y3m--56_6_M_F_90_gpt-4_1.txt	cupboard-drawer	Mother-6y3m--56	6	M	F	0.9	gpt-4	1	146	86	1	in the cupboard.
cupboard-drawer_Mother-6y3m--71_6_M_F_0_gpt-3.5-turbo_1.txt	cupboard-drawer	Mother-6y3m--71	6	M	F	0.0	gpt-3.5-turbo	1	313	162	1	Maxi will look in the cupboard first, because that's where he left the chocolate.
cupboard-drawer_Mother-6y3m--71_6_M_F_0_gpt-4_1.txt	cupboard-drawer	Mother-6y3m--71	6	M	F	0.0	gpt-4	1	73	61	1	in the cupboard.
cupboard-drawer_Mother-6y3m--71_6_M_F_50_gpt-3.5-turbo_1.txt	cupboard-drawer	Mother-6y3m--71	6	M	F	0.5	gpt-3.5-turbo	1	369	196	1	Maxi will probably look in the cupboard where he left the chocolate before.
cupboard-drawer_Mother-6y3m--71_6_M_F_50_gpt-4_1.txt	cupboard-drawer	Mother-6y3m--71	6	M	F	0.5	gpt-4	1	201	125	1	In the cupboard!
cupboard-drawer_Mother-6y3m--71_6_M_F_90_gpt-3.5-turbo_1.txt	cupboard-drawer	Mother-6y3m--71	6	M	F	0.9	gpt-3.5-turbo	1	357	183	3	Maxi will look in the cupboard first, but he won't find the chocolate there because his mommy moved it to the drawer.
cupboard-drawer_Mother-6y3m--71_6_M_F_90_gpt-4_1.txt	cupboard-drawer	Mother-6y3m--71	6	M	F	0.9	gpt-4	1	156	113	1	In the cupboard!
cupboard-drawer_Mother-6y4m--57_6_M_F_0_gpt-3.5-turbo_1.txt	cupboard-drawer	Mother-6y4m--57	6	M	F	0.0	gpt-3.5-turbo	1	322	161	1	Maxi will look in the cupboard first, but he won't find the chocolate there.
cupboard-drawer_Mother-6y4m--57_6_M_F_0_gpt-4_1.txt	cupboard-drawer	Mother-6y4m--57	6	M	F	0.0	gpt-4	1	59	46	1	in the cupboard.
cupboard-drawer_Mother-6y4m--57_6_M_F_50_gpt-3.5-turbo_1.txt	cupboard-drawer	Mother-6y4m--57	6	M	F	0.5	gpt-3.5-turbo	1	506	262	1	Maxi will probably look in the cupboard first since that's where he left the chocolate.
cupboard-drawer_Mother-6y4m--57_6_M_F_50_gpt-4_1.txt	cupboard-drawer	Mother-6y4m--57	6	M	F	0.5	gpt-4	1	265	158	1	Maxi will look in the cupboard.
cupboard-drawer_Mother-6y4m--57_6_M_F_90_gpt-3.5-turbo_1.txt	cupboard-drawer	Mother-6y4m--57	6	M	F	0.9	gpt-3.5-turbo	1	468	245	1	Maxi will probably look in the cupboard, since that's where he left the chocolate before going to the playground.
cupboard-drawer_Mother-6y4m--57_6_M_F_90_gpt-4_1.txt	cupboard-drawer	Mother-6y4m--57	6	M	F	0.9	gpt-4	1	151	115	1	In the cupboard!
cupboard-drawer_Mother-6y4m--69_6_M_F_0_gpt-3.5-turbo_1.txt	cupboard-drawer	Mother-6y4m--69	6	M	F	0.0	gpt-3.5-turbo	1	338	188	1	Maxi will look in the cupboard because that's where he left the chocolate before.
cupboard-drawer_Mother-6y4m--69_6_M_F_0_gpt-4_1.txt	cupboard-drawer	Mother-6y4m--69	6	M	F	0.0	gpt-4	1	54	40	1	in the cupboard.
cupboard-drawer_Mother-6y4m--69_6_M_F_50_gpt-3.5-turbo_1.txt	cupboard-drawer	Mother-6y4m--69	6	M	F	0.5	gpt-3.5-turbo	1	329	190	1	Maxi will probably look in the cupboard first, since that's where he left his chocolate.
cupboard-drawer_Mother-6y4m--69_6_M_F_50_gpt-4_1.txt	cupboard-drawer	Mother-6y4m--69	6	M	F	0.5	gpt-4	1	53	45	1	in the cupboard.
cupboard-drawer_Mother-6y4m--69_6_M_F_90_gpt-3.5-turbo_1.txt	cupboard-drawer	Mother-6y4m--69	6	M	F	0.9	gpt-3.5-turbo	1	350	183	1	Maxi will look in the cupboard, because that's where he left his chocolate.
cupboard-drawer_Mother-6y4m--69_6_M_F_90_gpt-4_1.txt	cupboard-drawer	Mother-6y4m--69	6	M	F	0.9	gpt-4	1	76	68	1	In the cupboard.
cupboard-drawer_Mother-6y5m--67_6_M_F_0_gpt-3.5-turbo_1.txt	cupboard-drawer	Mother-6y5m--67	6	M	F	0.0	gpt-3.5-turbo	1	515	256	3	Maxi will look in the kitchen, maybe in the pantry or on the counter.
cupboard-drawer_Mother-6y5m--67_6_M_F_0_gpt-4_1.txt	cupboard-drawer	Mother-6y5m--67	6	M	F	0.0	gpt-4	1	53	28	1	in the cupboard.
cupboard-drawer_Mother-6y5m--67_6_M_F_50_gpt-3.5-turbo_1.txt	cupboard-drawer	Mother-6y5m--67	6	M	F	0.5	gpt-3.5-turbo	1	356	196	1	Maxi will look in the cupboard, where he usually keeps his chocolate.
cupboard-drawer_Mother-6y5m--67_6_M_F_50_gpt-4_1.txt	cupboard-drawer	Mother-6y5m--67	6	M	F	0.5	gpt-4	1	53	33	1	in the cupboard.
cupboard-drawer_Mother-6y5m--67_6_M_F_90_gpt-3.5-turbo_1.txt	cupboard-drawer	Mother-6y5m--67	6	M	F	0.9	gpt-3.5-turbo	1	306	184	1	Maxi will look in the cupboard first because that's where he left the chocolate.
cupboard-drawer_Mother-6y5m--67_6_M_F_90_gpt-4_1.txt	cupboard-drawer	Mother-6y5m--67	6	M	F	0.9	gpt-4	1	115	94	1	in the cupboard.
cupboard-drawer_Mother-6y6m--59_6_M_F_0_gpt-3.5-turbo_1.txt	cupboard-drawer	Mother-6y6m--59	6	M	F	0.0	gpt-3.5-turbo	1	315	159	1	Maxi will look in the cupboard first, because that's where he left his chocolate.
cupboard-drawer_Mother-6y6m--59_6_M_F_0_gpt-4_1.txt	cupboard-drawer	Mother-6y6m--59	6	M	F	0.0	gpt-4	1	61	48	1	in the cupboard.
cupboard-drawer_Mother-6y6m--59_6_M_F_50_gpt-3.5-turbo_1.txt	cupboard-drawer	Mother-6y6m--59	6	M	F	0.5	gpt-3.5-turbo	1	240	135	1	Maxi will look in the cupboard first.
cupboard-drawer_Mother-6y6m--59_6_M_F_50_gpt-4_1.txt	cupboard-drawer	Mother-6y6m--59	6	M	F	0.5	gpt-4	1	179	125	1	In the cupboard!
cupboard-drawer_Mother-6y6m--59_6_M_F_90_gpt-3.5-turbo_1.txt	cupboard-drawer	Mother-6y6m--59	6	M	F	0.9	gpt-3.5-turbo	1	474	252	1	Maxi will look in the cupboard, because that's where he left the chocolate before he went to the playground.
cupboard-drawer_Mother-6y6m--59_6_M_F_90_gpt-4_1.txt	cupboard-drawer	Mother-6y6m--59	6	M	F	0.9	gpt-4	1	175	102	1	Maxi will look in the cupboard!
cupboard-drawer_Mother-6y6m--70_6_M_F_0_gpt-3.5-turbo_1.txt	cupboard-drawer	Mother-6y6m--70	6	M	F	0.0	gpt-3.5-turbo	1	243	124	1	Maxi will look in the cupboard first.
cupboard-drawer_Mother-6y6m--70_6_M_F_0_gpt-4_1.txt	cupboard-drawer	Mother-6y6m--70	6	M	F	0.0	gpt-4	1	61	48	1	in the cupboard.
cupboard-drawer_Mother-6y6m--70_6_M_F_50_gpt-3.5-turbo_1.txt	cupboard-drawer	Mother-6y6m--70	6	M	F	0.5	gpt-3.5-turbo	1	486	247	1	Maxi will probably look in the cupboard first, since that's where he usually puts his chocolate.
cupboard-drawer_Mother-6y6m--70_6_M_F_50_gpt-4_1.txt	cupboard-drawer	Mother-6y6m--70	6	M	F	0.5	gpt-4	1	115	90	1	In the cupboard.
cupboard-drawer_Mother-6y6m--70_6_M_F_90_gpt-3.5-turbo_1.txt	cupboard-drawer	Mother-6y6m--70	6	M	F	0.9	gpt-3.5-turbo	1	282	143	2	Maxi will look in the drawer for the chocolate.
cupboard-drawer_Mother-6y6m--70_6_M_F_90_gpt-4_1.txt	cupboard-drawer	Mother-6y6m--70	6	M	F	0.9	gpt-4	1	313	178	1	He will look in the cupboard because that's where he left it.
cupboard-drawer_Mother-6y6m--72_6_M_F_0_gpt-3.5-turbo_1.txt	cupboard-drawer	Mother-6y6m--72	6	M	F	0.0	gpt-3.5-turbo	1	419	229	1	Maxi will look in the cupboard first, but he won't find the chocolate there.
cupboard-drawer_Mother-6y6m--72_6_M_F_0_gpt-4_1.txt	cupboard-drawer	Mother-6y6m--72	6	M	F	0.0	gpt-4	1	217	145	1	In the cupboard!
cupboard-drawer_Mother-6y6m--72_6_M_F_50_gpt-3.5-turbo_1.txt	cupboard-drawer	Mother-6y6m--72	6	M	F	0.5	gpt-3.5-turbo	1	513	270	1	Maxi will probably look in the cupboard first, since that's where he usually keeps his chocolate.
cupboard-drawer_Mother-6y6m--72_6_M_F_50_gpt-4_1.txt	cupboard-drawer	Mother-6y6m--72	6	M	F	0.5	gpt-4	1	307	175	1	Maxi will look in the cupboard.
cupboard-drawer_Mother-6y6m--72_6_M_F_90_gpt-3.5-turbo_1.txt	cupboard-drawer	Mother-6y6m--72	6	M	F	0.9	gpt-3.5-turbo	1	560	308	1	Maxi will probably look in the cupboard first, where he left the chocolate before going to the playground.
cupboard-drawer_Mother-6y6m--72_6_M_F_90_gpt-4_1.txt	cupboard-drawer	Mother-6y6m--72	6	M	F	0.9	gpt-4	1	226	159	1	In the cupboard.
cupboard-drawer_plain_1_F_F_0_gpt-3.5-turbo_1.txt	cupboard-drawer	plain	1	F	F	0.0	gpt-3.5-turbo	1	144	70	2	Draw-er! Choco! Maxi!
cupboard-drawer_plain_1_F_F_0_gpt-4_1.txt	cupboard-drawer	plain	1	F	F	0.0	gpt-4	1	118	55	1	Cup-bo! Maxi! Choco!
cupboard-drawer_plain_1_F_F_50_gpt-3.5-turbo_1.txt	cupboard-drawer	plain	1	F	F	0.5	gpt-3.5-turbo	1	197	110	1	(thinks for a moment) Maxi look in cupboard! Chocolate in cupboard!
cupboard-drawer_plain_1_F_F_50_gpt-4_1.txt	cupboard-drawer	plain	1	F	F	0.5	gpt-4	1	97	56	1	Cup-bord!
cupboard-drawer_plain_1_F_F_90_gpt-3.5-turbo_1.txt	cupboard-drawer	plain	1	F	F	0.9	gpt-3.5-turbo	1	297	141	2	Maxi look! Maxi look in draw-er! Choc-late in draw-er!
cupboard-drawer_plain_1_F_F_90_gpt-4_1.txt	cupboard-drawer	plain	1	F	F	0.9	gpt-4	1	138	72	0	Look! Cu-cu! Ma-Maxi!
cupboard-drawer_plain_1_M_F_0_gpt-3.5-turbo_1.txt	cupboard-drawer	plain	1	M	F	0.0	gpt-3.5-turbo	1	144	70	2	Draw-er! Choco! Maxi!
cupboard-drawer_plain_1_M_F_0_gpt-4_1.txt	cupboard-drawer	plain	1	M	F	0.0	gpt-4	1	118	55	1	Cup-bo! Maxi! Choco!
cupboard-drawer_plain_1_M_F_50_gpt-3.5-turbo_1.txt	cupboard-drawer	plain	1	M	F	0.5	gpt-3.5-turbo	1	96	51	0	Choco? (looks around, searching for the chocolate)
cupboard-drawer_plain_1_M_F_50_gpt-4_1.txt	cupboard-drawer	plain	1	M	F	0.5	gpt-4	1	99	53	1	Cup-bo!
cupboard-drawer_plain_1_M_F_90_gpt-3.5-turbo_1.txt	cupboard-drawer	plain	1	M	F	0.9	gpt-3.5-turbo	1	162	98	1	Maxi look! Maxi look in cupboard!
cupboard-drawer_plain_1_M_F_90_gpt-4_1.txt	cupboard-drawer	plain	1	M	F	0.9	gpt-4	1	175	101	1	Choco...late! Maxi! Look... cup...board!
cupboard-drawer_plain_2_F_F_0_gpt-3.5-turbo_1.txt	cupboard-drawer	plain	2	F	F	0.0	gpt-3.5-turbo	1	333	143	1	Maxi look in cupboard! Maxi want chocolate!
cupboard-drawer_plain_2_F_F_0_gpt-4_1.txt	cupboard-drawer	plain	2	F	F	0.0	gpt-4	1	168	106	1	Maxi look... cupboard!
cupboard-drawer_plain_2_F_F_50_gpt-3.5-turbo_1.txt	cupboard-drawer	plain	2	F	F	0.5	gpt-3.5-turbo	1	316	153	1	Maxi look in cupboard! Maxi want chocolate!
cupboard-drawer_plain_2_F_F_50_gpt-4_1.txt	cupboard-drawer	plain	2	F	F	0.5	gpt-4	1	225	111	1	Maxi look... Cupboard! Maxi choco cupboard!
cupboard-drawer_plain_2_F_F_90_gpt-3.5-turbo_1.txt	cupboard-drawer	plain	2	F	F	0.9	gpt-3.5-turbo	1	221	132	2	Maxi look drawer! Chocolate! Yay!
cupboard-drawer_plain_2_F_F_90_gpt-4_1.txt	cupboard-drawer	plain	2	F	F	0.9	gpt-4	1	96	66	1	Cupbo!
cupboard-drawer_plain_2_M_F_0_gpt-3.5-turbo_1.txt	cupboard-drawer	plain	2	M	F	0.0	gpt-3.5-turbo	1	317	143	2	Maxi look! Chocolate! Drawer! Maxi find chocolate!
cupboard-drawer_plain_2_M_F_0_gpt-4_1.txt	cupboard-drawer	plain	2	M	F	0.0	gpt-4	1	195	103	1	Maxi look...cup...cup...cupboard!
cupboard-drawer_plain_2_M_F_50_gpt-3.5-turbo_1.txt	cupboard-drawer	plain	2	M	F	0.5	gpt-3.5-turbo	1	323	153	1	Maxi look in cupboard! Maxi want chocolate!
cupboard-drawer_plain_2_M_F_50_gpt-4_1.txt	cupboard-drawer	plain	2	M	F	0.5	gpt-4	1	183	106	1	Cupboard! Maxi choco cupboard!
cupboard-drawer_plain_2_M_F_90_gpt-3.5-turbo_1.txt	cupboard-drawer	plain	2	M	F	0.9	gpt-3.5-turbo	1	513	245	1	Maxi looks in the cupboard! But the chocolate is not there anymore. Maxi, look in the drawer!
cupboard-drawer_plain_2_M_F_90_gpt-4_1.txt	cupboard-drawer	plain	2	M	F	0.9	gpt-4	1	205	123	1	Cup...cupboard! Maxi look cupboard!
cupboard-drawer_plain_3_F_F_0_gpt-3.5-turbo_1.txt	cupboard-drawer	plain	3	F	F	0.0	gpt-3.5-turbo	1	702	299	1	Maxi will look in the cupboard for the chocolate! That's where he put it before he went to the playground. Maxi, look in the cupboard!
cupboard-drawer_plain_3_F_F_0_gpt-4_1.txt	cupboard-drawer	plain	3	F	F	0.0	gpt-4	1	296	162	1	Maxi look cupboard! But choco in drawer. Oh no, Maxi!
cupboard-drawer_plain_3_F_F_50_gpt-3.5-turbo_1.txt	cupboard-drawer	plain	3	F	F	0.5	gpt-3.5-turbo	1	561	255	1	Maxi is back! He wants the chocolate! Hmm, Maxi will look in the cupboard first, but he won't find it there. Then he'll look in the drawer and find the chocolate!
cupboard-drawer_plain_3_F_F_50_gpt-4_1.txt	cupboard-drawer	plain	3	F	F	0.5	gpt-4	1	314	179	1	Maxi look in cupboard! But choco not there! Choco in drawer!
cupboard-drawer_plain_3_F_F_90_gpt-3.5-turbo_1.txt	cupboard-drawer	plain	3	F	F	0.9	gpt-3.5-turbo	1	635	276	1	Maxi will look in the cupboard first, because that's where he put the chocolate before he went to the playground.
cupboard-drawer_plain_3_F_F_90_gpt-4_1.txt	cupboard-drawer	plain	3	F	F	0.9	gpt-4	1	364	184	1	Maxi look... Maxi look... in cupboard! But chocolate in drawer.
cupboard-drawer_plain_3_M_F_0_gpt-3.5-turbo_1.txt	cupboard-drawer	plain	3	M	F	0.0	gpt-3.5-turbo	1	670	333	1	Maxi will look in the cupboard first because that's where he left it. But he won't find it there because his mommy took it and put it in the drawer.
cupboard-drawer_plain_3_M_F_0_gpt-4_1.txt	cupboard-drawer	plain	3	M	F	0.0	gpt-4	1	296	161	1	Maxi look cupboard! But no chocolate! Chocolate in drawer!
cupboard-drawer_plain_3_M_F_50_gpt-3.5-turbo_1.txt	cupboard-drawer	plain	3	M	F	0.5	gpt-3.5-turbo	1	682	344	1	Maxi will look in the cupboard first because that's where he left his chocolate. But he won't find it there because his mommy took it and put it in the drawer!
cupboard-drawer_plain_3_M_F_50_gpt-4_1.txt	cupboard-drawer	plain	3	M	F	0.5	gpt-4	1	289	162	1	Maxi look... cupboard! But choco not there! Choco in drawer!
cupboard-drawer_plain_3_M_F_90_gpt-3.5-turbo_1.txt	cupboard-drawer	plain	3	M	F	0.9	gpt-3.5-turbo	1	673	313	1	Maxi will look in the cupboard because that's where he left his chocolate before he went to the playground.
cupboard-drawer_plain_3_M_F_90_gpt-4_1.txt	cupboard-drawer	plain	3	M	F	0.9	gpt-4	1	243	138	1	Maxi look cupboard! Choco in cupboard!
cupboard-drawer_plain_4_F_F_0_gpt-3.5-turbo_1.txt	cupboard-drawer	plain	4	F	F	0.0	gpt-3.5-turbo	1	463	240	1	Maxi will look in the cupboard first, but he won't find it because his mommy took it!
cupboard-drawer_plain_4_F_F_0_gpt-4_1.txt	cupboard-drawer	plain	4	F	F	0.0	gpt-4	1	514	238	1	Maxi will look in the cupboard! But the chocolate is not there, it's in the drawer!
cupboard-drawer_plain_4_F_F_50_gpt-3.5-turbo_1.txt	cupboard-drawer	plain	4	F	F	0.5	gpt-3.5-turbo	1	583	296	1	Maxi will look in the cupboard first because that's where he put the chocolate before he went to the playground.
cupboard-drawer_plain_4_F_F_50_gpt-4_1.txt	cupboard-drawer	plain	4	F	F	0.5	gpt-4	1	603	308	1	Maxi will look in the cupboard! Because that's where he put it. But he won't find it there. It's in the drawer now!
cupboard-drawer_plain_4_F_F_90_gpt-3.5-turbo_1.txt	cupboard-drawer	plain	4	F	F	0.9	gpt-3.5-turbo	1	510	259	1	Maxi will look in the cupboard first, because that's where he put the chocolate before he left!
cupboard-drawer_plain_4_F_F_90_gpt-4_1.txt	cupboard-drawer	plain	4	F	F	0.9	gpt-4	1	449	237	1	Maxi will look in the cupboard! That's where he put his chocolate.
cupboard-drawer_plain_4_M_F_0_gpt-3.5-turbo_1.txt	cupboard-drawer	plain	4	M	F	0.0	gpt-3.5-turbo	1	475	238	1	Maxi will look in the cupboard! That's where he left the chocolate before he went to the playground.
cupboard-drawer_plain_4_M_F_0_gpt-4_1.txt	cupboard-drawer	plain	4	M	F	0.0	gpt-4	1	493	225	1	Maxi will look in the cupboard! But it's not there, it's in the drawer!
cupboard-drawer_plain_4_M_F_50_gpt-3.5-turbo_1.txt	cupboard-drawer	plain	4	M	F	0.5	gpt-3.5-turbo	1	707	330	1	Maxi will look in the cupboard because that's where he put the chocolate before he went to the playground. I hope he finds it!
cupboard-drawer_plain_4_M_F_50_gpt-4_1.txt	cupboard-drawer	plain	4	M	F	0.5	gpt-4	1	394	195	1	Maxi will look in the cupboard! But it's not there, it's in the drawer!
cupboard-drawer_plain_4_M_F_90_gpt-3.5-turbo_1.txt	cupboard-drawer	plain	4	M	F	0.9	gpt-3.5-turbo	1	888	418	1	Maxi will look in the cupboard because that's where he left his chocolate. But he won't find it there because his mommy took it and put it in the drawer. Maxi will be sad when he can't find his chocolate.
cupboard-drawer_plain_4_M_F_90_gpt-4_1.txt	cupboard-drawer	plain	4	M	F	0.9	gpt-4	1	471	237	1	Maxi will look in the cupboard! But oh no, the chocolate is not there. It's in the drawer!
cupboard-drawer_plain_5_F_F_0_gpt-3.5-turbo_1.txt	cupboard-drawer	plain	5	F	F	0.0	gpt-3.5-turbo	1	600	302	1	Maxi will look in the cupboard first because that's where he left it. But when he doesn't find it there, he will look in the drawer where his mommy put it.
cupboard-drawer_plain_5_F_F_0_gpt-4_1.txt	cupboard-drawer	plain	5	F	F	0.0	gpt-4	1	474	238	1	Maxi will look in the cupboard! Because that's where he left his chocolate.
cupboard-drawer_plain_5_F_F_50_gpt-3.5-turbo_1.txt	cupboard-drawer	plain	5	F	F	0.5	gpt-3.5-turbo	1	590	295	1	Maxi will look in the cupboard first because that's where he put the chocolate before he went to the playground.
cupboard-drawer_plain_5_F_F_50_gpt-4_1.txt	cupboard-drawer	plain	5	F	F	0.5	gpt-4	1	505	249	1	Maxi will look in the cupboard! But his chocolate is not there, it's in the drawer!
cupboard-drawer_plain_5_F_F_90_gpt-3.5-turbo_1.txt	cupboard-drawer	plain	5	F	F	0.9	gpt-3.5-turbo	1	688	354	1	Maxi will look in the cupboard, of course! That's where he left the chocolate before he went to the playground.
cupboard-drawer_plain_5_F_F_90_gpt-4_1.txt	cupboard-drawer	plain	5	F	F	0.9	gpt-4	1	512	273	1	Maxi will look in the cupboard, mommy! Because that's where he put the chocolate. But he won't find it there, will he?
cupboard-drawer_plain_5_M_F_0_gpt-3.5-turbo_1.txt	cupboard-drawer	plain	5	M	F	0.0	gpt-3.5-turbo	1	695	350	1	Maxi will look in the cupboard first because that's where he always keeps his chocolate. I hope he finds it there!
cupboard-drawer_plain_5_M_F_0_gpt-4_1.txt	cupboard-drawer	plain	5	M	F	0.0	gpt-4	1	555	282	1	Maxi will look in the cupboard! Because that's where he put it. But it's not there anymore!
cupboard-drawer_plain_5_M_F_50_gpt-3.5-turbo_1.txt	cupboard-drawer	plain	5	M	F	0.5	gpt-3.5-turbo	1	759	372	1	Maxi will probably look in the cupboard first, because that's where he left the chocolate. But when he doesn't find it there, he might look in other places like the drawer. I hope he finds it soon!
cupboard-drawer_plain_5_M_F_50_gpt-4_1.txt	cupboard-drawer	plain	5	M	F	0.5	gpt-4	1	536	267	1	Maxi will look in the cupboard! But it's not there, it's in the drawer!
cupboard-drawer_plain_5_M_F_90_gpt-3.5-turbo_1.txt	cupboard-drawer	plain	5	M	F	0.9	gpt-3.5-turbo	1	563	291	1	Maxi will look in the cupboard first because that's where he put the chocolate. But he won't find it there because his mommy moved it to the drawer!
cupboard-drawer_plain_5_M_F_90_gpt-4_1.txt	cupboard-drawer	plain	5	M	F	0.9	gpt-4	1	654	319	1	Maxi will look in the cupboard! That's where he left it. But he won't find it there, because his mommy moved it to the drawer!
cupboard-drawer_plain_6_F_F_0_gpt-3.5-turbo_1.txt	cupboard-drawer	plain	6	F	F	0.0	gpt-3.5-turbo	1	769	370	1	Maxi will look in the cupboard first because that's where he left the chocolate. But when he doesn't find it there, he will probably check the drawer next. I hope he finds it soon!
cupboard-drawer_plain_6_F_F_0_gpt-4_1.txt	cupboard-drawer	plain	6	F	F	0.0	gpt-4	1	449	233	1	Maxi will look in the cupboard because that's where he left it!
cupboard-drawer_plain_6_F_F_50_gpt-3.5-turbo_1.txt	cupboard-drawer	plain	6	F	F	0.5	gpt-3.5-turbo	1	721	358	1	Maxi will probably look in the cupboard first, because that's where he left it before he went to the playground. But when he doesn't find it there, he'll have to look in the drawer where his mommy put it.
cupboard-drawer_plain_6_F_F_50_gpt-4_1.txt	cupboard-drawer	plain	6	F	F	0.5	gpt-4	1	410	217	1	Maxi will look in the cupboard because that's where he left his chocolate!
cupboard-drawer_plain_6_F_F_90_gpt-3.5-turbo_1.txt	cupboard-drawer	plain	6	F	F	0.9	gpt-3.5-turbo	1	914	463	1	Maxi will look in the cupboard first because that's where he left the chocolate. But he'll be surprised to find it's not there anymore! Then he might remember that his mommy puppet took it and put it in the drawer. So Maxi will go and check the drawer next!
cupboard-drawer_plain_6_F_F_90_gpt-4_1.txt	cupboard-drawer	plain	6	F	F	0.9	gpt-4	1	469	255	1	Maxi will look in the cupboard! Because that's where he put it, but it's not there anymore!
cupboard-drawer_plain_6_M_F_0_gpt-3.5-turbo_1.txt	cupboard-drawer	plain	6	M	F	0.0	gpt-3.5-turbo	1	727	354	1	Maxi will look in the cupboard first because that's where he left the chocolate. But he won't find it there because his mommy moved it to the drawer. Maxi will be surprised!
cupboard-drawer_plain_6_M_F_0_gpt-4_1.txt	cupboard-drawer	plain	6	M	F	0.0	gpt-4	1	514	255	1	Maxi will look in the cupboard because that's where he left it. But he won't find it there because his mommy moved it to the drawer!
cupboard-drawer_plain_6_M_F_50_gpt-3.5-turbo_1.txt	cupboard-drawer	plain	6	M	F	0.5	gpt-3.5-turbo	1	676	356	1	Maxi will probably look in the cupboard first because that's where he put the chocolate before. But he'll be surprised to find out that his mommy moved it to the drawer!
cupboard-drawer_plain_6_M_F_50_gpt-4_1.txt	cupboard-drawer	plain	6	M	F	0.5	gpt-4	1	616	299	1	Maxi will look in the cupboard because that's where he left it. But he won't find it there because his mommy moved it to the drawer.
cupboard-drawer_plain_6_M_F_90_gpt-3.5-turbo_1.txt	cupboard-drawer	plain	6	M	F	0.9	gpt-3.5-turbo	1	652	333	1	Maxi will look in the cupboard, because that's where he left his chocolate before he went to the playground.
cupboard-drawer_plain_6_M_F_90_gpt-4_1.txt	cupboard-drawer	plain	6	M	F	0.9	gpt-4	1	632	327	1	Maxi will look in the cupboard! Because that's where he left it. But he won't find it there. It's in the drawer now.
candy-pencils_explain_1_F_M_0_gpt-3.5-turbo_1.txt	candy-pencils	explain	1	F	M	0.0	gpt-3.5-turbo	1	247	150	1	(Pauses and thinks) Hmm... I think she will also think there are candies inside, just like I did.
candy-pencils_explain_1_F_M_0_gpt-4_1.txt	candy-pencils	explain	1	F	M	0.0	gpt-4	1	64	40	2	(Still developing her theory of mind and not yet able to understand that her sister will have a different belief) Pencil!
candy-pencils_explain_1_F_M_50_gpt-3.5-turbo_1.txt	candy-pencils	explain	1	F	M	0.5	gpt-3.5-turbo	1	280	165	4	(Pauses, thinking) Hmm, I think she might also think there are chocolates inside, just like I did.
candy-pencils_explain_1_F_M_50_gpt-4_1.txt	candy-pencils	explain	1	F	M	0.5	gpt-4	1	50	34	2	(At this age, the child is likely to say) Pencil!	(Note: This is because a one-year-old child typically doesn't have a developed Theory of Mind yet. They might not understand that their sister, who hasn't seen the pencils, will still believe that the box contains candies.)
candy-pencils_explain_1_F_M_90_gpt-3.5-turbo_1.txt	candy-pencils	explain	1	F	M	0.9	gpt-3.5-turbo	1	346	200	4	Hmm, I think she might also think there are chocolates inside, just like I did!
candy-pencils_explain_1_F_M_90_gpt-4_1.txt	candy-pencils	explain	1	F	M	0.9	gpt-4	1	217	137	0	*Excitedly points at the box*	(Note: At 1 year old, the concept of Theory of Mind is still developing. The child can't yet understand that their sibling will have a different idea about what's inside the box having not experienced the previous revelation of pencils. The child might not be able to verbalize the possible difference in perception yet.)
candy-pencils_explain_1_M_M_0_gpt-3.5-turbo_1.txt	candy-pencils	explain	1	M	M	0.0	gpt-3.5-turbo	1	247	150	1	(Pauses and thinks) Hmm... I think she will also think there are candies inside, just like I did.
candy-pencils_explain_1_M_M_0_gpt-4_1.txt	candy-pencils	explain	1	M	M	0.0	gpt-4	1	52	19	0	(Looks at his father, unable to answer the question. At this age, children typically don't understand that others can have beliefs different from their own, especially when those beliefs are false.) Baba!
candy-pencils_explain_1_M_M_50_gpt-3.5-turbo_1.txt	candy-pencils	explain	1	M	M	0.5	gpt-3.5-turbo	1	327	185	1	Hmm, I think she will also think there are candies inside because she hasn't seen what's inside yet.
candy-pencils_explain_1_M_M_50_gpt-4_1.txt	candy-pencils	explain	1	M	M	0.5	gpt-4	1	16	13	0	(Looks at the box then at the father, unable to articulate a response due to their age and current stage of cognitive development. The concept of Theory of Mind is still beyond their understanding at this point.)
candy-pencils_explain_1_M_M_90_gpt-3.5-turbo_1.txt	candy-pencils	explain	1	M	M	0.9	gpt-3.5-turbo	1	275	178	1	Hmm, I think she will also think there are candies inside, just like I did!
candy-pencils_explain_1_M_M_90_gpt-4_1.txt	candy-pencils	explain	1	M	M	0.9	gpt-4	1	28	25	0	(Either goes silent or repeats "candy" or "pencil", as a 1-year-old child might not yet comprehend that someone else could have a false belief about the contents of the box.)
candy-pencils_explain_2_F_M_0_gpt-3.5-turbo_1.txt	candy-pencils	explain	2	F	M	0.0	gpt-3.5-turbo	1	349	194	4	Hmm, I think she will also think there are chocolates inside. She might be surprised when she sees the pencils too!
candy-pencils_explain_2_F_M_0_gpt-4_1.txt	candy-pencils	explain	2	F	M	0.0	gpt-4	1	87	63	1	Candy!	(Note: At this age, children typically don't understand that others may have different beliefs or knowledge. So, the child assumes that her sister will think the same thing she initially thought - that there's candy in the box.)
candy-pencils_explain_2_F_M_50_gpt-3.5-turbo_1.txt	candy-pencils	explain	2	F	M	0.5	gpt-3.5-turbo	1	377	224	1	Hmm, she might think there are candies inside just like I did. She doesn't know that it's actually pencils.
candy-pencils_explain_2_F_M_50_gpt-4_1.txt	candy-pencils	explain	2	F	M	0.5	gpt-4	1	113	80	1	Candy!
candy-pencils_explain_2_F_M_90_gpt-3.5-turbo_1.txt	candy-pencils	explain	2	F	M	0.9	gpt-3.5-turbo	1	308	172	4	She will think there are chocolates inside, just like I did!
candy-pencils_explain_2_F_M_90_gpt-4_1.txt	candy-pencils	explain	2	F	M	0.9	gpt-4	1	126	92	1	Candy! Sister think candy!
candy-pencils_explain_2_M_M_0_gpt-3.5-turbo_1.txt	candy-pencils	explain	2	M	M	0.0	gpt-3.5-turbo	1	375	193	4	Hmm, I think she will also think there are chocolates inside. She loves chocolates too!
candy-pencils_explain_2_M_M_0_gpt-4_1.txt	candy-pencils	explain	2	M	M	0.0	gpt-4	1	111	77	1	Candy!
candy-pencils_explain_2_M_M_50_gpt-3.5-turbo_1.txt	candy-pencils	explain	2	M	M	0.5	gpt-3.5-turbo	1	355	189	4	Hmm, I think she will also think there are chocolates inside the box, just like I did.
candy-pencils_explain_2_M_M_50_gpt-4_1.txt	candy-pencils	explain	2	M	M	0.5	gpt-4	1	88	64	1	Candy!
candy-pencils_explain_2_M_M_90_gpt-3.5-turbo_1.txt	candy-pencils	explain	2	M	M	0.9	gpt-3.5-turbo	1	403	209	1	(Pauses to consider) Well, if she hasn't seen you open it yet, she might also think there are candies inside. But when she opens it and sees pencils, she might be surprised too, just like me.
candy-pencils_explain_2_M_M_90_gpt-4_1.txt	candy-pencils	explain	2	M	M	0.9	gpt-4	1	232	130	1	Sister think candy inside, but pencils inside, daddy!
candy-pencils_explain_3_F_M_0_gpt-3.5-turbo_1.txt	candy-pencils	explain	3	F	M	0.0	gpt-3.5-turbo	1	681	358	1	Well, if you don't tell her, she might think there are candies inside just like I did. She might be surprised when she opens it and finds pencils instead. Maybe we can explain to her beforehand so she knows what to expect.
candy-pencils_explain_3_F_M_0_gpt-4_1.txt	candy-pencils	explain	3	F	M	0.0	gpt-4	1	156	112	1	She will think there's candy!
candy-pencils_explain_3_F_M_50_gpt-3.5-turbo_1.txt	candy-pencils	explain	3	F	M	0.5	gpt-3.5-turbo	1	446	250	4	Well, I think she will also believe there are chocolates inside because she hasn't seen what's really in the box yet.
candy-pencils_explain_3_F_M_50_gpt-4_1.txt	candy-pencils	explain	3	F	M	0.5	gpt-4	1	132	95	2	Pencils!	(Note: At this age, children typically don't understand that their sister, who hasn't seen the pencils, will still believe there are candies in the box. This is a classic example of a false-belief task, which usually isn't fully understood until around age 4 or 5.)
candy-pencils_explain_3_F_M_90_gpt-3.5-turbo_1.txt	candy-pencils	explain	3	F	M	0.9	gpt-3.5-turbo	1	509	276	4	Well, I think she will also expect to find chocolates because we both love them. But when you open it and show her the pencils, she might be surprised just like I was.
candy-pencils_explain_3_F_M_90_gpt-4_1.txt	candy-pencils	explain	3	F	M	0.9	gpt-4	1	141	107	2	Pencils!
candy-pencils_explain_3_M_M_0_gpt-3.5-turbo_1.txt	candy-pencils	explain	3	M	M	0.0	gpt-3.5-turbo	1	485	264	4	Well, if she hasn't seen what's inside before, she might also think there are chocolates inside. She might be surprised when she sees the pencils too!
candy-pencils_explain_3_M_M_0_gpt-4_1.txt	candy-pencils	explain	3	M	M	0.0	gpt-4	1	133	97	1	Candy!
candy-pencils_explain_3_M_M_50_gpt-3.5-turbo_1.txt	candy-pencils	explain	3	M	M	0.5	gpt-3.5-turbo	1	427	213	4	Well, if she hasn't seen what's inside, she might also think there are chocolates inside. She might be surprised when she sees the pencils instead.
candy-pencils_explain_3_M_M_50_gpt-4_1.txt	candy-pencils	explain	3	M	M	0.5	gpt-4	1	118	86	2	Pencils!	(Note: This is a classic example of a false-belief task, which tests a child's theory of mind. At around 3 years old, children often do not yet understand that others may hold false beliefs, so they may predict that their sister will guess "pencils," even though from her perspective, there's no reason not to guess "candy.")
candy-pencils_explain_3_M_M_90_gpt-3.5-turbo_1.txt	candy-pencils	explain	3	M	M	0.9	gpt-3.5-turbo	1	564	311	3	Hmm, well, she might think there are toys inside since it's a pretty box. Or maybe she will have the same idea as me and think it's candy! Twins think alike sometimes, right?
candy-pencils_explain_3_M_M_90_gpt-4_1.txt	candy-pencils	explain	3	M	M	0.9	gpt-4	1	194	128	2	Pensils, daddy! Because you showed me there are pencils!
candy-pencils_explain_4_F_M_0_gpt-3.5-turbo_1.txt	candy-pencils	explain	4	F	M	0.0	gpt-3.5-turbo	1	617	335	1	Well, if she hasn't seen what happened with me, she might think there are candies inside too. She might be surprised when she opens it and finds pencils instead.
candy-pencils_explain_4_F_M_0_gpt-4_1.txt	candy-pencils	explain	4	F	M	0.0	gpt-4	1	174	122	1	She will think there are candies inside!
candy-pencils_explain_4_F_M_50_gpt-3.5-turbo_1.txt	candy-pencils	explain	4	F	M	0.5	gpt-3.5-turbo	1	582	315	1	Well, if she hasn't seen what's inside yet, she might think there are candies too, just like I did. She might be surprised to find pencils instead.
candy-pencils_explain_4_F_M_50_gpt-4_1.txt	candy-pencils	explain	4	F	M	0.5	gpt-4	1	161	119	1	She will think there are candies inside!
candy-pencils_explain_4_F_M_90_gpt-3.5-turbo_1.txt	candy-pencils	explain	4	F	M	0.9	gpt-3.5-turbo	1	690	348	1	Well, if she knows that I thought there were candies inside, she might also think there are candies. But, Daddy, you should explain to her that there are pencils inside so she doesn't get surprised like I did.
candy-pencils_explain_4_F_M_90_gpt-4_1.txt	candy-pencils	explain	4	F	M	0.9	gpt-4	1	323	195	1	She will think there are candies inside the box, daddy. Because she hasn't seen the pencils yet.
candy-pencils_explain_4_M_M_0_gpt-3.5-turbo_1.txt	candy-pencils	explain	4	M	M	0.0	gpt-3.5-turbo	1	628	322	1	Well, if she hasn't seen what happened with me, she might think there are candies inside too. She might be surprised when she opens it and finds pencils instead.
candy-pencils_explain_4_M_M_0_gpt-4_1.txt	candy-pencils	explain	4	M	M	0.0	gpt-4	1	194	131	1	She will think there are candies inside!
candy-pencils_explain_4_M_M_50_gpt-3.5-turbo_1.txt	candy-pencils	explain	4	M	M	0.5	gpt-3.5-turbo	1	468	262	1	Well, if she hasn't seen what's inside, she might also think there are candies. She might be surprised when she sees the pencils instead.
candy-pencils_explain_4_M_M_50_gpt-4_1.txt	candy-pencils	explain	4	M	M	0.5	gpt-4	1	177	129	1	She will think there are candies inside!
candy-pencils_explain_4_M_M_90_gpt-3.5-turbo_1.txt	candy-pencils	explain	4	M	M	0.9	gpt-3.5-turbo	1	364	217	1	Hmm, I think she might also think there are chocolate candies inside. She loves them too!
candy-pencils_explain_4_M_M_90_gpt-4_1.txt	candy-pencils	explain	4	M	M	0.9	gpt-4	1	297	174	1	She will think there's candy inside, because it's a candy box! But it's really pencils!
candy-pencils_explain_5_F_M_0_gpt-3.5-turbo_1.txt	candy-pencils	explain	5	F	M	0.0	gpt-3.5-turbo	1	578	303	1	Well, if she hasn't seen what's inside before, she might think there are candies too. She won't know that there are pencils inside until she sees it for herself.
candy-pencils_explain_5_F_M_0_gpt-4_1.txt	candy-pencils	explain	5	F	M	0.0	gpt-4	1	365	193	1	She will think there are candies inside, because it's a candy box!
candy-pencils_explain_5_F_M_50_gpt-3.5-turbo_1.txt	candy-pencils	explain	5	F	M	0.5	gpt-3.5-turbo	1	550	290	1	Well, if she didn't see what happened, she might think there are candies inside too. She won't know that you showed me the pencils.
candy-pencils_explain_5_F_M_50_gpt-4_1.txt	candy-pencils	explain	5	F	M	0.5	gpt-4	1	413	197	1	She will think there are candies inside because it's a candy box!
candy-pencils_explain_5_F_M_90_gpt-3.5-turbo_1.txt	candy-pencils	explain	5	F	M	0.9	gpt-3.5-turbo	1	504	256	1	Well, since she hasn't seen what's inside, she might also think there are candies inside. She might be surprised like I was when she sees the pencils instead.
candy-pencils_explain_5_F_M_90_gpt-4_1.txt	candy-pencils	explain	5	F	M	0.9	gpt-4	1	496	239	1	She will think there are candies inside the box, daddy, because it's a candy box!
candy-pencils_explain_5_M_M_0_gpt-3.5-turbo_1.txt	candy-pencils	explain	5	M	M	0.0	gpt-3.5-turbo	1	620	315	1	Well, if you tell her that there are pencils inside, she will probably think the same. She might be surprised if she expects candies and finds pencils instead.
candy-pencils_explain_5_M_M_0_gpt-4_1.txt	candy-pencils	explain	5	M	M	0.0	gpt-4	1	425	223	1	She will think there are candies inside, because it's a candy box! But she will be surprised like I was!
candy-pencils_explain_5_M_M_50_gpt-3.5-turbo_1.txt	candy-pencils	explain	5	M	M	0.5	gpt-3.5-turbo	1	575	310	1	Well, if she hasn't seen what you put inside, she might think there are candies too. She might be surprised just like I was!
candy-pencils_explain_5_M_M_50_gpt-4_1.txt	candy-pencils	explain	5	M	M	0.5	gpt-4	1	360	185	1	She will think there are candies inside!
candy-pencils_explain_5_M_M_90_gpt-3.5-turbo_1.txt	candy-pencils	explain	5	M	M	0.9	gpt-3.5-turbo	1	585	313	1	Well, if she didn't see what was inside, she might think there are candies too, just like I did. She might be surprised when she opens it and sees pencils instead.
candy-pencils_explain_5_M_M_90_gpt-4_1.txt	candy-pencils	explain	5	M	M	0.9	gpt-4	1	484	275	1	She will think it's candy, because it's a candy box!
candy-pencils_explain_6_F_M_0_gpt-3.5-turbo_1.txt	candy-pencils	explain	6	F	M	0.0	gpt-3.5-turbo	1	620	327	1	Well, if she hasn't seen what's inside before, she might think there are candies inside just like I did. She might be excited to open it and find out.
candy-pencils_explain_6_F_M_0_gpt-4_1.txt	candy-pencils	explain	6	F	M	0.0	gpt-4	1	520	252	1	She will think there are candies inside, because it's a candy box. But she will be surprised to find pencils, just like I was!
candy-pencils_explain_6_F_M_50_gpt-3.5-turbo_1.txt	candy-pencils	explain	6	F	M	0.5	gpt-3.5-turbo	1	660	335	1	Well, if you don't tell her about the pencils, she might think there are candies inside, just like I did. She might be surprised when she opens it and sees pencils instead.
candy-pencils_explain_6_F_M_50_gpt-4_1.txt	candy-pencils	explain	6	F	M	0.5	gpt-4	1	462	235	1	She will think there are candies inside, because it's a candy box. But she will be surprised just like I was!
candy-pencils_explain_6_F_M_90_gpt-3.5-turbo_1.txt	candy-pencils	explain	6	F	M	0.9	gpt-3.5-turbo	1	642	341	1	Well, I think she might also think there are candies inside because she didn't see what happened with me. So, she might make the same guess as me. But let's see what she says!
candy-pencils_explain_6_F_M_90_gpt-4_1.txt	candy-pencils	explain	6	F	M	0.9	gpt-4	1	718	350	1	Since it's a candy box, she will probably think there are candies inside, just like I did. But because she hasn't seen inside, she wouldn't know that there are actually pencils.
candy-pencils_explain_6_M_M_0_gpt-3.5-turbo_1.txt	candy-pencils	explain	6	M	M	0.0	gpt-3.5-turbo	1	627	329	1	Well, if she hasn't seen what's inside before, she might think there are candies inside just like I did. She might be excited to open it and find out.
candy-pencils_explain_6_M_M_0_gpt-4_1.txt	candy-pencils	explain	6	M	M	0.0	gpt-4	1	533	292	1	She will think there are candies inside, because it's a candy box. She doesn't know you put pencils in it.
candy-pencils_explain_6_M_M_50_gpt-3.5-turbo_1.txt	candy-pencils	explain	6	M	M	0.5	gpt-3.5-turbo	1	632	348	1	Well, since she didn't see what we saw, she might still think there are candies inside. She might be excited to open it and find out for herself.
candy-pencils_explain_6_M_M_50_gpt-4_1.txt	candy-pencils	explain	6	M	M	0.5	gpt-4	1	549	284	0	She will think it's empty because she doesn't know you put pencils in there. She wasn't here, she doesn't know what we know.
candy-pencils_explain_6_M_M_90_gpt-3.5-turbo_1.txt	candy-pencils	explain	6	M	M	0.9	gpt-3.5-turbo	1	615	339	3	Well, she might think there are toys or maybe some cookies inside. It's hard to say for sure. We can find out when you show her the box!
candy-pencils_explain_6_M_M_90_gpt-4_1.txt	candy-pencils	explain	6	M	M	0.9	gpt-4	1	479	259	1	She'll think it's candy because it's a candy box, daddy! But it's really pencils! That will be a surprise!
candy-pencils_Mother-4y2m--45 (1)_4_M_F_0_gpt-3.5-turbo_1.txt	candy-pencils	Mother-4y2m--45 (1)	4	M	F	0.0	gpt-3.5-turbo	1	325	196	1	I'm not sure, but I think she might be surprised to find pencils instead of candy.
candy-pencils_Mother-4y2m--45 (1)_4_M_F_0_gpt-4_1.txt	candy-pencils	Mother-4y2m--45 (1)	4	M	F	0.0	gpt-4	1	117	92	1	she will think there are candies inside.
candy-pencils_Mother-4y2m--45 (1)_4_M_F_50_gpt-3.5-turbo_1.txt	candy-pencils	Mother-4y2m--45 (1)	4	M	F	0.5	gpt-3.5-turbo	1	197	139	1	I'm not sure. Maybe she'll think it's candy too.
candy-pencils_Mother-4y2m--45 (1)_4_M_F_50_gpt-4_1.txt	candy-pencils	Mother-4y2m--45 (1)	4	M	F	0.5	gpt-4	1	137	105	1	she will think there is candy inside!
candy-pencils_Mother-4y2m--45 (1)_4_M_F_90_gpt-3.5-turbo_1.txt	candy-pencils	Mother-4y2m--45 (1)	4	M	F	0.9	gpt-3.5-turbo	1	273	169	1	I don't know, maybe she'll think it's candy too! Let's find out!
candy-pencils_Mother-4y2m--45 (1)_4_M_F_90_gpt-4_1.txt	candy-pencils	Mother-4y2m--45 (1)	4	M	F	0.9	gpt-4	1	157	119	1	She will think there are candies inside.
candy-pencils_Mother-5y1m--41 (1)_5_M_F_0_gpt-3.5-turbo_1.txt	candy-pencils	Mother-5y1m--41 (1)	5	M	F	0.0	gpt-3.5-turbo	1	251	166	1	I'm not sure. Maybe she'll think it's candy too.
candy-pencils_Mother-5y1m--41 (1)_5_M_F_0_gpt-4_1.txt	candy-pencils	Mother-5y1m--41 (1)	5	M	F	0.0	gpt-4	1	78	68	1	candy.
candy-pencils_Mother-5y1m--41 (1)_5_M_F_50_gpt-3.5-turbo_1.txt	candy-pencils	Mother-5y1m--41 (1)	5	M	F	0.5	gpt-3.5-turbo	1	284	190	3	Hmm, I'm not sure. Maybe she'll think there are erasers or stickers inside.
candy-pencils_Mother-5y1m--41 (1)_5_M_F_50_gpt-4_1.txt	candy-pencils	Mother-5y1m--41 (1)	5	M	F	0.5	gpt-4	1	101	72	4	chocolates?
candy-pencils_Mother-5y1m--41 (1)_5_M_F_90_gpt-3.5-turbo_1.txt	candy-pencils	Mother-5y1m--41 (1)	5	M	F	0.9	gpt-3.5-turbo	1	239	155	3	Hmm, I'm not sure. Maybe she'll think there are erasers inside.
candy-pencils_Mother-5y1m--41 (1)_5_M_F_90_gpt-4_1.txt	candy-pencils	Mother-5y1m--41 (1)	5	M	F	0.9	gpt-4	1	121	93	1	She will think it's candy.
candy-pencils_Mother-5y1m--46 (1)_5_M_F_0_gpt-3.5-turbo_1.txt	candy-pencils	Mother-5y1m--46 (1)	5	M	F	0.0	gpt-3.5-turbo	1	301	192	1	I'm not sure. Maybe she'll think it's candy too, or maybe she'll have a different guess.
candy-pencils_Mother-5y1m--46 (1)_5_M_F_0_gpt-4_1.txt	candy-pencils	Mother-5y1m--46 (1)	5	M	F	0.0	gpt-4	1	35	35	2	pencils!
candy-pencils_Mother-5y1m--46 (1)_5_M_F_50_gpt-3.5-turbo_1.txt	candy-pencils	Mother-5y1m--46 (1)	5	M	F	0.5	gpt-3.5-turbo	1	374	215	1	Hmm, I'm not sure. Maybe she'll think there are candies inside too. It'll be fun to see her reaction when she finds out it's pencils!
candy-pencils_Mother-5y1m--46 (1)_5_M_F_50_gpt-4_1.txt	candy-pencils	Mother-5y1m--46 (1)	5	M	F	0.5	gpt-4	1	65	50	2	pencils!
candy-pencils_Mother-5y1m--46 (1)_5_M_F_90_gpt-3.5-turbo_1.txt	candy-pencils	Mother-5y1m--46 (1)	5	M	F	0.9	gpt-3.5-turbo	1	258	171	1	Hmm, I'm not sure. Maybe she will think it's candy too.
candy-pencils_Mother-5y1m--46 (1)_5_M_F_90_gpt-4_1.txt	candy-pencils	Mother-5y1m--46 (1)	5	M	F	0.9	gpt-4	1	43	37	1	umm, candy?
candy-pencils_plain_1_F_M_0_gpt-3.5-turbo_1.txt	candy-pencils	plain	1	F	M	0.0	gpt-3.5-turbo	1	266	164	1	I think she might be surprised to see pencils instead of candy!
candy-pencils_plain_1_F_M_0_gpt-4_1.txt	candy-pencils	plain	1	F	M	0.0	gpt-4	1	65	45	1	Candy!
candy-pencils_plain_1_F_M_50_gpt-3.5-turbo_1.txt	candy-pencils	plain	1	F	M	0.5	gpt-3.5-turbo	1	306	199	3	Hmm, I'm not sure. Maybe she'll think there are toys inside or maybe more candy!
candy-pencils_plain_1_F_M_50_gpt-4_1.txt	candy-pencils	plain	1	F	M	0.5	gpt-4	1	115	88	1	Candy! Sister think candy!
candy-pencils_plain_1_F_M_90_gpt-3.5-turbo_1.txt	candy-pencils	plain	1	F	M	0.9	gpt-3.5-turbo	1	308	187	0	Hmm, I think she will be surprised to see pencils too! Let's go show her, Daddy!
candy-pencils_plain_1_F_M_90_gpt-4_1.txt	candy-pencils	plain	1	F	M	0.9	gpt-4	1	76	60	2	Pen-sils!
candy-pencils_plain_1_M_M_0_gpt-3.5-turbo_1.txt	candy-pencils	plain	1	M	M	0.0	gpt-3.5-turbo	1	261	161	1	I think she will be surprised to see pencils instead of candy!
candy-pencils_plain_1_M_M_0_gpt-4_1.txt	candy-pencils	plain	1	M	M	0.0	gpt-4	1	65	45	1	Candy!
candy-pencils_plain_1_M_M_50_gpt-3.5-turbo_1.txt	candy-pencils	plain	1	M	M	0.5	gpt-3.5-turbo	1	263	162	3	I don't know, daddy. Maybe she will think there are toys inside!
candy-pencils_plain_1_M_M_50_gpt-4_1.txt	candy-pencils	plain	1	M	M	0.5	gpt-4	1	67	45	2	Pencils!
candy-pencils_plain_1_M_M_90_gpt-3.5-turbo_1.txt	candy-pencils	plain	1	M	M	0.9	gpt-3.5-turbo	1	263	167	1	I think she'll be surprised when she sees the pencils instead of candy!
candy-pencils_plain_1_M_M_90_gpt-4_1.txt	candy-pencils	plain	1	M	M	0.9	gpt-4	1	126	89	2	Pencil, daddy! Pencil!
candy-pencils_plain_2_F_M_0_gpt-3.5-turbo_1.txt	candy-pencils	plain	2	F	M	0.0	gpt-3.5-turbo	1	325	202	3	Hmm, I think she might think there are toys inside the box. She loves playing with toys!
candy-pencils_plain_2_F_M_0_gpt-4_1.txt	candy-pencils	plain	2	F	M	0.0	gpt-4	1	177	111	1	Sister think candy! But pencils inside!
candy-pencils_plain_2_F_M_50_gpt-3.5-turbo_1.txt	candy-pencils	plain	2	F	M	0.5	gpt-3.5-turbo	1	326	196	1	I think she will be surprised to see pencils instead of candy! It will be fun to see her reaction, Daddy!
candy-pencils_plain_2_F_M_50_gpt-4_1.txt	candy-pencils	plain	2	F	M	0.5	gpt-4	1	153	108	2	Sissy think... pencils!
candy-pencils_plain_2_F_M_90_gpt-3.5-turbo_1.txt	candy-pencils	plain	2	F	M	0.9	gpt-3.5-turbo	1	422	238	1	Hmm, I think she might think there are more candies inside just like I did! I can't wait to see her reaction!
candy-pencils_plain_2_F_M_90_gpt-4_1.txt	candy-pencils	plain	2	F	M	0.9	gpt-4	1	214	147	1	She will think...candy! Because it's a candy box!
candy-pencils_plain_2_M_M_0_gpt-3.5-turbo_1.txt	candy-pencils	plain	2	M	M	0.0	gpt-3.5-turbo	1	301	181	1	Maybe she will think there are candies too! Can I give her a pencil when she opens it?
candy-pencils_plain_2_M_M_0_gpt-4_1.txt	candy-pencils	plain	2	M	M	0.0	gpt-4	1	151	103	1	Candy! She think candy!
candy-pencils_plain_2_M_M_50_gpt-3.5-turbo_1.txt	candy-pencils	plain	2	M	M	0.5	gpt-3.5-turbo	1	300	177	1	I think she will be surprised to see pencils instead of candy too! Can I please have a pencil now?
candy-pencils_plain_2_M_M_50_gpt-4_1.txt	candy-pencils	plain	2	M	M	0.5	gpt-4	1	154	103	1	Candy! Sister think candy!
candy-pencils_plain_2_M_M_90_gpt-3.5-turbo_1.txt	candy-pencils	plain	2	M	M	0.9	gpt-3.5-turbo	1	374	205	0	Hmm, I think she'll be surprised to see pencils too! Maybe she'll want to draw with them too. Can I draw with the pencils now, please?
candy-pencils_plain_2_M_M_90_gpt-4_1.txt	candy-pencils	plain	2	M	M	0.9	gpt-4	1	197	131	1	She will think candies are in the box!
candy-pencils_plain_3_F_M_0_gpt-3.5-turbo_1.txt	candy-pencils	plain	3	F	M	0.0	gpt-3.5-turbo	1	312	190	3	Hmm, I think she might think there are stickers inside the box! She loves stickers!
candy-pencils_plain_3_F_M_0_gpt-4_1.txt	candy-pencils	plain	3	F	M	0.0	gpt-4	1	196	127	1	She will think it's candy!
candy-pencils_plain_3_F_M_50_gpt-3.5-turbo_1.txt	candy-pencils	plain	3	F	M	0.5	gpt-3.5-turbo	1	296	181	3	Hmm, I think she might think there are toys inside the box. She loves toys!
candy-pencils_plain_3_F_M_50_gpt-4_1.txt	candy-pencils	plain	3	F	M	0.5	gpt-4	1	254	164	1	She will think there are candies inside, like I did!
candy-pencils_plain_3_F_M_90_gpt-3.5-turbo_1.txt	candy-pencils	plain	3	F	M	0.9	gpt-3.5-turbo	1	378	233	3	I think she might think there are toys inside! Maybe dolls or cars!
candy-pencils_plain_3_F_M_90_gpt-4_1.txt	candy-pencils	plain	3	F	M	0.9	gpt-4	1	265	159	1	She will think there are candies inside, just like I did!
candy-pencils_plain_3_M_M_0_gpt-3.5-turbo_1.txt	candy-pencils	plain	3	M	M	0.0	gpt-3.5-turbo	1	321	205	3	Hmm, I think she might think there are stickers inside! She loves stickers!
candy-pencils_plain_3_M_M_0_gpt-4_1.txt	candy-pencils	plain	3	M	M	0.0	gpt-4	1	235	143	1	She will think it's candy, daddy! Just like I did!
candy-pencils_plain_3_M_M_50_gpt-3.5-turbo_1.txt	candy-pencils	plain	3	M	M	0.5	gpt-3.5-turbo	1	318	198	0	Hmm, I think she might be surprised to see pencils too! Can we show her together?
candy-pencils_plain_3_M_M_50_gpt-4_1.txt	candy-pencils	plain	3	M	M	0.5	gpt-4	1	252	170	1	I think she will guess candy too!
candy-pencils_plain_3_M_M_90_gpt-3.5-turbo_1.txt	candy-pencils	plain	3	M	M	0.9	gpt-3.5-turbo	1	276	174	1	Hmm, I think she might also think it's candy. She loves candy too!
candy-pencils_plain_3_M_M_90_gpt-4_1.txt	candy-pencils	plain	3	M	M	0.9	gpt-4	1	267	179	1	She will think there's candy too!
candy-pencils_plain_4_F_M_0_gpt-3.5-turbo_1.txt	candy-pencils	plain	4	F	M	0.0	gpt-3.5-turbo	1	378	234	3	Hmm, I think she might think there are stickers inside the box! She loves stickers!
candy-pencils_plain_4_F_M_0_gpt-4_1.txt	candy-pencils	plain	4	F	M	0.0	gpt-4	1	360	218	1	I think she will think it's candy too, just like I did!
candy-pencils_plain_4_F_M_50_gpt-3.5-turbo_1.txt	candy-pencils	plain	4	F	M	0.5	gpt-3.5-turbo	1	386	233	3	Hmm, I think she might think there are stickers inside the box. She loves stickers!
candy-pencils_plain_4_F_M_50_gpt-4_1.txt	candy-pencils	plain	4	F	M	0.5	gpt-4	1	304	196	1	She will think it's candy too! Because it's a candy box!
candy-pencils_plain_4_F_M_90_gpt-3.5-turbo_1.txt	candy-pencils	plain	4	F	M	0.9	gpt-3.5-turbo	1	374	234	3	Hmm, I'm not sure. Maybe she'll think there are crayons in there! Can I watch her reaction when you open it?
candy-pencils_plain_4_F_M_90_gpt-4_1.txt	candy-pencils	plain	4	F	M	0.9	gpt-4	1	298	192	1	Umm... She will think there are candies in it because it's a candy box.
candy-pencils_plain_4_M_M_0_gpt-3.5-turbo_1.txt	candy-pencils	plain	4	M	M	0.0	gpt-3.5-turbo	1	315	199	3	Hmm, I think she might think there are stickers inside the box. She loves stickers!
candy-pencils_plain_4_M_M_0_gpt-4_1.txt	candy-pencils	plain	4	M	M	0.0	gpt-4	1	284	178	1	She will think it's candy too, because it's a candy box!
candy-pencils_plain_4_M_M_50_gpt-3.5-turbo_1.txt	candy-pencils	plain	4	M	M	0.5	gpt-3.5-turbo	1	399	226	3	Hmm, I think she might think there are stickers inside the box! She loves stickers!
candy-pencils_plain_4_M_M_50_gpt-4_1.txt	candy-pencils	plain	4	M	M	0.5	gpt-4	1	304	169	1	She will think it's candies too! Because it's a candy box, daddy!
candy-pencils_plain_4_M_M_90_gpt-3.5-turbo_1.txt	candy-pencils	plain	4	M	M	0.9	gpt-3.5-turbo	1	469	262	3	Hmm, I think she might think there are stickers or maybe some little toys inside! She loves stickers and toys!
candy-pencils_plain_4_M_M_90_gpt-4_1.txt	candy-pencils	plain	4	M	M	0.9	gpt-4	1	285	189	1	She will think it's candies too, because it's a candy box!
candy-pencils_plain_5_F_M_0_gpt-3.5-turbo_1.txt	candy-pencils	plain	5	F	M	0.0	gpt-3.5-turbo	1	406	246	3	Hmm, I think she might think there are stickers inside the box. She loves stickers!
candy-pencils_plain_5_F_M_0_gpt-4_1.txt	candy-pencils	plain	5	F	M	0.0	gpt-4	1	261	170	1	She will think it's candy, just like I did!
candy-pencils_plain_5_F_M_50_gpt-3.5-turbo_1.txt	candy-pencils	plain	5	F	M	0.5	gpt-3.5-turbo	1	416	233	3	I don't know, Daddy. Maybe she'll think it's candy too. Can we surprise her with the pencils?
candy-pencils_plain_5_F_M_50_gpt-4_1.txt	candy-pencils	plain	5	F	M	0.5	gpt-4	1	303	197	1	She will think there are candies inside, just like I did!
candy-pencils_plain_5_F_M_90_gpt-3.5-turbo_1.txt	candy-pencils	plain	5	F	M	0.9	gpt-3.5-turbo	1	491	295	1	Hmm, I think she might also expect candy inside the box. She loves sweets just like me. But when you open it, she'll probably be surprised to see pencils too!
candy-pencils_plain_5_F_M_90_gpt-4_1.txt	candy-pencils	plain	5	F	M	0.9	gpt-4	1	350	210	1	Hmm, she will also think it's candies because it's a candy box!
candy-pencils_plain_5_M_M_0_gpt-3.5-turbo_1.txt	candy-pencils	plain	5	M	M	0.0	gpt-3.5-turbo	1	458	263	1	Hmm, I'm not sure. Maybe she'll think it's candy too! Or maybe she'll guess it's something different. I can't wait to see her reaction!
candy-pencils_plain_5_M_M_0_gpt-4_1.txt	candy-pencils	plain	5	M	M	0.0	gpt-4	1	249	169	1	She will think it's candy, just like I did!
candy-pencils_plain_5_M_M_50_gpt-3.5-turbo_1.txt	candy-pencils	plain	5	M	M	0.5	gpt-3.5-turbo	1	378	230	1	Hmm, I think she might also think there's candy inside. She loves candy too!
candy-pencils_plain_5_M_M_50_gpt-4_1.txt	candy-pencils	plain	5	M	M	0.5	gpt-4	1	282	187	1	She will think there are candies inside, just like I did!
candy-pencils_plain_5_M_M_90_gpt-3.5-turbo_1.txt	candy-pencils	plain	5	M	M	0.9	gpt-3.5-turbo	1	385	230	1	I think she might be surprised to see pencils instead of candy. She might want to draw with them too!
candy-pencils_plain_5_M_M_90_gpt-4_1.txt	candy-pencils	plain	5	M	M	0.9	gpt-4	1	288	192	1	She will think it's candy inside, just like I did!
candy-pencils_plain_6_F_M_0_gpt-3.5-turbo_1.txt	candy-pencils	plain	6	F	M	0.0	gpt-3.5-turbo	1	584	329	1	Hmm, I'm not sure. Maybe she'll think it's candy too, just like I did. Or maybe she'll guess that it's something different, like stickers or small toys. I can't wait to see her reaction!
candy-pencils_plain_6_F_M_0_gpt-4_1.txt	candy-pencils	plain	6	F	M	0.0	gpt-4	1	320	199	1	She will think there are candies inside, just like I did!
candy-pencils_plain_6_F_M_50_gpt-3.5-turbo_1.txt	candy-pencils	plain	6	F	M	0.5	gpt-3.5-turbo	1	528	306	3	Hmm, I'm not sure. Maybe she'll think there are stickers inside or maybe some small toys. It will be fun to see her reaction! Can we go show her now?
candy-pencils_plain_6_F_M_50_gpt-4_1.txt	candy-pencils	plain	6	F	M	0.5	gpt-4	1	314	184	1	She will think there are candies inside, just like I did!
candy-pencils_plain_6_F_M_90_gpt-3.5-turbo_1.txt	candy-pencils	plain	6	F	M	0.9	gpt-3.5-turbo	1	425	250	3	Hmm, I think she might guess that there are stickers inside. She loves stickers!
candy-pencils_plain_6_F_M_90_gpt-4_1.txt	candy-pencils	plain	6	F	M	0.9	gpt-4	1	352	216	1	She will think there are candies inside, just like I did!
candy-pencils_plain_6_M_M_0_gpt-3.5-turbo_1.txt	candy-pencils	plain	6	M	M	0.0	gpt-3.5-turbo	1	558	327	1	Hmm, I think she might also think it's candy. She loves sweets just like me! But it will be fun to see her reaction when she finds out it's pencils instead.
candy-pencils_plain_6_M_M_0_gpt-4_1.txt	candy-pencils	plain	6	M	M	0.0	gpt-4	1	320	199	1	She will think there are candies inside, just like I did!
candy-pencils_plain_6_M_M_50_gpt-3.5-turbo_1.txt	candy-pencils	plain	6	M	M	0.5	gpt-3.5-turbo	1	405	250	3	Hmm, I think she might be surprised too, just like me. She might think there are toys or maybe even more candy inside!
candy-pencils_plain_6_M_M_50_gpt-4_1.txt	candy-pencils	plain	6	M	M	0.5	gpt-4	1	283	185	1	She will think there are candies inside, just like I did!
candy-pencils_plain_6_M_M_90_gpt-3.5-turbo_1.txt	candy-pencils	plain	6	M	M	0.9	gpt-3.5-turbo	1	554	302	1	Hmm, I think she might be surprised to see pencils instead of candy too! Maybe she will want to draw with them too. Can I go with you to show her, daddy?
candy-pencils_plain_6_M_M_90_gpt-4_1.txt	candy-pencils	plain	6	M	M	0.9	gpt-4	1	342	211	1	She will think there are candies inside, just like I did!
cupboard-drawer_explain_1_F_M_0_gpt-3.5-turbo_1.txt	cupboard-drawer	explain	1	F	M	0.0	gpt-3.5-turbo	1	214	107	1	(pauses and thinks) Maxi... chocolate... (points to the cupboard) There!
cupboard-drawer_explain_1_F_M_0_gpt-4_1.txt	cupboard-drawer	explain	1	F	M	0.0	gpt-4	1	17	13	2	(At this age, the child may not be able to answer this question correctly. According to the theory of mind, children typically develop the understanding of false beliefs around the age of 4-5. Therefore, a 1-year-old child would likely expect Maxi to know that the chocolate has been moved to the drawer, even though Maxi was not present when it was moved.)
cupboard-drawer_explain_1_F_M_50_gpt-3.5-turbo_1.txt	cupboard-drawer	explain	1	F	M	0.5	gpt-3.5-turbo	1	307	147	1	(pauses and thinks) Maxi look in cupboard! Maxi want chocolate!
cupboard-drawer_explain_1_F_M_50_gpt-4_1.txt	cupboard-drawer	explain	1	F	M	0.5	gpt-4	1	360	188	1	*Child points to the cupboard, indicating that's where Maxi will look for the chocolate*	At this age, the child is not yet fully capable of understanding that Maxi would not know the chocolate has been moved to the drawer, demonstrating the concept of Theory of Mind.
cupboard-drawer_explain_1_F_M_90_gpt-3.5-turbo_1.txt	cupboard-drawer	explain	1	F	M	0.9	gpt-3.5-turbo	1	572	256	1	*thinks for a moment* Maxi look in the cupboard. Chocolate in cupboard!
cupboard-drawer_explain_1_F_M_90_gpt-4_1.txt	cupboard-drawer	explain	1	F	M	0.9	gpt-4	1	66	47	0	Choco!	(Note: At one year of age, children's Theory of Mind isn't fully developed, so they might not understand the concept of Maxi remembering where he last placed the chocolate. They are more likely to respond to the familiar word, "choco," rather than predicting Maxi's action.)
cupboard-drawer_explain_1_M_M_0_gpt-3.5-turbo_1.txt	cupboard-drawer	explain	1	M	M	0.0	gpt-3.5-turbo	1	169	81	1	(pauses for a moment, thinking) Maxi... chocolate... (looks towards the cupboard) Cupboard!
cupboard-drawer_explain_1_M_M_0_gpt-4_1.txt	cupboard-drawer	explain	1	M	M	0.0	gpt-4	1	17	13	0	(May not be able to answer this question correctly due to their age. At around 1 year old, children are still developing their understanding of object permanence and may not yet grasp the concept of Maxi looking for the chocolate where he last left it, in the cupboard, not knowing that it has been moved to the drawer.)
cupboard-drawer_explain_1_M_M_50_gpt-3.5-turbo_1.txt	cupboard-drawer	explain	1	M	M	0.5	gpt-3.5-turbo	1	138	78	1	(pauses and looks at the cupboard) Maxi... chocolate? (points towards the cupboard)
cupboard-drawer_explain_1_M_M_50_gpt-4_1.txt	cupboard-drawer	explain	1	M	M	0.5	gpt-4	1	67	47	0	Choco!	(Note: At this age, the child might not be able to fully comprehend or answer the question as it requires an understanding of a false-belief task. This understanding usually develops around the age of 4-5 years. However, the child recognizes and repeats the word "choco".)
cupboard-drawer_explain_1_M_M_90_gpt-3.5-turbo_1.txt	cupboard-drawer	explain	1	M	M	0.9	gpt-3.5-turbo	1	158	103	1	(pauses for a moment, thinking) Maxi... chocolate. (points to the cupboard) Maxi look here?
cupboard-drawer_explain_1_M_M_90_gpt-4_1.txt	cupboard-drawer	explain	1	M	M	0.9	gpt-4	1	110	75	2	(At 1 year old, a child typically wouldn't understand the concept of "false belief" yet. Therefore, they might point to the drawer where they saw the 'chocolate' being placed, rather than the 'cupboard' where 'Maxi' originally left it.) Drawer!
cupboard-drawer_explain_2_F_M_0_gpt-3.5-turbo_1.txt	cupboard-drawer	explain	2	F	M	0.0	gpt-3.5-turbo	1	207	123	1	(Pauses for a moment, thinking) Maxi will look in the cupboard! (Child points to the cupboard confidently)
cupboard-drawer_explain_2_F_M_0_gpt-4_1.txt	cupboard-drawer	explain	2	F	M	0.0	gpt-4	1	139	79	1	Cupboard! Maxi choco cupboard!
cupboard-drawer_explain_2_F_M_50_gpt-3.5-turbo_1.txt	cupboard-drawer	explain	2	F	M	0.5	gpt-3.5-turbo	1	231	125	1	(Pauses and thinks) Maxi look... cupboard! Maxi want chocolate!
cupboard-drawer_explain_2_F_M_50_gpt-4_1.txt	cupboard-drawer	explain	2	F	M	0.5	gpt-4	1	125	80	1	Maxi look cupboard!	(Note: A 2-year-old child is likely to think that Maxi will look in the cupboard because that's where Maxi last saw the chocolate, indicating that the child does not yet fully understand that Maxi would not know the chocolate has been moved to the drawer.)
cupboard-drawer_explain_2_F_M_90_gpt-3.5-turbo_1.txt	cupboard-drawer	explain	2	F	M	0.9	gpt-3.5-turbo	1	612	274	1	Maxi will look in the cupboard, daddy! That's where he left the chocolate before he went to the playground!
cupboard-drawer_explain_2_F_M_90_gpt-4_1.txt	cupboard-drawer	explain	2	F	M	0.9	gpt-4	1	85	66	1	Cupboard!	(Note: This answer is typical of a child around this age. Although the child knows that the chocolate is in the drawer now, they understand that Maxi would still believe it to be in the cupboard, as that's where he left it. This indicates the beginning stages of understanding the Theory of Mind.)
cupboard-drawer_explain_2_M_M_0_gpt-3.5-turbo_1.txt	cupboard-drawer	explain	2	M	M	0.0	gpt-3.5-turbo	1	204	105	1	(Pauses and thinks) Maxi... look... cupboard? (Child points to the cupboard where Maxi initially put the chocolate)
cupboard-drawer_explain_2_M_M_0_gpt-4_1.txt	cupboard-drawer	explain	2	M	M	0.0	gpt-4	1	204	135	1	Cupboard! *points at the cupboard*	(Note: At this age, the child is likely to say that Maxi will look in the cupboard because that's where Maxi left the chocolate. The child is not yet able to understand that Maxi doesn't know his mother moved the chocolate to the drawer, which is a concept that requires a more developed Theory of Mind.)
cupboard-drawer_explain_2_M_M_50_gpt-3.5-turbo_1.txt	cupboard-drawer	explain	2	M	M	0.5	gpt-3.5-turbo	1	280	145	1	Maxi look in cupboard! Chocolate in cupboard!
cupboard-drawer_explain_2_M_M_50_gpt-4_1.txt	cupboard-drawer	explain	2	M	M	0.5	gpt-4	1	130	75	1	Cupboard! Maxi choco!	(Note: At this age, children typically fail false belief tests. They don't understand that Maxi wouldn't know the chocolate has been moved, thus the child will say Maxi will look in the cupboard, where Maxi originally left the chocolate.)
cupboard-drawer_explain_2_M_M_90_gpt-3.5-turbo_1.txt	cupboard-drawer	explain	2	M	M	0.9	gpt-3.5-turbo	1	206	119	1	Maxi look in cupboard for chocolate!
cupboard-drawer_explain_2_M_M_90_gpt-4_1.txt	cupboard-drawer	explain	2	M	M	0.9	gpt-4	1	120	78	1	Cupboard!
cupboard-drawer_explain_3_F_M_0_gpt-3.5-turbo_1.txt	cupboard-drawer	explain	3	F	M	0.0	gpt-3.5-turbo	1	692	326	1	Maxi will look in the cupboard because that's where he usually keeps his chocolate.
cupboard-drawer_explain_3_F_M_0_gpt-4_1.txt	cupboard-drawer	explain	3	F	M	0.0	gpt-4	1	168	106	1	Maxi look cupboard!	(Note: At around 3 years old, children often struggle with false-belief tasks. In this case, the child believes that Maxi will look in the cupboard because that's where Maxi originally put the chocolate, not understanding that Maxi doesn't know his mother moved it to the drawer.)
cupboard-drawer_explain_3_F_M_50_gpt-3.5-turbo_1.txt	cupboard-drawer	explain	3	F	M	0.5	gpt-3.5-turbo	1	927	408	1	Maxi will look in the cupboard, because that's where he left his chocolate before going to the playground. Maxi will be surprised to find out that his chocolate is not there anymore.
cupboard-drawer_explain_3_F_M_50_gpt-4_1.txt	cupboard-drawer	explain	3	F	M	0.5	gpt-4	1	152	104	1	Cupboard!	(Note: At around 3 years of age, children often have difficulty understanding that others can hold a false belief. In this case, the child thinks that Maxi will look in the cupboard because that's where he left the chocolate, not realizing that Maxi doesn't know his mom moved it to the drawer.)
cupboard-drawer_explain_3_F_M_90_gpt-3.5-turbo_1.txt	cupboard-drawer	explain	3	F	M	0.9	gpt-3.5-turbo	1	902	375	1	Maxi will look in the cupboard because that's where he left the chocolate with me. Even though the puppet pretended to take it, Maxi knows that he gave it to me.
cupboard-drawer_explain_3_F_M_90_gpt-4_1.txt	cupboard-drawer	explain	3	F	M	0.9	gpt-4	1	142	103	1	Maxi look cupboard!
cupboard-drawer_explain_3_M_M_0_gpt-3.5-turbo_1.txt	cupboard-drawer	explain	3	M	M	0.0	gpt-3.5-turbo	1	604	288	0	Maxi will look in his tummy, Daddy! Because he already ate all the chocolate. Silly Maxi!
cupboard-drawer_explain_3_M_M_0_gpt-4_1.txt	cupboard-drawer	explain	3	M	M	0.0	gpt-4	1	165	107	1	Maxi look cupboard!
cupboard-drawer_explain_3_M_M_50_gpt-3.5-turbo_1.txt	cupboard-drawer	explain	3	M	M	0.5	gpt-3.5-turbo	1	757	343	1	Maxi will look in the cupboard, daddy! That's where he remembers putting his chocolate.
cupboard-drawer_explain_3_M_M_50_gpt-4_1.txt	cupboard-drawer	explain	3	M	M	0.5	gpt-4	1	188	122	1	Maxi look in cupboard!	(Note: This response reflects the child's understanding at the age of 3, where they struggle with the concept of false beliefs. The child assumes Maxi would know the chocolate's new location even though Maxi wasn't present when it was moved.)
cupboard-drawer_explain_3_M_M_90_gpt-3.5-turbo_1.txt	cupboard-drawer	explain	3	M	M	0.9	gpt-3.5-turbo	1	803	365	1	Maxi will look in the cupboard because that's where he keeps his chocolate.
cupboard-drawer_explain_3_M_M_90_gpt-4_1.txt	cupboard-drawer	explain	3	M	M	0.9	gpt-4	1	166	107	1	Maxi look cupboard!	(Note: Based on a 3-year-old's understanding of ToM, they likely believe Maxi will look in the cupboard where he originally put the chocolate, not realizing that Maxi's belief about the chocolate's location might be false.)
cupboard-drawer_explain_4_F_M_0_gpt-3.5-turbo_1.txt	cupboard-drawer	explain	4	F	M	0.0	gpt-3.5-turbo	1	883	422	1	Maxi will look in the cupboard because that's where he left his chocolate before he went to the playground.
cupboard-drawer_explain_4_F_M_0_gpt-4_1.txt	cupboard-drawer	explain	4	F	M	0.0	gpt-4	1	253	146	1	Maxi will look in the cupboard!
cupboard-drawer_explain_4_F_M_50_gpt-3.5-turbo_1.txt	cupboard-drawer	explain	4	F	M	0.5	gpt-3.5-turbo	1	768	382	3	Maxi will look in his pocket, daddy! That's where he put the chocolate before he went to the playground.
cupboard-drawer_explain_4_F_M_50_gpt-4_1.txt	cupboard-drawer	explain	4	F	M	0.5	gpt-4	1	209	133	1	Maxi will look in the cupboard!
cupboard-drawer_explain_4_F_M_90_gpt-3.5-turbo_1.txt	cupboard-drawer	explain	4	F	M	0.9	gpt-3.5-turbo	1	1083	483	0	Well, Daddy, if Maxi saw his mommy take the chocolate and put it in the drawer, he will probably look in the drawer to find his chocolate. That's where he thinks it is.
cupboard-drawer_explain_4_F_M_90_gpt-4_1.txt	cupboard-drawer	explain	4	F	M	0.9	gpt-4	1	348	195	1	Maxi will look in the cupboard! That's where he left it!
cupboard-drawer_explain_4_M_M_0_gpt-3.5-turbo_1.txt	cupboard-drawer	explain	4	M	M	0.0	gpt-3.5-turbo	1	1291	551	1	Maxi will look in the cupboard because that's where he left his chocolate. He knows that's where he put it.
cupboard-drawer_explain_4_M_M_0_gpt-4_1.txt	cupboard-drawer	explain	4	M	M	0.0	gpt-4	1	229	129	1	Maxi look in cupboard!
cupboard-drawer_explain_4_M_M_50_gpt-3.5-turbo_1.txt	cupboard-drawer	explain	4	M	M	0.5	gpt-3.5-turbo	1	906	432	1	Maxi will look in the cupboard because that's where we usually keep the chocolate. He knows that's the right place to find it.
cupboard-drawer_explain_4_M_M_50_gpt-4_1.txt	cupboard-drawer	explain	4	M	M	0.5	gpt-4	1	362	204	1	Maxi will look in the cupboard! Because that's where he left it.
cupboard-drawer_explain_4_M_M_90_gpt-3.5-turbo_1.txt	cupboard-drawer	explain	4	M	M	0.9	gpt-3.5-turbo	1	888	414	1	Maxi will look in the cupboard because that's where he knows he put the chocolate.
cupboard-drawer_explain_4_M_M_90_gpt-4_1.txt	cupboard-drawer	explain	4	M	M	0.9	gpt-4	1	460	241	3	Maxi will look in the cupboard because he left it there. He doesn't know his mommy moved it to the drawer!
cupboard-drawer_explain_5_F_M_0_gpt-3.5-turbo_1.txt	cupboard-drawer	explain	5	F	M	0.0	gpt-3.5-turbo	1	1102	529	1	Maxi will look in the cupboard, Daddy! That's where he always keeps his chocolate. He knows that's the right place to find it.
cupboard-drawer_explain_5_F_M_0_gpt-4_1.txt	cupboard-drawer	explain	5	F	M	0.0	gpt-4	1	359	201	1	Maxi will look in the cupboard because that's where he left it.
cupboard-drawer_explain_5_F_M_50_gpt-3.5-turbo_1.txt	cupboard-drawer	explain	5	F	M	0.5	gpt-3.5-turbo	1	1106	504	3	Maxi will look in the cupboard because that's where he left his chocolate before he went to the playground. He might be surprised if he doesn't find it there because he didn't know that the puppet took it and put it in the drawer.
cupboard-drawer_explain_5_F_M_50_gpt-4_1.txt	cupboard-drawer	explain	5	F	M	0.5	gpt-4	1	329	193	1	Maxi will look in the cupboard! That's where he left it.
cupboard-drawer_explain_5_F_M_90_gpt-3.5-turbo_1.txt	cupboard-drawer	explain	5	F	M	0.9	gpt-3.5-turbo	1	1035	509	3	Maxi will look under his bed, Daddy! That's where he always keeps his special treats and toys. He showed me his hiding spot, remember?
cupboard-drawer_explain_5_F_M_90_gpt-4_1.txt	cupboard-drawer	explain	5	F	M	0.9	gpt-4	1	359	196	1	Maxi will look in the cupboard! That's where he left the chocolate.
cupboard-drawer_explain_5_M_M_0_gpt-3.5-turbo_1.txt	cupboard-drawer	explain	5	M	M	0.0	gpt-3.5-turbo	1	1189	510	1	Maxi will look in the cupboard because that's where you said he put the chocolate earlier. But remember, Daddy, you said Maxi's mommy took the chocolate and gave it to a drawer. So, Maxi might be confused and not find the chocolate in the cupboard.
cupboard-drawer_explain_5_M_M_0_gpt-4_1.txt	cupboard-drawer	explain	5	M	M	0.0	gpt-4	1	349	202	1	Maxi will look in the cupboard! Because that's where he left it.
cupboard-drawer_explain_5_M_M_50_gpt-3.5-turbo_1.txt	cupboard-drawer	explain	5	M	M	0.5	gpt-3.5-turbo	1	1188	555	3	Maxi will look on the table, Daddy. That's where he left his chocolate before he went to the playground. He wouldn't think to look in the cupboard or the drawer because he didn't put it there.
cupboard-drawer_explain_5_M_M_50_gpt-4_1.txt	cupboard-drawer	explain	5	M	M	0.5	gpt-4	1	415	217	1	Maxi will look in the cupboard. That's where he left his chocolate!
cupboard-drawer_explain_5_M_M_90_gpt-3.5-turbo_1.txt	cupboard-drawer	explain	5	M	M	0.9	gpt-3.5-turbo	1	1178	523	1	Maxi will look in the cupboard because that's where you said the puppet mommy put the chocolate. But remember, Daddy, in reality, Maxi doesn't have any chocolate, and he didn't see his mommy take any either.
cupboard-drawer_explain_5_M_M_90_gpt-4_1.txt	cupboard-drawer	explain	5	M	M	0.9	gpt-4	1	345	207	1	Maxi will look in the cupboard! Because that's where he left it.
cupboard-drawer_explain_6_F_M_0_gpt-3.5-turbo_1.txt	cupboard-drawer	explain	6	F	M	0.0	gpt-3.5-turbo	1	941	469	1	Maxi will probably look in the cupboard because that's where he left his chocolate. He might be surprised if he doesn't find it there.
cupboard-drawer_explain_6_F_M_0_gpt-4_1.txt	cupboard-drawer	explain	6	F	M	0.0	gpt-4	1	423	230	3	Maxi will look in the cupboard because that's where he left it. He doesn't know his mommy moved it to the drawer.
cupboard-drawer_explain_6_F_M_50_gpt-3.5-turbo_1.txt	cupboard-drawer	explain	6	F	M	0.5	gpt-3.5-turbo	1	752	370	1	Maxi will look in the cupboard because that's where he left the chocolate before going to the playground.
cupboard-drawer_explain_6_F_M_50_gpt-4_1.txt	cupboard-drawer	explain	6	F	M	0.5	gpt-4	1	393	216	1	Maxi will look in the cupboard because that's where he left it!
cupboard-drawer_explain_6_F_M_90_gpt-3.5-turbo_1.txt	cupboard-drawer	explain	6	F	M	0.9	gpt-3.5-turbo	1	1301	583	1	Daddy, Maxi will look for the chocolate where he left it, which is in the cupboard. He knows that he gave the chocolate to his mom, but he would expect it to still be in the cupboard because he didn't see his mom move it anywhere else.
cupboard-drawer_explain_6_F_M_90_gpt-4_1.txt	cupboard-drawer	explain	6	F	M	0.9	gpt-4	1	378	205	1	Maxi will look in the cupboard. That's where he left the chocolate!
cupboard-drawer_explain_6_M_M_0_gpt-3.5-turbo_1.txt	cupboard-drawer	explain	6	M	M	0.0	gpt-3.5-turbo	1	1492	676	1	Maxi will probably look in the cupboard where he left the chocolate. That's where he would expect to find it because that's where he put it. If it's not there, he might ask his mommy or look in other places where he usually keeps his treats.
cupboard-drawer_explain_6_M_M_0_gpt-4_1.txt	cupboard-drawer	explain	6	M	M	0.0	gpt-4	1	359	201	1	Maxi will look in the cupboard because that's where he left it.
cupboard-drawer_explain_6_M_M_50_gpt-3.5-turbo_1.txt	cupboard-drawer	explain	6	M	M	0.5	gpt-3.5-turbo	1	1713	645	1	Maxi will look in the cupboard because that's where you said his mommy put the chocolate. But remember, daddy, that's not what really happened. Maxi didn't have any chocolate, and his mommy didn't put it in the cupboard. Maybe we can pretend that Maxi is looking for a different snack, like a banana or a cookie.
cupboard-drawer_explain_6_M_M_50_gpt-4_1.txt	cupboard-drawer	explain	6	M	M	0.5	gpt-4	1	387	215	1	Maxi will look in the cupboard! Because that's where he left the chocolate.
cupboard-drawer_explain_6_M_M_90_gpt-3.5-turbo_1.txt	cupboard-drawer	explain	6	M	M	0.9	gpt-3.5-turbo	1	1176	541	3	Maxi will probably look in the cupboard, where he left the chocolate. He doesn't know that his mommy moved it to the drawer. So, he might feel surprised and confused when he doesn't find it where he left it.
cupboard-drawer_explain_6_M_M_90_gpt-4_1.txt	cupboard-drawer	explain	6	M	M	0.9	gpt-4	1	338	195	1	Maxi will look in the cupboard because that's where he left it!
cupboard-drawer_Mother-4y2m--45 (1)_4_M_F_0_gpt-3.5-turbo_1.txt	cupboard-drawer	Mother-4y2m--45 (1)	4	M	F	0.0	gpt-3.5-turbo	1	251	130	1	Maxi will look in the cupboard.
cupboard-drawer_Mother-4y2m--45 (1)_4_M_F_0_gpt-4_1.txt	cupboard-drawer	Mother-4y2m--45 (1)	4	M	F	0.0	gpt-4	1	104	74	1	in the cupboard.
cupboard-drawer_Mother-4y2m--45 (1)_4_M_F_50_gpt-3.5-turbo_1.txt	cupboard-drawer	Mother-4y2m--45 (1)	4	M	F	0.5	gpt-3.5-turbo	1	326	169	3	Maxi will look in the cupboard first, but he won't find it there because his mommy moved it to the drawer!
cupboard-drawer_Mother-4y2m--45 (1)_4_M_F_50_gpt-4_1.txt	cupboard-drawer	Mother-4y2m--45 (1)	4	M	F	0.5	gpt-4	1	184	122	1	In the cupboard!
cupboard-drawer_Mother-4y2m--45 (1)_4_M_F_90_gpt-3.5-turbo_1.txt	cupboard-drawer	Mother-4y2m--45 (1)	4	M	F	0.9	gpt-3.5-turbo	1	605	324	1	Maxi will look in the cupboard first because that's where he usually keeps his chocolate.
cupboard-drawer_Mother-4y2m--45 (1)_4_M_F_90_gpt-4_1.txt	cupboard-drawer	Mother-4y2m--45 (1)	4	M	F	0.9	gpt-4	1	173	126	1	In the cupboard!
cupboard-drawer_Mother-5y1m--41 (1)_5_M_F_0_gpt-3.5-turbo_1.txt	cupboard-drawer	Mother-5y1m--41 (1)	5	M	F	0.0	gpt-3.5-turbo	1	337	186	1	Maxi will look in the cupboard first, but he won't find the chocolate there.
cupboard-drawer_Mother-5y1m--41 (1)_5_M_F_0_gpt-4_1.txt	cupboard-drawer	Mother-5y1m--41 (1)	5	M	F	0.0	gpt-4	1	160	108	1	In the cupboard!
cupboard-drawer_Mother-5y1m--41 (1)_5_M_F_50_gpt-3.5-turbo_1.txt	cupboard-drawer	Mother-5y1m--41 (1)	5	M	F	0.5	gpt-3.5-turbo	1	379	210	3	Maxi will look in the cupboard first, but he won't find it there because his mommy moved it to the drawer.
cupboard-drawer_Mother-5y1m--41 (1)_5_M_F_50_gpt-4_1.txt	cupboard-drawer	Mother-5y1m--41 (1)	5	M	F	0.5	gpt-4	1	133	98	1	In the cupboard.
cupboard-drawer_Mother-5y1m--41 (1)_5_M_F_90_gpt-3.5-turbo_1.txt	cupboard-drawer	Mother-5y1m--41 (1)	5	M	F	0.9	gpt-3.5-turbo	1	418	246	1	Maxi will probably look in the cupboard first, since that's where he usually puts his chocolate.
cupboard-drawer_Mother-5y1m--41 (1)_5_M_F_90_gpt-4_1.txt	cupboard-drawer	Mother-5y1m--41 (1)	5	M	F	0.9	gpt-4	1	191	120	1	In the cupboard!
cupboard-drawer_Mother-5y1m--46 (1)_5_M_F_0_gpt-3.5-turbo_1.txt	cupboard-drawer	Mother-5y1m--46 (1)	5	M	F	0.0	gpt-3.5-turbo	1	475	249	1	Maxi will look in the cupboard first, because that's where he left the chocolate.
cupboard-drawer_Mother-5y1m--46 (1)_5_M_F_0_gpt-4_1.txt	cupboard-drawer	Mother-5y1m--46 (1)	5	M	F	0.0	gpt-4	1	183	108	1	In the cupboard!
cupboard-drawer_Mother-5y1m--46 (1)_5_M_F_50_gpt-3.5-turbo_1.txt	cupboard-drawer	Mother-5y1m--46 (1)	5	M	F	0.5	gpt-3.5-turbo	1	453	236	1	Maxi will look in the cupboard, where he left the chocolate before going to the playground.
cupboard-drawer_Mother-5y1m--46 (1)_5_M_F_50_gpt-4_1.txt	cupboard-drawer	Mother-5y1m--46 (1)	5	M	F	0.5	gpt-4	1	64	55	1	In the cupboard!
cupboard-drawer_Mother-5y1m--46 (1)_5_M_F_90_gpt-3.5-turbo_1.txt	cupboard-drawer	Mother-5y1m--46 (1)	5	M	F	0.9	gpt-3.5-turbo	1	788	389	1	Maxi will probably look in the cupboard where he left the chocolate. Let's show him where it is and give him a delicious surprise!
cupboard-drawer_Mother-5y1m--46 (1)_5_M_F_90_gpt-4_1.txt	cupboard-drawer	Mother-5y1m--46 (1)	5	M	F	0.9	gpt-4	1	238	154	1	In the cupboard! Because that's where he left it.
cupboard-drawer_plain_1_F_M_0_gpt-3.5-turbo_1.txt	cupboard-drawer	plain	1	F	M	0.0	gpt-3.5-turbo	1	164	96	1	(thinks for a moment) Cup-board! Maxi look cup-board!
cupboard-drawer_plain_1_F_M_0_gpt-4_1.txt	cupboard-drawer	plain	1	F	M	0.0	gpt-4	1	93	55	1	Cup-bo!
cupboard-drawer_plain_1_F_M_50_gpt-3.5-turbo_1.txt	cupboard-drawer	plain	1	F	M	0.5	gpt-3.5-turbo	1	178	102	2	Maxi! Choco! Look! Draw-er!
cupboard-drawer_plain_1_F_M_50_gpt-4_1.txt	cupboard-drawer	plain	1	F	M	0.5	gpt-4	1	244	134	1	Cup! Cup! *points at the imaginary cupboard*
cupboard-drawer_plain_1_F_M_90_gpt-3.5-turbo_1.txt	cupboard-drawer	plain	1	F	M	0.9	gpt-3.5-turbo	1	266	145	2	Maxi look! Where chocolate? Drawer! Find!
cupboard-drawer_plain_1_F_M_90_gpt-4_1.txt	cupboard-drawer	plain	1	F	M	0.9	gpt-4	1	289	161	1	Cupboard! *points at imagined cupboard*
cupboard-drawer_plain_1_M_M_0_gpt-3.5-turbo_1.txt	cupboard-drawer	plain	1	M	M	0.0	gpt-3.5-turbo	1	125	55	2	(looks around) Maxi! (points to the drawer) Chocolate!
cupboard-drawer_plain_1_M_M_0_gpt-4_1.txt	cupboard-drawer	plain	1	M	M	0.0	gpt-4	1	93	55	1	Cup-bo!
cupboard-drawer_plain_1_M_M_50_gpt-3.5-turbo_1.txt	cupboard-drawer	plain	1	M	M	0.5	gpt-3.5-turbo	1	151	90	2	(thinks for a moment) Maxi look... drawer! (points towards the imaginary drawer) Chocolate!
cupboard-drawer_plain_1_M_M_50_gpt-4_1.txt	cupboard-drawer	plain	1	M	M	0.5	gpt-4	1	158	80	1	Maxi...Choco...Cup...cup...
cupboard-drawer_plain_1_M_M_90_gpt-3.5-turbo_1.txt	cupboard-drawer	plain	1	M	M	0.9	gpt-3.5-turbo	1	232	132	1	(pauses and looks around) Maxi look in cupboard! Maxi want chocolate!
cupboard-drawer_plain_1_M_M_90_gpt-4_1.txt	cupboard-drawer	plain	1	M	M	0.9	gpt-4	1	204	86	1	Ma-Maxi! Cu-Cu-Cu... Choco... Maxi!
cupboard-drawer_plain_2_F_M_0_gpt-3.5-turbo_1.txt	cupboard-drawer	plain	2	F	M	0.0	gpt-3.5-turbo	1	327	150	1	Maxi look in cupboard! Maxi want chocolate!
cupboard-drawer_plain_2_F_M_0_gpt-4_1.txt	cupboard-drawer	plain	2	F	M	0.0	gpt-4	1	220	113	1	Maxi... Cup... Cupboard!
cupboard-drawer_plain_2_F_M_50_gpt-3.5-turbo_1.txt	cupboard-drawer	plain	2	F	M	0.5	gpt-3.5-turbo	1	329	176	1	Maxi look in the cupboard for chocolate! Maxi wants chocolate!
cupboard-drawer_plain_2_F_M_50_gpt-4_1.txt	cupboard-drawer	plain	2	F	M	0.5	gpt-4	1	219	121	1	Maxi! Look... Cup...board!
cupboard-drawer_plain_2_F_M_90_gpt-3.5-turbo_1.txt	cupboard-drawer	plain	2	F	M	0.9	gpt-3.5-turbo	1	391	196	1	Maxi look in the cupboard for chocolate! Maxi wants chocolate!
cupboard-drawer_plain_2_F_M_90_gpt-4_1.txt	cupboard-drawer	plain	2	F	M	0.9	gpt-4	1	249	147	1	Cup...Cup...Cupboard! *giggles*
cupboard-drawer_plain_2_M_M_0_gpt-3.5-turbo_1.txt	cupboard-drawer	plain	2	M	M	0.0	gpt-3.5-turbo	1	315	142	1	Maxi look cupboard! Maxi want chocolate!
cupboard-drawer_plain_2_M_M_0_gpt-4_1.txt	cupboard-drawer	plain	2	M	M	0.0	gpt-4	1	235	110	1	Maxi... Maxi... Cup... Cupboard!
cupboard-drawer_plain_2_M_M_50_gpt-3.5-turbo_1.txt	cupboard-drawer	plain	2	M	M	0.5	gpt-3.5-turbo	1	198	109	1	Maxi look! Choco! Cupboard!
cupboard-drawer_plain_2_M_M_50_gpt-4_1.txt	cupboard-drawer	plain	2	M	M	0.5	gpt-4	1	192	108	1	Maxi... Maxi look... cup... cupboard!
cupboard-drawer_plain_2_M_M_90_gpt-3.5-turbo_1.txt	cupboard-drawer	plain	2	M	M	0.9	gpt-3.5-turbo	1	348	174	1	Maxi look in cupboard! Find chocolate! Yay, chocolate!
cupboard-drawer_plain_2_M_M_90_gpt-4_1.txt	cupboard-drawer	plain	2	M	M	0.9	gpt-4	1	202	93	1	Maxi look cupboad! Choco cupboad!
cupboard-drawer_plain_3_F_M_0_gpt-3.5-turbo_1.txt	cupboard-drawer	plain	3	F	M	0.0	gpt-3.5-turbo	1	696	343	1	Maxi will look in the cupboard first because that's where he left it. But he won't find it there because his mommy took it and put it in the drawer. Maxi will be surprised!
cupboard-drawer_plain_3_F_M_0_gpt-4_1.txt	cupboard-drawer	plain	3	F	M	0.0	gpt-4	1	315	173	1	Maxi look cupboard! But no choco. Choco in drawer!
cupboard-drawer_plain_3_F_M_50_gpt-3.5-turbo_1.txt	cupboard-drawer	plain	3	F	M	0.5	gpt-3.5-turbo	1	748	348	1	Maxi will look in the cupboard first, because that's where he left it. But he won't find it there because his mommy took it. Then he might look in the drawer and hopefully find his chocolate there!
cupboard-drawer_plain_3_F_M_50_gpt-4_1.txt	cupboard-drawer	plain	3	F	M	0.5	gpt-4	1	321	178	1	Maxi look in cupboard! But choco not there! Choco in drawer!
cupboard-drawer_plain_3_F_M_90_gpt-3.5-turbo_1.txt	cupboard-drawer	plain	3	F	M	0.9	gpt-3.5-turbo	1	945	435	1	Maxi is back! Yay! I think Maxi will look in the cupboard first, because that's where he left the chocolate. But uh-oh, it's not there anymore! Maybe he'll check the drawer next, since that's where his mommy put it.
cupboard-drawer_plain_3_F_M_90_gpt-4_1.txt	cupboard-drawer	plain	3	F	M	0.9	gpt-4	1	445	251	1	In the cupboard! Because Maxi put it there! He don't know mommy moved it!
cupboard-drawer_plain_3_M_M_0_gpt-3.5-turbo_1.txt	cupboard-drawer	plain	3	M	M	0.0	gpt-3.5-turbo	1	669	323	1	Maxi will look in the cupboard first because that's where he put the chocolate before he went to the playground. Maybe he'll find it there!
cupboard-drawer_plain_3_M_M_0_gpt-4_1.txt	cupboard-drawer	plain	3	M	M	0.0	gpt-4	1	272	155	1	Maxi look cupboard! But no chocolate! Chocolate in drawer!
cupboard-drawer_plain_3_M_M_50_gpt-3.5-turbo_1.txt	cupboard-drawer	plain	3	M	M	0.5	gpt-3.5-turbo	1	710	335	1	Maxi will look in the cupboard first because that's where he left his chocolate. But he won't find it there because his mommy took it and put it in the drawer. Maxi will be surprised!
cupboard-drawer_plain_3_M_M_50_gpt-4_1.txt	cupboard-drawer	plain	3	M	M	0.5	gpt-4	1	392	200	1	Maxi look in cupboard! But chocolate in drawer. I tell Maxi!
cupboard-drawer_plain_3_M_M_90_gpt-3.5-turbo_1.txt	cupboard-drawer	plain	3	M	M	0.9	gpt-3.5-turbo	1	706	352	1	Maxi will look in the cupboard! That's where he left his chocolate! I hope he can find it and be happy again!
cupboard-drawer_plain_3_M_M_90_gpt-4_1.txt	cupboard-drawer	plain	3	M	M	0.9	gpt-4	1	317	175	1	Maxi look cupboard! But choco not there... Choco in drawer!
cupboard-drawer_plain_4_F_M_0_gpt-3.5-turbo_1.txt	cupboard-drawer	plain	4	F	M	0.0	gpt-3.5-turbo	1	582	279	1	Maxi will look in the cupboard first because that's where he put the chocolate before he went to the playground.
cupboard-drawer_plain_4_F_M_0_gpt-4_1.txt	cupboard-drawer	plain	4	F	M	0.0	gpt-4	1	497	276	1	Maxi will look in the cupboard! Because that's where he left it, daddy.
cupboard-drawer_plain_4_F_M_50_gpt-3.5-turbo_1.txt	cupboard-drawer	plain	4	F	M	0.5	gpt-3.5-turbo	1	600	302	1	Maxi will look in the cupboard first because that's where he put his chocolate before he went to the playground.
cupboard-drawer_plain_4_F_M_50_gpt-4_1.txt	cupboard-drawer	plain	4	F	M	0.5	gpt-4	1	564	274	1	Maxi will look in the cupboard, daddy. But the chocolate is not there, it's in the drawer. Poor Maxi!
cupboard-drawer_plain_4_F_M_90_gpt-3.5-turbo_1.txt	cupboard-drawer	plain	4	F	M	0.9	gpt-3.5-turbo	1	683	340	1	Maxi is back! Yay! I think Maxi will look in the cupboard for his chocolate. That's where he put it before, right daddy?
cupboard-drawer_plain_4_F_M_90_gpt-4_1.txt	cupboard-drawer	plain	4	F	M	0.9	gpt-4	1	376	214	1	In the cupboard! Because that's where he put it!
cupboard-drawer_plain_4_M_M_0_gpt-3.5-turbo_1.txt	cupboard-drawer	plain	4	M	M	0.0	gpt-3.5-turbo	1	702	345	1	Maxi will look in the cupboard first because that's where he left it. But when he doesn't find it there, he will look in the drawer where his mommy hid it.
cupboard-drawer_plain_4_M_M_0_gpt-4_1.txt	cupboard-drawer	plain	4	M	M	0.0	gpt-4	1	508	243	1	Maxi will look in the cupboard! But chocolate is not there, it's in the drawer. Maxi will be sad.
cupboard-drawer_plain_4_M_M_50_gpt-3.5-turbo_1.txt	cupboard-drawer	plain	4	M	M	0.5	gpt-3.5-turbo	1	626	317	1	Maxi will look in the cupboard first, but he won't find it there because his mommy took it. Then he might look in the drawer and hopefully find his chocolate!
cupboard-drawer_plain_4_M_M_50_gpt-4_1.txt	cupboard-drawer	plain	4	M	M	0.5	gpt-4	1	475	237	1	Maxi will look in the cupboard! But chocolate is in the drawer! Poor Maxi.
cupboard-drawer_plain_4_M_M_90_gpt-3.5-turbo_1.txt	cupboard-drawer	plain	4	M	M	0.9	gpt-3.5-turbo	1	723	366	1	Maxi will look in the cupboard, Daddy! That's where he usually keeps his chocolate.
cupboard-drawer_plain_4_M_M_90_gpt-4_1.txt	cupboard-drawer	plain	4	M	M	0.9	gpt-4	1	422	229	1	In the cupboard! Because that's where he put it!
cupboard-drawer_plain_5_F_M_0_gpt-3.5-turbo_1.txt	cupboard-drawer	plain	5	F	M	0.0	gpt-3.5-turbo	1	668	351	1	Maxi will look in the cupboard first because that's where he left it. But when he doesn't find it there, he will probably check the drawer next. I hope he finds his chocolate soon!
cupboard-drawer_plain_5_F_M_0_gpt-4_1.txt	cupboard-drawer	plain	5	F	M	0.0	gpt-4	1	522	268	1	Maxi will look in the cupboard! Because that's where he left it. But he won't find it there because his mommy moved it to the drawer!
cupboard-drawer_plain_5_F_M_50_gpt-3.5-turbo_1.txt	cupboard-drawer	plain	5	F	M	0.5	gpt-3.5-turbo	1	769	397	1	Maxi will probably look in the cupboard first, because that's where he left it. But when he doesn't find it there, he might check the drawer. I hope he finds it soon!
cupboard-drawer_plain_5_F_M_50_gpt-4_1.txt	cupboard-drawer	plain	5	F	M	0.5	gpt-4	1	502	245	1	Maxi will look in the cupboard, daddy. But the chocolate is not there, it's in the drawer!
cupboard-drawer_plain_5_F_M_90_gpt-3.5-turbo_1.txt	cupboard-drawer	plain	5	F	M	0.9	gpt-3.5-turbo	1	1023	461	1	Maxi will look in the cupboard first because that's where he put his chocolate. But it's not there anymore because his mommy took it and put it in the drawer. Maxi will be surprised when he can't find it there. Daddy, I hope Maxi's mommy gives the chocolate back to him soon.
cupboard-drawer_plain_5_F_M_90_gpt-4_1.txt	cupboard-drawer	plain	5	F	M	0.9	gpt-4	1	697	360	1	Maxi will look in the cupboard, daddy, because that's where he left it! But it's not there anymore. It's in the drawer!
cupboard-drawer_plain_5_M_M_0_gpt-3.5-turbo_1.txt	cupboard-drawer	plain	5	M	M	0.0	gpt-3.5-turbo	1	586	299	1	Maxi will look in the cupboard first because that's where he put the chocolate before he went to the playground.
cupboard-drawer_plain_5_M_M_0_gpt-4_1.txt	cupboard-drawer	plain	5	M	M	0.0	gpt-4	1	565	290	1	Maxi will look in the cupboard, daddy! Because that's where he put it. But it's not there anymore!
cupboard-drawer_plain_5_M_M_50_gpt-3.5-turbo_1.txt	cupboard-drawer	plain	5	M	M	0.5	gpt-3.5-turbo	1	779	396	1	Maxi is back! Yay! He's probably going to look in the cupboard first because that's where he left it. I hope he finds his chocolate there.
cupboard-drawer_plain_5_M_M_50_gpt-4_1.txt	cupboard-drawer	plain	5	M	M	0.5	gpt-4	1	644	304	1	Maxi will look in the cupboard, daddy! Because that's where he put his chocolate. But it's not there anymore, it's in the drawer!
cupboard-drawer_plain_5_M_M_90_gpt-3.5-turbo_1.txt	cupboard-drawer	plain	5	M	M	0.9	gpt-3.5-turbo	1	726	365	1	Maxi will look in the cupboard because that's where he usually keeps his chocolate. But it's not there anymore because his mommy put it in the drawer!
cupboard-drawer_plain_5_M_M_90_gpt-4_1.txt	cupboard-drawer	plain	5	M	M	0.9	gpt-4	1	601	331	1	Maxi will look in the cupboard! Because that's where he put it. But it's not there anymore! Oh no!
cupboard-drawer_plain_6_F_M_0_gpt-3.5-turbo_1.txt	cupboard-drawer	plain	6	F	M	0.0	gpt-3.5-turbo	1	685	342	1	Maxi will look in the cupboard because that's where he left his chocolate. But it's not there anymore because his mommy took it and put it in the drawer. Maxi will be surprised!
cupboard-drawer_plain_6_F_M_0_gpt-4_1.txt	cupboard-drawer	plain	6	F	M	0.0	gpt-4	1	583	295	1	Maxi will look in the cupboard! Because that's where he left it, daddy. But he won't find it there. His mommy moved it to the drawer!
cupboard-drawer_plain_6_F_M_50_gpt-3.5-turbo_1.txt	cupboard-drawer	plain	6	F	M	0.5	gpt-3.5-turbo	1	766	400	1	Maxi will probably look in the cupboard first because that's where he left it. But when he doesn't find it there, he might check other places like the drawer. I hope he finds it soon!
cupboard-drawer_plain_6_F_M_50_gpt-4_1.txt	cupboard-drawer	plain	6	F	M	0.5	gpt-4	1	605	306	1	Maxi will look in the cupboard, because that's where he left it. But he won't find it there because his mommy moved it to the drawer!
cupboard-drawer_plain_6_F_M_90_gpt-3.5-turbo_1.txt	cupboard-drawer	plain	6	F	M	0.9	gpt-3.5-turbo	1	837	433	1	Maxi will look in the cupboard first, because that's where he left it. But when he doesn't find it there, he might get sad and wonder where it went. Oh no, I hope he finds it soon!
cupboard-drawer_plain_6_F_M_90_gpt-4_1.txt	cupboard-drawer	plain	6	F	M	0.9	gpt-4	1	624	319	1	Maxi will look in the cupboard! Because that's where he left his chocolate!
cupboard-drawer_plain_6_M_M_0_gpt-3.5-turbo_1.txt	cupboard-drawer	plain	6	M	M	0.0	gpt-3.5-turbo	1	914	463	1	Maxi will probably look in the cupboard first, because that's where he left his chocolate. But when he doesn't find it there, he might start looking in other places like the drawer. I hope he finds it soon!
cupboard-drawer_plain_6_M_M_0_gpt-4_1.txt	cupboard-drawer	plain	6	M	M	0.0	gpt-4	1	653	317	1	Maxi will look in the cupboard because that's where he left it. But he won't find it there because his mommy moved it to the drawer!
cupboard-drawer_plain_6_M_M_50_gpt-3.5-turbo_1.txt	cupboard-drawer	plain	6	M	M	0.5	gpt-3.5-turbo	1	596	311	1	Maxi will look in the cupboard, because that's where he left the chocolate before he went to the playground.
cupboard-drawer_plain_6_M_M_50_gpt-4_1.txt	cupboard-drawer	plain	6	M	M	0.5	gpt-4	1	562	302	1	Maxi will look in the cupboard! Because that's where he left it!
cupboard-drawer_plain_6_M_M_90_gpt-3.5-turbo_1.txt	cupboard-drawer	plain	6	M	M	0.9	gpt-3.5-turbo	1	727	367	1	Maxi will look in the cupboard because that's where he put the chocolate earlier. But oh no, he won't find it there because his mommy took it and put it in the drawer!
cupboard-drawer_plain_6_M_M_90_gpt-4_1.txt	cupboard-drawer	plain	6	M	M	0.9	gpt-4	1	642	326	1	Maxi will look in the cupboard! Because that's where he left it. But, oh no, he won't find it there because his mommy moved it to the drawer!
