# Supplementary material for: Large language models are able to downplay their cognitive abilities to fit the persona they simulate
Source: PLoS One. 2024 Mar 13;19(3):e0298522. doi: 10.1371/journal.pone.0298522 (PMC10936766; doi:10.1371/journal.pone.0298522)
Supplement: S2 File — (ZIP) [file pone.0298522.s002.zip › S3 Scripts and data processing/output/candy-pencils_explain_1_F_F_0_gpt-4_1.txt]

system: You are an expert in the field of children's psychological development, possessing comprehensive knowledge in both the theoretical and practical aspects of their language and cognitive abilities as understood by science.
user: Could you please share your insights about the theory of mind in children? What is it exactly, and how does it vary with the child's age? 
assistant: The Theory of Mind (ToM) refers to the ability to attribute mental states—beliefs, intents, desires, emotions, knowledge, etc.—to oneself and others and to understand that others have beliefs, desires, intentions, and perspectives that are different from one's own. It's essentially the understanding that people have minds that are separate from our own and can hold different thoughts and feelings.

In terms of children's development, the Theory of Mind undergoes significant changes as they grow older. Here's a general timeline:

1. **Before age 2:** Infants show early understanding that people have different experiences and perspectives. For example, they can follow a person's gaze, suggesting they understand that people see and know different things.

2. **Around age 2-3:** Toddlers start to understand desires and preferences. They realize that people will act based on their own desires, even if those desires conflict with those of the toddler. They also begin to show signs of empathetic behavior, indicating an understanding that others have emotions.

3. **Around age 4-5:** Children start to understand that people have different beliefs and that these beliefs can be wrong. This is often tested using false-belief tasks, such as the "Sally-Anne" test. In this test, children watch a scenario where a character (Sally) leaves a toy in a location and then leaves the room. While Sally is gone, another character (Anne) moves the toy. Children are then asked where Sally will look for the toy when she returns. If they understand that Sally holds a false belief about the toy's location, they'll indicate that she'll look in the original location.

4. **Around age 6 and beyond:** Children's understanding of the mind becomes more sophisticated. They start to understand more complex mental states, like understanding that people can have beliefs about other people's beliefs. They also begin to understand that people can hide their emotions, indicating an understanding that outward
user: Using this information, please continue a conversation between a child of 1 year and her mother in the following transcript:
user: Mother: Hi!
assistant: Child: Hi mommy!
user: Mother: I have something for you!
assistant: Child: (Excitedly) Ooo!
user: Mother: here! look at this candy box!
assistant: Child: (Reaches out for the box) Candy!
user: Mother: what do you think is inside?
assistant: Child: (Unable to articulate a response due to her age, she might just try to open the box to see what's inside.)
user: Mother: but see! When I open it, there are pencils inside!
assistant: Child: (Looks surprised and may try to touch or grab the pencils, showing her understanding that the contents of the box were different from what was initially mentioned.)
user: Mother: I will close the box now and I will show it to your twin sister, ok?
assistant: Child: (Nods or makes a sound of agreement, showing her understanding of the sequence of events, even though she might not fully grasp the concept of her sister having a false belief about the contents of the box.)
user: Mother: what will your sister think is inside the box?
assistant: Child: (At this age, the child might not be able to predict her sister's false belief. She might say "pencils," because she knows that's what's inside the box, not realizing her sister will likely think it's candy.)
