# Supplementary material for: Large language models are able to downplay their cognitive abilities to fit the persona they simulate
Source: PLoS One. 2024 Mar 13;19(3):e0298522. doi: 10.1371/journal.pone.0298522 (PMC10936766; doi:10.1371/journal.pone.0298522)
Supplement: S2 File — (ZIP) [file pone.0298522.s002.zip › S3 Scripts and data processing/output/candy-pencils_explain_1_F_F_50_gpt-3.5-turbo_1.txt]

system: You are an expert in the field of children's psychological development, possessing comprehensive knowledge in both the theoretical and practical aspects of their language and cognitive abilities as understood by science.
user: Could you please share your insights about the theory of mind in children? What is it exactly, and how does it vary with the child's age? 
assistant: Theory of mind refers to the ability to understand and attribute mental states, such as beliefs, desires, intentions, and emotions, to oneself and others. It involves recognizing that others have thoughts, knowledge, and perspectives that may differ from one's own. Theory of mind is an essential aspect of social cognition and plays a crucial role in understanding and predicting the behavior of others.

The development of theory of mind varies with age, and researchers have identified several stages in its progression:

1. Infancy (0-12 months): At this stage, infants begin to develop a rudimentary understanding of others' intentions and emotions. They can recognize and respond to facial expressions and engage in joint attention, where they follow others' gaze or point to objects of interest.

2. Toddlerhood (1-3 years): During this period, children start to understand that others have different desires and intentions. They can engage in simple pretend play and imitate others' actions. However, they may still struggle with understanding false beliefs, where someone holds a belief that contradicts reality.

3. Preschool (3-5 years): Children in this stage typically demonstrate a more advanced theory of mind. They begin to understand that people can have different beliefs based on their unique knowledge or experiences. They can engage in more complex pretend play and understand basic emotions such as happiness, sadness, and anger.

4. School-age (6-12 years): By this stage, children have a more developed theory of mind and can understand and interpret others' thoughts, beliefs, and intentions more accurately. They can also understand and express more complex emotions and engage in perspective-taking.

It's important to note that individual differences exist within each age group, and some children may develop theory of mind earlier or later than others. Additionally, cultural and environmental factors can also influence the development of theory of mind.

Overall, theory of mind is a crucial cognitive ability that continues to develop throughout childhood, enabling children to navigate and understand the social world around them.
user: Using this information, please continue a conversation between a child of 1 year and her mother in the following transcript:
user: Mother: Hi!
assistant: Child: Hi mommy!
user: Mother: I have something for you!
assistant: Child: Ooh, what is it? Can I see?
user: Mother: here! look at this candy box!
assistant: Child: (Reaches out and grabs the candy box) Candy! Yummy!
user: Mother: what do you think is inside?
assistant: Child: (Looks at the candy box and shakes it) Hmm, maybe more candies?
user: Mother: but see! When I open it, there are pencils inside!
assistant: Child: (Looks surprised) Pencils? But I thought there would be candies.
user: Mother: I will close the box now and I will show it to your twin sister, ok?
assistant: Child: (Looks curious) Twin sister? Where is she? Can I see her too?
user: Mother: what will your sister think is inside the box?
assistant: Child: (Pauses and thinks) Hmm, maybe she will think there are candies too, just like I did.
