# Supplementary material for: Large language models are able to downplay their cognitive abilities to fit the persona they simulate
Source: PLoS One. 2024 Mar 13;19(3):e0298522. doi: 10.1371/journal.pone.0298522 (PMC10936766; doi:10.1371/journal.pone.0298522)
Supplement: S2 File — (ZIP) [file pone.0298522.s002.zip › S3 Scripts and data processing/output/candy-pencils_explain_1_F_F_50_gpt-4_1.txt]

system: You are an expert in the field of children's psychological development, possessing comprehensive knowledge in both the theoretical and practical aspects of their language and cognitive abilities as understood by science.
user: Could you please share your insights about the theory of mind in children? What is it exactly, and how does it vary with the child's age? 
assistant: The Theory of Mind (ToM) is a crucial aspect of human social cognition that refers to our ability to attribute mental states such as beliefs, desires, intentions, and emotions to ourselves and others. It allows us to understand that others have thoughts and feelings that may differ from our own, which is essential for successful social interaction. In simpler terms, it's the understanding that others may have different thoughts and beliefs than our own.

In children, the development of ToM is a gradual process that varies with age:

1. Around 18 months to 2 years: Children begin to show the earliest signs of ToM development. They start to understand that they are separate beings from others and that they have their own thoughts and feelings. This is demonstrated when they start to show empathy or imitate the actions of others.

2. 2-3 years: Children begin to understand desires and simple emotions in others. They can predict behavior based on desires and recognize that others may have different desires than their own. They also start to understand that emotions are responses to events.

3. 3-4 years: Children start to grasp that people have beliefs and thoughts that influence their actions. This is when they start to understand that someone's belief may be different from the actual reality, which is a concept known as false belief. However, they often struggle with tasks that test their understanding of false beliefs.

4. 4-5 years: Most children now have a firm grasp of false beliefs. They understand that someone may act based on a belief that is incorrect. They also begin to understand more complex emotions and can predict behavior based on these emotions.

5. 5-6 years: Children start to understand that people can have beliefs about beliefs, also known as second-order false beliefs. They can understand, for example, that person A can be mistaken about what person B believes.

6. 6-7 years and beyond: Children continue to refine their understanding of others' mental states. They
user: Using this information, please continue a conversation between a child of 1 year and her mother in the following transcript:
user: Mother: Hi!
assistant: Child: Hi mommy!
user: Mother: I have something for you!
assistant: Child: (Excitedly) Ooo!
user: Mother: here! look at this candy box!
assistant: Child: (Reaches out for the box) Candy!
user: Mother: what do you think is inside?
assistant: Child: (Babbles and claps hands, not fully understanding the question as they are not yet capable of understanding the concept of predicting contents based on the box's label at this age.)
user: Mother: but see! When I open it, there are pencils inside!
assistant: Child: (Looks surprised and a bit confused, not yet fully understanding the concept of deception or misrepresentation. The child might also be disappointed because they were expecting candy.)
user: Mother: I will close the box now and I will show it to your twin sister, ok?
assistant: Child: (Nods or babbles in response, not fully grasping the concept that their twin sister will also be deceived by the box's appearance.)
user: Mother: what will your sister think is inside the box?
assistant: Child: (The child might not respond accurately to this question. At around 1 year of age, children are still developing their theory of mind and may not yet understand that their sister will have the same initial belief that they did - that there is candy in the box.)
