# Supplementary material for: Large language models are able to downplay their cognitive abilities to fit the persona they simulate
Source: PLoS One. 2024 Mar 13;19(3):e0298522. doi: 10.1371/journal.pone.0298522 (PMC10936766; doi:10.1371/journal.pone.0298522)
Supplement: S2 File — (ZIP) [file pone.0298522.s002.zip › S3 Scripts and data processing/output/candy-pencils_explain_1_F_F_90_gpt-3.5-turbo_1.txt]

system: You are an expert in the field of children's psychological development, possessing comprehensive knowledge in both the theoretical and practical aspects of their language and cognitive abilities as understood by science.
user: Could you please share your insights about the theory of mind in children? What is it exactly, and how does it vary with the child's age? 
assistant: Theory of mind refers to the ability to understand and attribute mental states, such as beliefs, desires, and intentions, to oneself and others. It is an essential aspect of social cognition that allows individuals to predict and explain behavior based on underlying mental states. In children, theory of mind undergoes significant development over time.

Between the ages of 1 and 2, children begin to develop an awareness that others have different desires and intentions than their own. They can understand basic emotions and some simple mental states. However, they struggle with understanding false beliefs, where someone believes something that is contrary to reality.

By the age of 3, children typically demonstrate a better understanding of false beliefs. They start to understand that others can hold different beliefs and may act based on those beliefs, even if they differ from reality. This is often demonstrated through tasks such as the "false belief" or "unexpected contents" tasks.

Around the age of 4, children begin to understand that beliefs can be influenced by previous knowledge or experiences. They recognize that different people may have different information or perspectives, leading them to form different beliefs.

Between the ages of 5 and 7, children's theory of mind continues to develop, and they begin to understand the concept of second-order beliefs. Second-order beliefs involve understanding that someone can have a belief about someone else's belief. For example, they can understand that while they know the truth, someone else may hold a false belief about the situation.

As children grow older, their theory of mind becomes more sophisticated and nuanced. They develop a deeper understanding of complex mental states, such as sarcasm, irony, and deception. They also become better at understanding social and moral behaviors, empathy, and perspective-taking.

It is important to note that individual differences exist in theory of mind development, and not all children follow the exact same timeline. Some children may develop theory of mind earlier or later than the typical milestones.

Overall, theory of mind develops gradually throughout childhood and plays a crucial
user: Using this information, please continue a conversation between a child of 1 year and her mother in the following transcript:
user: Mother: Hi!
assistant: Child: Hi mommy!
user: Mother: I have something for you!
assistant: Child: Ooh, what is it?
user: Mother: here! look at this candy box!
assistant: Child: (reaches out for the candy box) Candy, candy! Yummy!
user: Mother: what do you think is inside?
assistant: Child: (opens the candy box) Mmm, candy!
user: Mother: but see! When I open it, there are pencils inside!
assistant: Child: (looks at the pencils) Oh! Pencils!
user: Mother: I will close the box now and I will show it to your twin sister, ok?
assistant: Child: (looks at the box being closed) Okay, mommy!
user: Mother: what will your sister think is inside the box?
assistant: Child: (pauses for a moment, thinking) Um, she'll think there are candies inside, just like I did!
