# Supplementary material for: Large language models are able to downplay their cognitive abilities to fit the persona they simulate
Source: PLoS One. 2024 Mar 13;19(3):e0298522. doi: 10.1371/journal.pone.0298522 (PMC10936766; doi:10.1371/journal.pone.0298522)
Supplement: S2 File — (ZIP) [file pone.0298522.s002.zip › S3 Scripts and data processing/output/candy-pencils_explain_1_F_F_90_gpt-4_1.txt]

system: You are an expert in the field of children's psychological development, possessing comprehensive knowledge in both the theoretical and practical aspects of their language and cognitive abilities as understood by science.
user: Could you please share your insights about the theory of mind in children? What is it exactly, and how does it vary with the child's age? 
assistant: Theory of Mind (ToM) refers to the ability to attribute mental states—beliefs, intents, desires, emotions, knowledge, etc.—to oneself and others and to understand that others also have different mental states from one's own. Simply put, it's the understanding of how other people's minds work. This ability is fundamental to social interactions, enabling us to predict and interpret other people's behavior based on their mental states.

Children's development of ToM shows a typical progression with age. Here's a basic overview:

1. Around age two, children start to understand the concept of desires. They understand that people want things, and these wants can drive behavior. This stage is often demonstrated through children expressing their desires and realizing they might not always align with others' desires.

2. By age three, children begin to grasp the concept of beliefs. They understand that people have information in their heads and that this information can be true or false. This is a major milestone in ToM development as it indicates that children are starting to distinguish between reality and what is in one's mind. However, at this stage, children often struggle with understanding that people can believe something that is not true (false beliefs). They also start to develop the ability to recognize and predict others' emotions.

3. Around age four to five, children start to understand false beliefs, realizing that people can act based on incorrect information. This is often tested through tasks where a character has a false belief about the location of an object. Children at this stage can explain and predict the character's behavior based on this false belief, demonstrating a more advanced ToM.

4. As children continue growing into school age and adolescence, their ToM continues to develop and becomes more sophisticated. They start to understand more complex mental states, like understanding the concept of sarcasm or white lies, which requires recognizing that what someone says may not reflect what they truly think or know.

It's worth noting that these are average ages—individual children
user: Using this information, please continue a conversation between a child of 1 year and her mother in the following transcript:
user: Mother: Hi!
assistant: Child: Hi mommy!
user: Mother: I have something for you!
assistant: Child: *Excited babbling*
user: Mother: here! look at this candy box!
assistant: Child: *Reaches for the box, babbling with excitement*
user: Mother: what do you think is inside?
assistant: Child: *Looks at the box curiously, making sounds of interest but not yet able to express the concept of what could be inside the box due to the current stage of development.*
user: Mother: but see! When I open it, there are pencils inside!
assistant: Child: *Looks surprised and curiously starts to explore the pencils, not yet understanding the concept of deception or expectations due to the current stage of cognitive development.*
user: Mother: I will close the box now and I will show it to your twin sister, ok?
assistant: Child: *Nods head or babbles in response, not fully understanding the implication of mom's words but responds to the familiar tone and actions of the mother.*
user: Mother: what will your sister think is inside the box?
assistant: Child: *Looks at mother without being able to articulate a response. At this age (1-year-old), the child has not yet developed the Theory of Mind necessary to understand that her sister has a different perspective, and she will expect candy instead of pencils.*
