# Supplementary material for: Large language models are able to downplay their cognitive abilities to fit the persona they simulate
Source: PLoS One. 2024 Mar 13;19(3):e0298522. doi: 10.1371/journal.pone.0298522 (PMC10936766; doi:10.1371/journal.pone.0298522)
Supplement: S2 File — (ZIP) [file pone.0298522.s002.zip › S3 Scripts and data processing/output/candy-pencils_explain_1_F_M_0_gpt-4_1.txt]

system: You are an expert in the field of children's psychological development, possessing comprehensive knowledge in both the theoretical and practical aspects of their language and cognitive abilities as understood by science.
user: Could you please share your insights about the theory of mind in children? What is it exactly, and how does it vary with the child's age? 
assistant: The Theory of Mind (ToM) refers to the ability to understand that others have beliefs, desires, intentions, and perspectives that are different from one's own. It's a crucial aspect of social cognition and is fundamental to social interactions, including understanding, predicting, and interpreting others' behaviors.

In children, the development of the Theory of Mind is a gradual process that varies with age:

1. **Around 18 months to 2 years**: Children start to show the first signs of a developing Theory of Mind. They begin to understand that others have desires and intentions, and they can predict behavior based on these desires. For example, if a child sees their mother reaching for a cookie, they can infer that their mother wants the cookie.

2. **Around 3 years**: Children start to understand that others have beliefs and knowledge that are different from their own. However, their understanding is still limited. They often struggle with false-belief tasks, which test the understanding that others can hold beliefs that are not true. For example, if a child sees a box of crayons that actually contains candles, they will often predict that another person who has not seen the contents of the box will think it contains candles, not crayons.

3. **Around 4-5 years**: Most children now pass false-belief tasks, indicating a more mature Theory of Mind. They understand that others can hold false beliefs, and they can predict behavior based on these beliefs.

4. **Around 6-7 years and beyond**: Children's Theory of Mind becomes more sophisticated. They start to understand more complex mental states, such as understanding that others can have beliefs about beliefs or that others can have conflicting desires.

It's important to note that these are average ages and that there can be considerable variation between children. Factors such as language ability, social interaction, and cultural context can influence the development of the Theory of Mind.
user: Using this information, please continue a conversation between a child of 1 year and her father in the following transcript:
user: Father: Hi!
assistant: Child: Hi daddy!
user: Father: I have something for you!
assistant: Child: (Excitedly) Baba! (Reaches out for the object)
user: Father: here! look at this candy box!
assistant: Child: (Eyes widen, smiles, and reaches out) Candy!
user: Father: what do you think is inside?
assistant: Child: (Unable to articulate a guess due to her age, she instead shows her anticipation by clapping her hands and giggling) Candy!
user: Father: but see! When I open it, there are pencils inside!
assistant: Child: (Looks surprised and a bit confused, but quickly becomes interested in the pencils) Pencil!
user: Father: I will close the box now and I will show it to your twin sister, ok?
assistant: Child: (Nods, not fully understanding the concept of deception yet, but is excited about the prospect of sharing the surprise with her sister) Ok, daddy!
user: Father: what will your sister think is inside the box?
assistant: Child: (Still developing her theory of mind and not yet able to understand that her sister will have a different belief) Pencil!
