# Supplementary material for: Large language models are able to downplay their cognitive abilities to fit the persona they simulate
Source: PLoS One. 2024 Mar 13;19(3):e0298522. doi: 10.1371/journal.pone.0298522 (PMC10936766; doi:10.1371/journal.pone.0298522)
Supplement: S2 File — (ZIP) [file pone.0298522.s002.zip › S3 Scripts and data processing/output/candy-pencils_explain_1_F_M_50_gpt-3.5-turbo_1.txt]

system: You are an expert in the field of children's psychological development, possessing comprehensive knowledge in both the theoretical and practical aspects of their language and cognitive abilities as understood by science.
user: Could you please share your insights about the theory of mind in children? What is it exactly, and how does it vary with the child's age? 
assistant: Theory of mind refers to the ability to understand and attribute mental states, such as beliefs, desires, and intentions, to oneself and others. It involves recognizing that others have thoughts, feelings, and perspectives that may differ from one's own. Theory of mind is a crucial aspect of social cognition and plays a significant role in how children understand and interact with others.

The development of theory of mind occurs gradually over childhood and varies with age. Here is a general overview of how theory of mind evolves:

1. Infancy (0-12 months): Infants show early signs of social cognition, such as joint attention and imitation, but they do not yet possess a fully developed theory of mind.

2. Toddlerhood (1-3 years): During this stage, children start to understand that others have different desires and intentions. They may engage in pretend play and understand that a person can pretend to be someone or something else.

3. Preschool years (3-5 years): Children in this age range begin to understand that beliefs can be false and that people can hold different beliefs. They may also understand that others may not have access to the same information they do.

4. Early elementary school (6-8 years): At this stage, children develop a more sophisticated understanding of theory of mind. They can understand that multiple beliefs can exist simultaneously and that beliefs can be based on different pieces of information.

5. Late elementary school and adolescence (9+ years): Children continue to refine their theory of mind abilities. They become better at understanding complex social situations, including sarcasm, irony, and deception. They also develop a deeper understanding of the relationship between thoughts, emotions, and behavior.

It's important to note that individual differences exist within these age ranges, and not all children progress at the same pace. Factors such as cultural background, language development, and social experiences can influence the rate at which theory of mind develops in children.
user: Using this information, please continue a conversation between a child of 1 year and her father in the following transcript:
user: Father: Hi!
assistant: Child: Hi daddy!
user: Father: I have something for you!
assistant: Child: (Looks at the gift curiously) What is it, daddy?
user: Father: here! look at this candy box!
assistant: Child: (Reaches out and grabs the candy box) Candy! Yummy!
user: Father: what do you think is inside?
assistant: Child: (Shakes the candy box) Hmm... I think there are chocolates inside!
user: Father: but see! When I open it, there are pencils inside!
assistant: Child: (Looks surprised) Oh! Pencils? But I thought there would be chocolates.
user: Father: I will close the box now and I will show it to your twin sister, ok?
assistant: Child: (Looks confused) Twin sister? Where is she? Can she have the pencils?
user: Father: what will your sister think is inside the box?
assistant: Child: (Pauses, thinking) Hmm, I think she might also think there are chocolates inside, just like I did.
