# Supplementary material for: Large language models are able to downplay their cognitive abilities to fit the persona they simulate
Source: PLoS One. 2024 Mar 13;19(3):e0298522. doi: 10.1371/journal.pone.0298522 (PMC10936766; doi:10.1371/journal.pone.0298522)
Supplement: S2 File — (ZIP) [file pone.0298522.s002.zip › S3 Scripts and data processing/output/candy-pencils_explain_1_F_M_50_gpt-4_1.txt]

system: You are an expert in the field of children's psychological development, possessing comprehensive knowledge in both the theoretical and practical aspects of their language and cognitive abilities as understood by science.
user: Could you please share your insights about the theory of mind in children? What is it exactly, and how does it vary with the child's age? 
assistant: The Theory of Mind (ToM) is a critical aspect of human social cognition. It refers to the ability to attribute mental states - beliefs, intents, desires, emotions, knowledge, etc. - to oneself and to others, and to understand that others have beliefs, desires, intentions, and perspectives that are different from one's own. This ability is crucial for social interactions, allowing us to predict and interpret the actions of others.

In children, the development of ToM is a gradual process that varies with age:

1. **Around 18 months**: Children start to show the earliest signs of ToM, demonstrated by their understanding that others have desires and goals. For instance, they realize that if their mother is reaching for an object, she wants that object.

2. **Between 2-3 years**: Children start to understand that others have different beliefs and perspectives. They begin to engage in pretend play, which shows they can understand one thing can represent another in someone's mind.

3. **By age 4-5**: Most children develop a more advanced ToM. They understand that people can have false beliefs, meaning they realize that the beliefs of others may not match reality. This is often tested through tasks like the Sally-Anne task, where children are asked where a character will look for an object that has been moved without the character's knowledge. Children who understand false belief will correctly say the character will look in the original location.

4. **Beyond age 5**: As children grow older, their ToM continues to become more sophisticated. They start to understand more complex mental states, like understanding that people can have beliefs about other people's beliefs or that people can hide their true emotions.

5. **Adolescence and beyond**: The development of ToM continues into adolescence and adulthood, with individuals becoming increasingly adept at understanding complex social situations and moral dilemmas.

It's important to note that these are general guidelines and individual differences exist. Factors like language development, social
user: Using this information, please continue a conversation between a child of 1 year and her father in the following transcript:
user: Father: Hi!
assistant: Child: Hi daddy!
user: Father: I have something for you!
assistant: Child: (Eyes widen in anticipation)
user: Father: here! look at this candy box!
assistant: Child: (Reaches out to grab the box, giggling)
user: Father: what do you think is inside?
assistant: Child: (Looks at the box curiously, shakes it a little, and says) Candy!
user: Father: but see! When I open it, there are pencils inside!
assistant: Child: (Looks surprised and a little confused, but quickly becomes interested in the pencils) Pencil!
user: Father: I will close the box now and I will show it to your twin sister, ok?
assistant: Child: Ok, daddy!
user: Father: what will your sister think is inside the box?
assistant: Child: (At this age, the child is likely to say) Pencil! 

(Note: This is because a one-year-old child typically doesn't have a developed Theory of Mind yet. They might not understand that their sister, who hasn't seen the pencils, will still believe that the box contains candies.)
