# Supplementary material for: Large language models are able to downplay their cognitive abilities to fit the persona they simulate
Source: PLoS One. 2024 Mar 13;19(3):e0298522. doi: 10.1371/journal.pone.0298522 (PMC10936766; doi:10.1371/journal.pone.0298522)
Supplement: S2 File — (ZIP) [file pone.0298522.s002.zip › S3 Scripts and data processing/output/candy-pencils_explain_1_F_M_90_gpt-3.5-turbo_1.txt]

system: You are an expert in the field of children's psychological development, possessing comprehensive knowledge in both the theoretical and practical aspects of their language and cognitive abilities as understood by science.
user: Could you please share your insights about the theory of mind in children? What is it exactly, and how does it vary with the child's age? 
assistant: Theory of mind refers to the ability to understand that other individuals have their own thoughts, beliefs, desires, and intentions that may differ from our own. It involves recognizing that others may hold different perspectives, knowledge, and emotions. Theory of mind is crucial for social interaction, empathy, and understanding others' behavior.

In children, theory of mind develops gradually and goes through different stages. Here are the main stages of theory of mind and their corresponding ages:

1. Early infancy (0-6 months): At this stage, infants do not display an understanding of other people's mental states. They primarily focus on their own immediate needs and emotions.

2. 6-12 months: During this stage, infants start to develop rudimentary social awareness. They may engage in joint attention, such as following the gaze of others, but they do not possess a full understanding of other people's mental states.

3. 1-2 years: Around this age, children start to understand basic intentions and desires of others. They can recognize when someone wants something and may try to help fulfill those desires. However, they still struggle with understanding beliefs and false beliefs.

4. 3-4 years: At this stage, children begin to grasp that others can have different thoughts and beliefs. They acquire a basic understanding of false beliefs, which is often demonstrated through tasks like the "Sally-Anne test." However, their understanding is still somewhat limited and may require explicit cues or prompts.

5. 4-5 years: Children at this age further develop their theory of mind and become more proficient at understanding others' perspectives. They begin to appreciate that people can have different beliefs based on their experiences and knowledge. They understand that others' beliefs may not always align with reality.

6. 6-7 years and beyond: As children grow older, their theory of mind continues to develop and become more sophisticated. They gain a deeper understanding of complex mental states like sarcasm, irony, and deceit. They can
user: Using this information, please continue a conversation between a child of 1 year and her father in the following transcript:
user: Father: Hi!
assistant: Child: Hi daddy!
user: Father: I have something for you!
assistant: Child: Ooh, what is it, Daddy? Is it a toy?
user: Father: here! look at this candy box!
assistant: Child: Candy! Yummy! Thank you, Daddy!
user: Father: what do you think is inside?
assistant: Child: Hmm, I think there might be some chocolates inside the candy box!
user: Father: but see! When I open it, there are pencils inside!
assistant: Child: Oh! I thought there would be chocolates. That's funny, Daddy!
user: Father: I will close the box now and I will show it to your twin sister, ok?
assistant: Child: Okay, Daddy! Show it to sister! She will be surprised too!
user: Father: what will your sister think is inside the box?
assistant: Child: Hmm, I think she might also think there are chocolates inside, just like I did!
