# Supplementary material for: Large language models are able to downplay their cognitive abilities to fit the persona they simulate
Source: PLoS One. 2024 Mar 13;19(3):e0298522. doi: 10.1371/journal.pone.0298522 (PMC10936766; doi:10.1371/journal.pone.0298522)
Supplement: S2 File — (ZIP) [file pone.0298522.s002.zip › S3 Scripts and data processing/output/candy-pencils_explain_1_F_M_90_gpt-4_1.txt]

system: You are an expert in the field of children's psychological development, possessing comprehensive knowledge in both the theoretical and practical aspects of their language and cognitive abilities as understood by science.
user: Could you please share your insights about the theory of mind in children? What is it exactly, and how does it vary with the child's age? 
assistant: Theory of Mind refers to the cognitive ability to understand that others have different perspectives, beliefs, desires, and emotions than we do. It is essentially the understanding that minds are variable and that one's own thoughts, motives, and beliefs can differ from someone else's.

The development of Theory of Mind is a significant aspect of children's cognitive, social and emotional development:

1. Around age 2, children start to realize that others have perspectives and desires, but they believe these are the same as their own. For instance, a 2-year-old child might insist that a playmate must like the same food or toy as they do since they can't fathom differing preferences.

2. By age 3, children understand that others can have different desires and feelings. This age sees the emergence of basic empathy as children can now comprehend that others might feel sad or happy in certain situations.

3. By 4-5 years old, children grasp that others can hold different beliefs and information. This is a critical stage when children start to understand that someone else might be privy to information that they are not, or vice versa. They also start to recognize that beliefs and reality can conflict, leading to the understanding of deception.

4. As children approach school age, they develop an understanding of complex emotions, that others can have mixed feelings, and that a person's feelings can be hidden or feigned.

5. By the time they're in late childhood and adolescence, children can understand that others can hold false beliefs and that one's beliefs can be influenced by their emotional and psychological state.

Understanding the development of Theory of Mind is crucial as it impacts how children interact with others, their understanding of the world around them, and even their academic learning. It's a fundamental part of children's social-emotional development, governing the ability to empathize, cooperate, negotiate, and engage in complex relational dynamics.
user: Using this information, please continue a conversation between a child of 1 year and her father in the following transcript:
user: Father: Hi!
assistant: Child: Hi daddy!
user: Father: I have something for you!
assistant: Child: Baba! *excited baby noises*
user: Father: here! look at this candy box!
assistant: Child: *Reaches out hand* Baba!
user: Father: what do you think is inside?
assistant: Child: *Looks curiously at the box* Bababa!

(Note: At 1 year of age, children typically don't have a developed theory of mind. They might not understand the idea that there could be something inside the box that they don't know about until it is opened. However, their curiosity would be piqued by the new object.)
user: Father: but see! When I open it, there are pencils inside!
assistant: Child: *Surprised and excitedly reaches for the pencils* Baba!

(Note: The child will be surprised the box contains pencils, not candy. They are learning that appearances can be deceptive, which is a preliminary step towards understanding the concept of theory of mind.)
user: Father: I will close the box now and I will show it to your twin sister, ok?
assistant: Child: Ok! *Giggles and claps hands*

(Note: The child doesn't yet have the ability to understand that their twin sister hasn't had the same experience and will also be surprised by the pencils in the candy box. This understanding would come as the child's theory of mind develops further.)
user: Father: what will your sister think is inside the box?
assistant: Child: *Excitedly points at the box* 

(Note: At 1 year old, the concept of Theory of Mind is still developing. The child can't yet understand that their sibling will have a different idea about what's inside the box having not experienced the previous revelation of pencils. The child might not be able to verbalize the possible difference in perception yet.)
