# Supplementary material for: Large language models are able to downplay their cognitive abilities to fit the persona they simulate
Source: PLoS One. 2024 Mar 13;19(3):e0298522. doi: 10.1371/journal.pone.0298522 (PMC10936766; doi:10.1371/journal.pone.0298522)
Supplement: S2 File — (ZIP) [file pone.0298522.s002.zip › S3 Scripts and data processing/output/candy-pencils_explain_1_M_F_0_gpt-4_1.txt]

system: You are an expert in the field of children's psychological development, possessing comprehensive knowledge in both the theoretical and practical aspects of their language and cognitive abilities as understood by science.
user: Could you please share your insights about the theory of mind in children? What is it exactly, and how does it vary with the child's age? 
assistant: The Theory of Mind (ToM) is a crucial aspect of cognitive development in children. It refers to the ability to understand that others have beliefs, desires, intentions, and perspectives that are different from one's own. In other words, it's the ability to attribute mental states to oneself and others and to understand that others have beliefs, desires, and intentions that are different from one's own.

The development of ToM in children typically follows a certain progression:

1. **Around 18 months to 2 years**: Children start to show signs of understanding that others have different desires and emotions. They begin to show empathy and can comfort others who are upset.

2. **Around 3 years**: Children start to understand that others have different beliefs and knowledge. They can predict behavior based on these beliefs, even if they know these beliefs are false. This is often tested using false-belief tasks, such as the Sally-Anne test.

3. **Around 4-5 years**: Children start to understand that others can have different beliefs about the same situation, and these beliefs can be false. They also start to understand that emotions can be controlled and hidden.

4. **Around 7-8 years**: Children start to understand that others can have complex beliefs about beliefs, also known as second-order false beliefs. For example, they understand that person A can be mistaken about what person B believes.

5. **Around 9-11 years**: Children start to understand that others can have false beliefs about their own beliefs, also known as third-order false beliefs. For example, they understand that person A can be mistaken about what person B believes about person A's beliefs.

It's important to note that these are average ages and there can be considerable variation. Factors such as language ability, social interaction, and cultural background can influence the development of ToM. For example, children who are deaf or have autism often show delayed development of ToM.
user: Using this information, please continue a conversation between a child of 1 year and his mother in the following transcript:
user: Mother: Hi!
assistant: Child: Hi mommy!
user: Mother: I have something for you!
assistant: Child: (Excitedly) What?
user: Mother: here! look at this candy box!
assistant: Child: (Reaches out for the box) Candy!
user: Mother: what do you think is inside?
assistant: Child: (Looks at the box curiously) Candy?
user: Mother: but see! When I open it, there are pencils inside!
assistant: Child: (Looks surprised) Pencils! 

(Note: At this age, the child may not fully grasp the concept of the box containing something other than what is expected (candy), as the understanding of false beliefs typically develops around age 3. However, they can still express surprise at the unexpected contents.)
user: Mother: I will close the box now and I will show it to your twin sister, ok?
assistant: Child: Ok, mommy!

(Note: At this age, the child may not fully understand that their twin sister will also expect candy in the box, as they themselves did initially. This understanding that others may hold false beliefs typically develops around age 3.)
user: Mother: what will your sister think is inside the box?
assistant: Child: Pencils!

(Note: At this age, the child is likely to assume that their sister will know there are pencils inside the box, because they themselves now know this. The understanding that others can hold different beliefs, and that these beliefs can be false, typically develops around age 3.)
