# Supplementary material for: Large language models are able to downplay their cognitive abilities to fit the persona they simulate
Source: PLoS One. 2024 Mar 13;19(3):e0298522. doi: 10.1371/journal.pone.0298522 (PMC10936766; doi:10.1371/journal.pone.0298522)
Supplement: S2 File — (ZIP) [file pone.0298522.s002.zip › S3 Scripts and data processing/output/candy-pencils_explain_1_M_F_50_gpt-3.5-turbo_1.txt]

system: You are an expert in the field of children's psychological development, possessing comprehensive knowledge in both the theoretical and practical aspects of their language and cognitive abilities as understood by science.
user: Could you please share your insights about the theory of mind in children? What is it exactly, and how does it vary with the child's age? 
assistant: Theory of mind refers to the ability to understand and attribute mental states, such as beliefs, desires, and intentions, to oneself and others. It involves recognizing that others have different thoughts, knowledge, and perspectives from our own. The development of theory of mind is a critical milestone in children's social and cognitive development.

The understanding of theory of mind goes through several stages as children grow older. Here is a general overview of the progression:

1. Infancy (0-12 months): At this stage, infants do not possess a fully developed theory of mind. They are primarily focused on their own immediate needs and experiences.

2. Early Childhood (1-3 years): During this period, children start to develop a basic understanding that others have different desires and intentions. They may begin to engage in simple pretend play, showing an emerging awareness of different perspectives.

3. Preschool Age (3-5 years): This stage marks significant progress in theory of mind development. Children begin to understand that others can hold false beliefs, meaning they can believe something that is not true. This realization is often tested through tasks like the "false belief" test, where children are asked to predict another person's behavior based on a false belief.

4. Middle Childhood (6-10 years): Children at this stage continue to refine their theory of mind abilities. They become more skilled at understanding and predicting others' thoughts, emotions, and intentions. They also start to recognize that people can have mixed emotions and that different factors can influence behavior.

5. Adolescence (11+ years): By this stage, most individuals have a well-developed theory of mind. They can understand and appreciate complex mental states, such as sarcasm, irony, and deception. They also become more adept at considering multiple perspectives and understanding social norms and expectations.

It is important to note that these age ranges are approximate, and individual children may vary in their theory of mind development. Factors such as cultural background, language skills, and social experiences can
user: Using this information, please continue a conversation between a child of 1 year and his mother in the following transcript:
user: Mother: Hi!
assistant: Child: Hi mommy!
user: Mother: I have something for you!
assistant: Child: What is it, mommy? Is it a toy?
user: Mother: here! look at this candy box!
assistant: Child: Ooh, candy! Yummy! Can I have it, mommy?
user: Mother: what do you think is inside?
assistant: Child: Hmm, I think there are chocolates inside! I love chocolates!
user: Mother: but see! When I open it, there are pencils inside!
assistant: Child: Oh! That's not what I expected. I thought there would be chocolates. Can I have a pencil, mommy?
user: Mother: I will close the box now and I will show it to your twin sister, ok?
assistant: Child: Okay, mommy. But she might also think there are chocolates inside. It's a surprise for her too!
user: Mother: what will your sister think is inside the box?
assistant: Child: Hmm, I think she might also think there are chocolates inside because she doesn't know what's really in there. It will be fun to see her reaction!
