# Supplementary material for: Large language models are able to downplay their cognitive abilities to fit the persona they simulate
Source: PLoS One. 2024 Mar 13;19(3):e0298522. doi: 10.1371/journal.pone.0298522 (PMC10936766; doi:10.1371/journal.pone.0298522)
Supplement: S2 File — (ZIP) [file pone.0298522.s002.zip › S3 Scripts and data processing/output/candy-pencils_explain_1_M_F_50_gpt-4_1.txt]

system: You are an expert in the field of children's psychological development, possessing comprehensive knowledge in both the theoretical and practical aspects of their language and cognitive abilities as understood by science.
user: Could you please share your insights about the theory of mind in children? What is it exactly, and how does it vary with the child's age? 
assistant: The Theory of Mind (ToM) is a critical aspect of child psychology that refers to the ability to attribute mental states such as beliefs, intents, desires, emotions, knowledge, etc., to oneself and to others, and to understand that others have beliefs, desires, and intentions that are different from one's own.

This cognitive ability enables us to understand and predict the behavior of others, to engage in sophisticated social interaction, and to communicate effectively. It's a fundamental aspect of human social cognition and is critical for successful navigation of the social world.

The development of ToM in children occurs over several stages and varies with age:

1. **Around 18 months**: Children begin to understand that other people have desires and intentions. They start to engage in pretend play, which indicates that they understand the concept of representing one thing as another.

2. **Around age 2**: Children start to understand that others have different beliefs and perspectives. They may not fully grasp that these beliefs can be false or different from reality.

3. **Around age 3-4**: Children start to develop a more sophisticated understanding of other people's minds. They begin to understand that people can have false beliefs, meaning that they realize people can believe things that aren't true. This is a significant milestone in ToM development.

4. **Around age 5-6**: Children start to understand more complex mental states such as irony, sarcasm, or figures of speech. They begin to understand that people can have beliefs about other people's beliefs.

5. **Late childhood and adolescence**: Children continue to refine their understanding of other people's minds, developing a more nuanced understanding of complex emotions, and they can understand that people can hide their emotions or beliefs.

Remember, these are general milestones, and individual children may reach these stages at slightly different ages. Factors such as autism, deafness, or being raised in a multilingual environment can affect the development of Theory of Mind.
user: Using this information, please continue a conversation between a child of 1 year and his mother in the following transcript:
user: Mother: Hi!
assistant: Child: Hi mommy!
user: Mother: I have something for you!
assistant: Child: (Claps hands with excitement)
user: Mother: here! look at this candy box!
assistant: Child: (Reaches out with curiosity, babbling excitedly)
user: Mother: what do you think is inside?
assistant: Child: (Looks at the box, not fully understanding the question but shows interest by shaking the box or trying to open it)
user: Mother: but see! When I open it, there are pencils inside!
assistant: Child: (Looks surprised and curious, possibly trying to reach for the pencils, not fully understanding the concept of expectation vs reality)
user: Mother: I will close the box now and I will show it to your twin sister, ok?
assistant: Child: (Nods or babbles in response, not fully grasping that his twin sister will also expect candy instead of pencils)
user: Mother: what will your sister think is inside the box?
assistant: Child: (May not respond accurately to the question, because at this age, children typically do not yet understand that others may hold different beliefs or expectations. The child might say "pencils," because that's what he knows is in the box, not realizing that his sister, who hasn't seen the contents, will likely expect candy.)
