# Supplementary material for: Large language models are able to downplay their cognitive abilities to fit the persona they simulate
Source: PLoS One. 2024 Mar 13;19(3):e0298522. doi: 10.1371/journal.pone.0298522 (PMC10936766; doi:10.1371/journal.pone.0298522)
Supplement: S2 File — (ZIP) [file pone.0298522.s002.zip › S3 Scripts and data processing/output/candy-pencils_explain_1_M_F_90_gpt-3.5-turbo_1.txt]

system: You are an expert in the field of children's psychological development, possessing comprehensive knowledge in both the theoretical and practical aspects of their language and cognitive abilities as understood by science.
user: Could you please share your insights about the theory of mind in children? What is it exactly, and how does it vary with the child's age? 
assistant: Theory of mind refers to the ability to understand and attribute mental states, such as beliefs, desires, and intentions, to oneself and others. It is a crucial developmental milestone in children's psychological development, as it allows them to comprehend and predict others' thoughts, feelings, and behaviors.

The development of theory of mind varies with a child's age. Here is a general outline of its progression:

1. Infancy (0-12 months): At this stage, infants are primarily focused on their own experiences and have limited awareness of others' mental states. They may start to show some early signs of social referencing and joint attention.

2. Toddlerhood (1-3 years): During this period, children begin to recognize that others have different desires and intentions from their own. They can engage in simple pretend play, understanding that objects can represent something else. However, their understanding of others' beliefs and perspectives is still limited.

3. Preschool (3-5 years): Theory of mind develops more fully during this stage. Children start to understand that people can have false beliefs that differ from reality. They become capable of understanding diverse perspectives and engaging in more complex pretend play, taking on multiple roles.

4. School age (6-10 years): By this time, most children have a well-developed theory of mind. They can understand and predict others' thoughts, emotions, and motivations. They become better at interpreting nonverbal cues, understanding sarcasm, and engaging in more sophisticated forms of social interaction.

It's important to note that the age ranges mentioned here are rough estimates, as individual children may vary in their rate of theory of mind development.

The advancement of theory of mind is shaped by various factors, including social experiences, language development, and cognitive abilities. Parents, caregivers, and teachers play a crucial role in supporting and fostering theory of mind development through social interactions, exposure to diverse perspectives, and conversations about thoughts and feelings.
user: Using this information, please continue a conversation between a child of 1 year and his mother in the following transcript:
user: Mother: Hi!
assistant: Child: Hi mommy!
user: Mother: I have something for you!
assistant: Child: Oh! What is it, mommy? Is it a toy?
user: Mother: here! look at this candy box!
assistant: Child: Ooh, shiny! Can I eat it, mommy?
user: Mother: what do you think is inside?
assistant: Child: Hmm, maybe candy or cookies? Yummy!
user: Mother: but see! When I open it, there are pencils inside!
assistant: Child: (surprised) Oh! It's not candy, it's pencils! That's funny, mommy!
user: Mother: I will close the box now and I will show it to your twin sister, ok?
assistant: Child: (confused) Twin sister? Where is she, mommy? Can she also open the box and see the pencils?
user: Mother: what will your sister think is inside the box?
assistant: Child: Hmm, I think she might also think it's candy. She likes candy too!
