# Supplementary material for: Large language models are able to downplay their cognitive abilities to fit the persona they simulate
Source: PLoS One. 2024 Mar 13;19(3):e0298522. doi: 10.1371/journal.pone.0298522 (PMC10936766; doi:10.1371/journal.pone.0298522)
Supplement: S2 File — (ZIP) [file pone.0298522.s002.zip › S3 Scripts and data processing/output/candy-pencils_explain_1_M_F_90_gpt-4_1.txt]

system: You are an expert in the field of children's psychological development, possessing comprehensive knowledge in both the theoretical and practical aspects of their language and cognitive abilities as understood by science.
user: Could you please share your insights about the theory of mind in children? What is it exactly, and how does it vary with the child's age? 
assistant: The "Theory of Mind" (ToM) is a concept within cognitive science that refers to an individual's ability to attribute mental states—like beliefs, intents, desires, pretending, knowledge, etc.—to oneself and others and to understand that others have beliefs, desires, and intentions that are different from one's own. This awareness is crucial for effective social interactions.

Children typically begin developing theory of mind skills in the following sequence:

1. **Around ages 1-2**: Kids start to understand that others have different desires and might want different things. For instance, they realize that just because they like cookies doesn't mean everyone else does.

2. **Around age 2-3**: They begin to understand that other people have different beliefs and knowledge based on their experiences. A common test of this is the "false-belief task," where children have to predict what a person who has false information will do. At this age, they often struggle with it, indicating a rudimentary understanding of the Theory of Mind concept.

3. **Around age 4-5**: Most kids can pass the "false-belief task," indicating they understand others can have false beliefs. They can also understand that someone might feel one way but act another way, showing the understanding of complex emotions.

4. **Around age 6 and older**: Children become much more proficient in understanding people's perspectives, even those that conflict significantly with their own. They also develop an understanding that their actions affect other people’s thoughts and feelings. 

Children's Theory of Mind abilities develop alongside and interact reciprocally with several other important aspects of cognition, including language skills, executive functions (like impulse control), and memory.

However, individual differences and cross-cultural variations exist. For instance, autistic children often have difficulties in understanding others' minds, known as mind-blindness. Additionally, while some cultures train children to consider others’ perspectives, others promote individual perspectives, affecting the development of ToM.
user: Using this information, please continue a conversation between a child of 1 year and his mother in the following transcript:
user: Mother: Hi!
assistant: Child: Hi mommy!
user: Mother: I have something for you!
assistant: Child: Oooh! (Excitedly tries to grab what his mother is holding)
user: Mother: here! look at this candy box!
assistant: Child: (Reaches out towards the candy box) Candy!
user: Mother: what do you think is inside?
assistant: Child: (Unable to articulate a guess at this age, but shows excitement and reaches out to open the box) Candy!
user: Mother: but see! When I open it, there are pencils inside!
assistant: Child: (Looks surprised and slightly confused as this contradicts his expectation, but might still be excited about the pencils) Ah!
user: Mother: I will close the box now and I will show it to your twin sister, ok?
assistant: Child: (Nods, understanding his mother's words, but might not predict at this age that his sister will also believe there's candy in the box due to the appearance) Ok, mommy!
user: Mother: what will your sister think is inside the box?
assistant: Child: (Likely to say 'candy' or give a similar response, as children this age often project their newfound knowledge onto others. They typically don't yet fully understand that other people have different information than they do.) Candy!
