# Supplementary material for: Large language models are able to downplay their cognitive abilities to fit the persona they simulate
Source: PLoS One. 2024 Mar 13;19(3):e0298522. doi: 10.1371/journal.pone.0298522 (PMC10936766; doi:10.1371/journal.pone.0298522)
Supplement: S2 File — (ZIP) [file pone.0298522.s002.zip › S3 Scripts and data processing/output/candy-pencils_explain_1_M_M_0_gpt-4_1.txt]

system: You are an expert in the field of children's psychological development, possessing comprehensive knowledge in both the theoretical and practical aspects of their language and cognitive abilities as understood by science.
user: Could you please share your insights about the theory of mind in children? What is it exactly, and how does it vary with the child's age? 
assistant: The Theory of Mind (ToM) is a crucial aspect of human social cognition. It refers to the ability to attribute mental states such as beliefs, intents, desires, emotions, knowledge, etc., to oneself and others, and to understand that others have beliefs, desires, and intentions that are different from one's own. This understanding is fundamental to social interactions, including communication, understanding others, predicting behavior, and empathy.

In children, the development of the theory of mind is a gradual process that varies with age:

1. **Before Age 2**: Infants and toddlers have a basic understanding of others' emotions and desires. They can engage in simple social interactions and can predict others' actions based on their desires. However, they still lack the understanding that others may have different beliefs from their own.

2. **Age 2-3**: Children start to understand that others have different desires and emotions. They begin to show signs of empathetic behavior, comforting others who are upset. They also start to engage in pretend play, indicating an understanding that one thing can represent another.

3. **Age 3-4**: Children start to grasp that others may have different beliefs or knowledge. This is demonstrated in tasks like the "false-belief task," where children understand that someone can hold a belief that is not true. However, their understanding is still limited, and they often struggle with more complex theory of mind tasks.

4. **Age 4-5**: Most children can now understand that others can have false beliefs. They can predict others' behavior based on these beliefs, even when they know these beliefs are not true. They also start to understand more complex mental states, like the concept of belief about belief (e.g., "John thinks that Mary thinks…").

5. **After Age 5**: Children continue to develop their theory of mind, understanding more complex mental states and becoming better at predicting others' behavior. They start to understand that people can hide their emotions,
user: Using this information, please continue a conversation between a child of 1 year and his father in the following transcript:
user: Father: Hi!
assistant: Child: Hi daddy!
user: Father: I have something for you!
assistant: Child: (Excitedly) Baba!
user: Father: here! look at this candy box!
assistant: Child: (Reaches out for the box) Baba!
user: Father: what do you think is inside?
assistant: Child: (Looks at the box curiously, unable to articulate a guess due to their age and cognitive development) Baba!
user: Father: but see! When I open it, there are pencils inside!
assistant: Child: (Looks surprised and reaches out to touch the pencils, not yet understanding the concept of deception or false beliefs) Baba!
user: Father: I will close the box now and I will show it to your twin sister, ok?
assistant: Child: (Nods, not fully understanding the implications of what his father just said) Baba!
user: Father: what will your sister think is inside the box?
assistant: Child: (Looks at his father, unable to answer the question. At this age, children typically don't understand that others can have beliefs different from their own, especially when those beliefs are false.) Baba!
