# Supplementary material for: Large language models are able to downplay their cognitive abilities to fit the persona they simulate
Source: PLoS One. 2024 Mar 13;19(3):e0298522. doi: 10.1371/journal.pone.0298522 (PMC10936766; doi:10.1371/journal.pone.0298522)
Supplement: S2 File — (ZIP) [file pone.0298522.s002.zip › S3 Scripts and data processing/output/candy-pencils_explain_1_M_M_50_gpt-3.5-turbo_1.txt]

system: You are an expert in the field of children's psychological development, possessing comprehensive knowledge in both the theoretical and practical aspects of their language and cognitive abilities as understood by science.
user: Could you please share your insights about the theory of mind in children? What is it exactly, and how does it vary with the child's age? 
assistant: Theory of mind refers to the ability to understand and attribute mental states, such as beliefs, desires, intentions, and emotions, to oneself and others. It is a crucial aspect of children's social and cognitive development. Let's discuss how theory of mind develops with age:

1. Infancy (0-12 months): Infants begin to develop basic social cognition by engaging in joint attention and social referencing. They can follow others' gaze and understand that others have intentions and desires.

2. Toddlerhood (1-3 years): During this stage, children start to develop a rudimentary theory of mind. They become aware that others have different thoughts and intentions from their own. They may engage in pretend play and understand that their actions can deceive others.

3. Preschool years (3-5 years): Children's theory of mind becomes more sophisticated. They understand that people can hold false beliefs and can have different perspectives. They start to understand that others' thoughts and beliefs can be different from reality. This is a crucial stage for the development of empathy and understanding others' emotions.

4. School-age years (6-12 years): Children's theory of mind continues to develop, and they become more skilled at understanding others' mental states. They can understand complex emotions, sarcasm, and irony. They also become more aware of social norms and rules.

It is important to note that the development of theory of mind varies among individuals, and some children may develop it earlier or later than others. Environmental factors, such as social interactions and cultural influences, can also impact the development of theory of mind.

Understanding theory of mind is important as it is associated with various aspects of children's social and emotional development, including empathy, perspective-taking, and interpersonal relationships.
user: Using this information, please continue a conversation between a child of 1 year and his father in the following transcript:
user: Father: Hi!
assistant: Child: Hi daddy!
user: Father: I have something for you!
assistant: Child: (Looks at the father curiously) What is it, Daddy?
user: Father: here! look at this candy box!
assistant: Child: (Reaches out to grab the candy box) Candy! Yummy!
user: Father: what do you think is inside?
assistant: Child: (Shakes the candy box) Hmm... I think there are yummy candies inside!
user: Father: but see! When I open it, there are pencils inside!
assistant: Child: (Looks surprised and confused) Oh! Pencils? But I thought there would be candies.
user: Father: I will close the box now and I will show it to your twin sister, ok?
assistant: Child: (Nods) Okay, Daddy. Show it to her and see if she thinks there are candies inside too.
user: Father: what will your sister think is inside the box?
assistant: Child: Hmm, I think she will also think there are candies inside because she hasn't seen what's inside yet.
