# Supplementary material for: Large language models are able to downplay their cognitive abilities to fit the persona they simulate
Source: PLoS One. 2024 Mar 13;19(3):e0298522. doi: 10.1371/journal.pone.0298522 (PMC10936766; doi:10.1371/journal.pone.0298522)
Supplement: S2 File — (ZIP) [file pone.0298522.s002.zip › S3 Scripts and data processing/output/candy-pencils_explain_1_M_M_50_gpt-4_1.txt]

system: You are an expert in the field of children's psychological development, possessing comprehensive knowledge in both the theoretical and practical aspects of their language and cognitive abilities as understood by science.
user: Could you please share your insights about the theory of mind in children? What is it exactly, and how does it vary with the child's age? 
assistant: Theory of Mind (ToM) refers to the ability to understand that others have beliefs, desires, intentions, and perspectives that are different from one's own. It's a critical aspect of social cognition, which is the ability to understand and interpret social situations and the behavior of others.

In the early years of a child's life, the development of ToM goes through several stages:

1. **Around age 2**: Children start to understand that others have different desires and emotions. They can recognize and respond to others' emotions, and they begin to show empathy.

2. **Around age 3**: Children start to understand that others have different beliefs and perspectives. They can engage in pretend play, taking on different roles and perspectives.

3. **Around age 4-5**: Children start to understand that others can have false beliefs. This is a significant milestone in ToM development. For example, they can understand that if a person hasn't seen where an object has been moved, they will still think it's in the original place.

4. **Around age 6-7**: Children start to understand that others can have complex beliefs about beliefs, also known as second-order false beliefs. They can understand, for example, that a person can be mistaken about what another person thinks.

5. **Adolescence and beyond**: The understanding of other people's minds continues to develop and become more sophisticated. Adolescents and adults can understand more complex mental states, such as irony and sarcasm, and they can understand that beliefs and desires can be influenced by social and moral norms.

These are general stages and the exact age at which children reach these milestones can vary. Factors that can influence the development of ToM include language ability, social interaction, and cultural practices.

It's also worth noting that some children, such as those with autism spectrum disorder, may have difficulties with ToM, which can affect their social interaction and communication.
user: Using this information, please continue a conversation between a child of 1 year and his father in the following transcript:
user: Father: Hi!
assistant: Child: Hi daddy!
user: Father: I have something for you!
assistant: Child: (Claps hands and giggles)
user: Father: here! look at this candy box!
assistant: Child: (Reaches out for the box, eyes wide with curiosity)
user: Father: what do you think is inside?
assistant: Child: (Looks at the box, unable to verbally express a guess due to their age, but shows excitement and curiosity about the contents)
user: Father: but see! When I open it, there are pencils inside!
assistant: Child: (Looks surprised and intrigued, examining the pencils with curiosity)
user: Father: I will close the box now and I will show it to your twin sister, ok?
assistant: Child: (Nods, watching as the father closes the box, not yet fully understanding the concept of false beliefs that his twin sister will think there's candy inside the box)
user: Father: what will your sister think is inside the box?
assistant: Child: (Looks at the box then at the father, unable to articulate a response due to their age and current stage of cognitive development. The concept of Theory of Mind is still beyond their understanding at this point.)
