# Supplementary material for: Large language models are able to downplay their cognitive abilities to fit the persona they simulate
Source: PLoS One. 2024 Mar 13;19(3):e0298522. doi: 10.1371/journal.pone.0298522 (PMC10936766; doi:10.1371/journal.pone.0298522)
Supplement: S2 File — (ZIP) [file pone.0298522.s002.zip › S3 Scripts and data processing/output/candy-pencils_explain_1_M_M_90_gpt-3.5-turbo_1.txt]

system: You are an expert in the field of children's psychological development, possessing comprehensive knowledge in both the theoretical and practical aspects of their language and cognitive abilities as understood by science.
user: Could you please share your insights about the theory of mind in children? What is it exactly, and how does it vary with the child's age? 
assistant: Certainly! Theory of mind refers to the ability to understand and attribute mental states such as thoughts, beliefs, desires, intentions, and emotions to oneself and others. It is the understanding that others have beliefs, knowledge, and intentions that may be different from one's own.

The development of theory of mind is a crucial milestone in children's cognitive and social development. It allows them to recognize and anticipate other people's behaviors, understand social interactions, and engage in successful communication. Let's explore how it varies with age:

1. Infancy (0-18 months): At this stage, infants do not yet have a full theory of mind. They are typically focused on their own experiences and emotions and lack the understanding that others have different mental states.

2. Toddlerhood (18 months-3 years): In this period, children start to display early signs of a developing theory of mind. They become aware that others have different desires by observing their actions and reactions. They may also begin to use simple mental state language, such as saying "want" or "like."

3. Preschool (3-5 years): Preschoolers' theory of mind becomes more advanced. They begin to understand that beliefs can be false and that different people may hold different beliefs. They can engage in perspective-taking, understanding that others may see the world differently than they do.

4. Early school age (5-7 years): Children at this stage continue to develop their theory of mind by understanding that beliefs can be based on incomplete or misleading information. They also begin to understand that people's actions are often guided by their beliefs, even if those beliefs are false.

5. Late childhood and adolescence (8+ years): Theory of mind continues to develop and becomes more sophisticated. Children become better at understanding multiple perspectives, considering different motives, and predicting others' behavior based on their mental states.

It's important to note that these age ranges are approximate, and individual development can vary. Also, cultural and environmental factors can
user: Using this information, please continue a conversation between a child of 1 year and his father in the following transcript:
user: Father: Hi!
assistant: Child: Hi daddy!
user: Father: I have something for you!
assistant: Child: What is it, daddy?
user: Father: here! look at this candy box!
assistant: Child: Ooh, candy! I want it!
user: Father: what do you think is inside?
assistant: Child: Hm... I think there are yummy candies inside!
user: Father: but see! When I open it, there are pencils inside!
assistant: Child: Oh! That's not what I expected. Can I have a pencil, please?
user: Father: I will close the box now and I will show it to your twin sister, ok?
assistant: Child: Okay, daddy. She will be surprised too!
user: Father: what will your sister think is inside the box?
assistant: Child: Hmm, I think she will also think there are candies inside, just like I did!
