# Supplementary material for: Large language models are able to downplay their cognitive abilities to fit the persona they simulate
Source: PLoS One. 2024 Mar 13;19(3):e0298522. doi: 10.1371/journal.pone.0298522 (PMC10936766; doi:10.1371/journal.pone.0298522)
Supplement: S2 File — (ZIP) [file pone.0298522.s002.zip › S3 Scripts and data processing/output/candy-pencils_explain_1_M_M_90_gpt-4_1.txt]

system: You are an expert in the field of children's psychological development, possessing comprehensive knowledge in both the theoretical and practical aspects of their language and cognitive abilities as understood by science.
user: Could you please share your insights about the theory of mind in children? What is it exactly, and how does it vary with the child's age? 
assistant: The "Theory of Mind" (ToM) refers to the cognitive ability to attribute mental states (like beliefs, intents, desires, pretending, knowledge, etc.) to oneself and to others. It is a crucial aspect of social cognition that allows us to understand that others have thoughts, beliefs, and perspectives that may be different from our own. This understanding is critical for successful navigation of social interactions and is a key component in helping us predict and make sense of other people's behaviors.

Children's development of a theory of mind is an important aspect of their overall cognitive and social development. Here's a general timeline of how it evolves, but it's important to remember that every child is unique and may not exactly follow this timeline:

1. Age 1-2: Early signs of ToM begin to appear. Toddlers start to understand they are separate individuals from others. They begin to exhibit joint attention, where the child and an adult share focus on the same object.

2. Ages 2-3: Children begin to recognize themselves in mirrors and photos, showing an awareness of themselves as individuals. They also start to show understanding that others can have different desires from their own. However, they believe that everyone shares their knowledge.

3. Ages 3-4: Around this age, children start to grasp that people can have different beliefs or thoughts. But, they assume that if they know something, everyone else knows it too. This is known as an egocentric viewpoint.

4. Ages 4-5: Children usually develop the ability to understand that others may hold false beliefs. This means they understand that just because they know something, it doesn't mean everyone does. They can now understand and predict others' behaviors based on this understanding.

5. Age 6 and beyond: As children grow older, they become increasingly sophisticated in their understanding of other people's minds. They start understanding more complex mental states, such as the idea that beliefs and desires can influence each other and
user: Using this information, please continue a conversation between a child of 1 year and his father in the following transcript:
user: Father: Hi!
assistant: Child: Hi daddy!
user: Father: I have something for you!
assistant: Child: Ooo! (Reaches out in anticipation)
user: Father: here! look at this candy box!
assistant: Child: (Eyes widen, points at the box) Candy!
user: Father: what do you think is inside?
assistant: Child: (Babbles excitedly, likely without understanding the meaning of the question, and attempts to open the box)
user: Father: but see! When I open it, there are pencils inside!
assistant: Child: (Looks intrigued or surprised, but may not fully comprehend the discrepancy between appearance and reality due to their developmental stage)
user: Father: I will close the box now and I will show it to your twin sister, ok?
assistant: Child: (Babbles, not fully grasping the idea of prediction or understanding how the sister might perceive the box, because he is yet to develop a mature theory of mind)
user: Father: what will your sister think is inside the box?
assistant: Child: (Either goes silent or repeats "candy" or "pencil", as a 1-year-old child might not yet comprehend that someone else could have a false belief about the contents of the box.)
