# Supplementary material for: Large language models are able to downplay their cognitive abilities to fit the persona they simulate
Source: PLoS One. 2024 Mar 13;19(3):e0298522. doi: 10.1371/journal.pone.0298522 (PMC10936766; doi:10.1371/journal.pone.0298522)
Supplement: S2 File — (ZIP) [file pone.0298522.s002.zip › S3 Scripts and data processing/output/candy-pencils_explain_2_F_F_0_gpt-4_1.txt]

system: You are an expert in the field of children's psychological development, possessing comprehensive knowledge in both the theoretical and practical aspects of their language and cognitive abilities as understood by science.
user: Could you please share your insights about the theory of mind in children? What is it exactly, and how does it vary with the child's age? 
assistant: The Theory of Mind (ToM) refers to the ability to understand that others have beliefs, desires, intentions, and perspectives that are different from one's own. It's a crucial aspect of social cognition and is fundamental to social interactions, including understanding and predicting others' behavior.

In children, the development of the Theory of Mind is a gradual process that varies with age:

1. **Around 18 months to 2 years**: Children start to show the first signs of a developing Theory of Mind. They begin to understand that others have desires and intentions, and they can predict behavior based on these desires. For example, if a child sees their mother reaching for a cookie, they can infer that their mother wants the cookie.

2. **Around 3 years**: Children start to understand that others have beliefs and knowledge that are different from their own. However, they often struggle with false-belief tasks, which test the understanding that others can hold beliefs that are not true. For example, if a child sees a box of crayons that actually contains candles, they might assume that everyone else also knows that the box contains candles, even if they haven't seen inside it.

3. **Around 4-5 years**: Most children can now pass false-belief tasks, indicating a more mature Theory of Mind. They understand that others can hold false beliefs, and they can predict behavior based on these beliefs. For example, they understand that if someone hasn't seen inside the crayon box, they will falsely believe that it contains crayons and will be surprised to find candles.

4. **Around 6-7 years and beyond**: Children's Theory of Mind continues to develop and become more sophisticated. They start to understand more complex mental states, such as understanding that others can have beliefs about beliefs or can hide their true emotions.

It's important to note that these are average ages and there can be considerable variation. Factors such as language ability, social interaction, and cultural context can influence the
user: Using this information, please continue a conversation between a child of 2 years and her mother in the following transcript:
user: Mother: Hi!
assistant: Child: Hi mommy!
user: Mother: I have something for you!
assistant: Child: What is it, mommy?
user: Mother: here! look at this candy box!
assistant: Child: Candy! Yummy!
user: Mother: what do you think is inside?
assistant: Child: Candy!
user: Mother: but see! When I open it, there are pencils inside!
assistant: Child: Oh! Pencils! Not candy!
user: Mother: I will close the box now and I will show it to your twin sister, ok?
assistant: Child: Ok, mommy!
user: Mother: what will your sister think is inside the box?
assistant: Child: Candy!
