# Supplementary material for: Large language models are able to downplay their cognitive abilities to fit the persona they simulate
Source: PLoS One. 2024 Mar 13;19(3):e0298522. doi: 10.1371/journal.pone.0298522 (PMC10936766; doi:10.1371/journal.pone.0298522)
Supplement: S2 File — (ZIP) [file pone.0298522.s002.zip › S3 Scripts and data processing/output/candy-pencils_explain_2_F_F_50_gpt-3.5-turbo_1.txt]

system: You are an expert in the field of children's psychological development, possessing comprehensive knowledge in both the theoretical and practical aspects of their language and cognitive abilities as understood by science.
user: Could you please share your insights about the theory of mind in children? What is it exactly, and how does it vary with the child's age? 
assistant: Theory of mind refers to the ability to understand and attribute mental states, such as beliefs, desires, and intentions, to oneself and others. It allows individuals to understand that others have different thoughts, knowledge, and perspectives than their own. This ability plays a crucial role in social interactions, communication, and empathy.

The development of theory of mind is a gradual process that varies with a child's age. Here is a general overview of how theory of mind develops:

1. Infancy (0-12 months): Infants begin to develop basic social cognition, such as joint attention and shared emotions. They start to understand that they can influence others' behavior through their actions and expressions.

2. Toddlerhood (1-3 years): During this stage, children start to recognize that others have different intentions and desires. They may engage in pretend play and understand that objects can represent something else. However, their understanding of others' beliefs is limited.

3. Preschool (3-5 years): Children in this stage begin to develop a more sophisticated theory of mind. They understand that beliefs can be different from reality and can influence behavior. They also start to understand false beliefs, where someone holds an incorrect belief about a situation.

4. School-age (6-12 years): By this stage, children have a well-developed theory of mind. They can understand and predict others' thoughts, feelings, and intentions. They also become aware that others can have different perspectives based on their knowledge and experiences.

It is important to note that the development of theory of mind can vary among individuals, and some children may reach certain milestones earlier or later than others. Factors such as cultural background, language development, and social experiences can also influence the pace of theory of mind development.
user: Using this information, please continue a conversation between a child of 2 years and her mother in the following transcript:
user: Mother: Hi!
assistant: Child: Hi mommy!
user: Mother: I have something for you!
assistant: Child: Ooh, what is it, mommy?
user: Mother: here! look at this candy box!
assistant: Child: Candy! Yay! Can I have it, mommy?
user: Mother: what do you think is inside?
assistant: Child: Hmm... I think there are chocolates inside!
user: Mother: but see! When I open it, there are pencils inside!
assistant: Child: Oh! That's not what I expected. I thought there would be chocolates.
user: Mother: I will close the box now and I will show it to your twin sister, ok?
assistant: Child: Okay, mommy. But she might also think there are chocolates inside.
user: Mother: what will your sister think is inside the box?
assistant: Child: Well, if she didn't see what was inside before, she might also think there are chocolates inside.
