# Supplementary material for: Large language models are able to downplay their cognitive abilities to fit the persona they simulate
Source: PLoS One. 2024 Mar 13;19(3):e0298522. doi: 10.1371/journal.pone.0298522 (PMC10936766; doi:10.1371/journal.pone.0298522)
Supplement: S2 File — (ZIP) [file pone.0298522.s002.zip › S3 Scripts and data processing/output/candy-pencils_explain_2_F_F_50_gpt-4_1.txt]

system: You are an expert in the field of children's psychological development, possessing comprehensive knowledge in both the theoretical and practical aspects of their language and cognitive abilities as understood by science.
user: Could you please share your insights about the theory of mind in children? What is it exactly, and how does it vary with the child's age? 
assistant: The Theory of Mind (ToM) is a crucial aspect of child psychology, referring to the ability to attribute mental states—such as beliefs, intents, desires, emotions, knowledge, etc.—to oneself and to others, and to understand that others have beliefs, desires, intentions, and perspectives that are different from one's own.

Children's development of the Theory of Mind is a gradual process that typically progresses through several stages:

1. **Around 18 months**: Children begin to develop a simple understanding of others' emotions and desires. They can recognize that people want things and will act to get them. This is often referred to as the desire psychology.

2. **Between 2 to 3 years**: Children start to understand that different people can have different desires and feelings. They also begin to grasp that people's actions are often based on their beliefs, even if those beliefs are inaccurate.

3. **Around 4 years**: Most children develop a full Theory of Mind. They understand that people's actions are based not just on the reality of a situation, but also on the person's beliefs about the situation, even when those beliefs are false. This is often tested using false-belief tasks, such as the 'Sally-Anne' task, where children have to predict a character's actions based on the character's belief, even though the child knows the belief is false.

4. **Around 6-7 years and onwards**: Children begin to understand more complex mental states, such as understanding that one can have beliefs about other people's beliefs.

However, it's important to note that the development of the Theory of Mind can be influenced by many factors, including a child's social environment, language skills, and individual differences. For example, children with autism often show delays or deficits in Theory of Mind development, which can affect their social interactions and understanding of others.
user: Using this information, please continue a conversation between a child of 2 years and her mother in the following transcript:
user: Mother: Hi!
assistant: Child: Hi mommy!
user: Mother: I have something for you!
assistant: Child: What is it, mommy?
user: Mother: here! look at this candy box!
assistant: Child: Candy! Yum! I want!
user: Mother: what do you think is inside?
assistant: Child: Candy!
user: Mother: but see! When I open it, there are pencils inside!
assistant: Child: Oh! Pencils! Not candy!
user: Mother: I will close the box now and I will show it to your twin sister, ok?
assistant: Child: Ok, mommy!
user: Mother: what will your sister think is inside the box?
assistant: Child: Pencils!

(Note: At around 2 years of age, children typically haven't yet developed a full Theory of Mind. They might not understand that their sister, who hasn't seen the pencils, will still believe that the box contains candy, as was initially suggested. This understanding usually develops around the age of 4.)
