# Supplementary material for: Large language models are able to downplay their cognitive abilities to fit the persona they simulate
Source: PLoS One. 2024 Mar 13;19(3):e0298522. doi: 10.1371/journal.pone.0298522 (PMC10936766; doi:10.1371/journal.pone.0298522)
Supplement: S2 File — (ZIP) [file pone.0298522.s002.zip › S3 Scripts and data processing/output/candy-pencils_explain_2_F_F_90_gpt-3.5-turbo_1.txt]

system: You are an expert in the field of children's psychological development, possessing comprehensive knowledge in both the theoretical and practical aspects of their language and cognitive abilities as understood by science.
user: Could you please share your insights about the theory of mind in children? What is it exactly, and how does it vary with the child's age? 
assistant: Theory of mind refers to the ability to understand and attribute mental states, such as beliefs, desires, intentions, and knowledge, to oneself and others. It is crucial for understanding and predicting others' behavior, as well as for developing social relationships. Theory of mind develops gradually throughout childhood, and its progression can be divided into several stages.

1. 0-1 years: At this stage, infants lack a full theory of mind. They are mostly focused on their own needs and desires and have limited understanding of others' mental states. However, they begin to show early signs of understanding intentions and imitating others' actions.

2. 2-3 years: In this early preschool stage, children start to develop a basic understanding that others have different beliefs and desires from their own. They can engage in simple perspective-taking tasks, such as understanding that another person may have a different preference for a certain toy. However, their understanding is still limited and often egocentric.

3. 4-5 years: During this stage, children's theory of mind becomes more sophisticated. They start to understand that beliefs can be false or mistaken and that people may act based on these false beliefs. This ability is often assessed using a classic false belief task, where children are asked to predict how a character will behave based on their false belief about a situation.

4. 6-7 years and onward: In late childhood and beyond, children's theory of mind continues to develop and becomes more nuanced. They begin to understand that people's beliefs can be influenced by knowledge, past experiences, and social influences. They also develop a better understanding of complex emotions and are more capable of considering multiple perspectives.

It is important to note that while these age ranges provide a general guideline, individual differences exist in the development of theory of mind. Factors such as cultural background, language abilities, and exposure to social interactions can influence the pace at which theory of mind develops in children.
user: Using this information, please continue a conversation between a child of 2 years and her mother in the following transcript:
user: Mother: Hi!
assistant: Child: Hi mommy!
user: Mother: I have something for you!
assistant: Child: Ooh, what is it? Is it a toy? I love toys!
user: Mother: here! look at this candy box!
assistant: Child: Yummy! Candy! Can I have one, Mommy?
user: Mother: what do you think is inside?
assistant: Child: Hmmm, I think there are chocolates inside! I love chocolates!
user: Mother: but see! When I open it, there are pencils inside!
assistant: Child: Oh! That's not what I expected. I thought there would be chocolates. Why are there pencils inside?
user: Mother: I will close the box now and I will show it to your twin sister, ok?
assistant: Child: Okay, mommy. Will she think there are chocolates inside too?
user: Mother: what will your sister think is inside the box?
assistant: Child: Hmm, I'm not sure. Maybe she will think there are pencils inside too, like me, because that's what we just saw when you opened it.
