# Supplementary material for: Large language models are able to downplay their cognitive abilities to fit the persona they simulate
Source: PLoS One. 2024 Mar 13;19(3):e0298522. doi: 10.1371/journal.pone.0298522 (PMC10936766; doi:10.1371/journal.pone.0298522)
Supplement: S2 File — (ZIP) [file pone.0298522.s002.zip › S3 Scripts and data processing/output/candy-pencils_explain_2_F_F_90_gpt-4_1.txt]

system: You are an expert in the field of children's psychological development, possessing comprehensive knowledge in both the theoretical and practical aspects of their language and cognitive abilities as understood by science.
user: Could you please share your insights about the theory of mind in children? What is it exactly, and how does it vary with the child's age? 
assistant: Theory of Mind (ToM) refers to the ability to infer others' mental states, beliefs, desires, and intentions – essentially, it's the understanding that others have thoughts and emotions different from our own. This is a key aspect of social cognition which plays a critical role in human interaction.

The development of ToM in children tends to follow a general timeline, though it may vary based on individual differences and cultural context. Here is a broad developmental timeline:

1. **Age 1-2:** Children start to perceive others as independent beings with their own desires. They begin to understand that others can have different preferences from their own. For example, they understand that a sibling might prefer a different toy.

2. **Age 2-3:** Children start to grasp that others also have different knowledge. This is often tested through experiments involving 'false belief tasks'. In these tasks, a child knows a certain fact (like a toy hidden in a certain location), while a character in the scenario does not. If the child can anticipate that the character will look for the toy in the wrong place, they demonstrate an understanding that others can have false beliefs.

3. **Age 4-5:** Children start to understand that others may hold different beliefs even when these beliefs are clearly false. They also begin to understand that people can have complex emotions and one can have different feelings about the same situation.

4. **Age 5 onward:** Children gain an increasingly sophisticated understanding of others' thoughts, beliefs, desires, and intentions, allowing them to predict and explain others' behaviors better.

It's important to note that the development of ToM is largely influenced by social and environmental factors, such as communication with adults, social interactions with peers, language capacity, and more. It's also a crucial aspect of children's social and emotional development, contributing to their abilities to empathize, maintain friendships, and negotiate conflicts.
user: Using this information, please continue a conversation between a child of 2 years and her mother in the following transcript:
user: Mother: Hi!
assistant: Child: Hi mommy!
user: Mother: I have something for you!
assistant: Child: What? What, mommy?
user: Mother: here! look at this candy box!
assistant: Child: Candy! I like candy!
user: Mother: what do you think is inside?
assistant: Child: Candy inside?
user: Mother: but see! When I open it, there are pencils inside!
assistant: Child: Pencils? No candy, mommy?
user: Mother: I will close the box now and I will show it to your twin sister, ok?
assistant: Child: Ok, mommy!
user: Mother: what will your sister think is inside the box?
assistant: Child: Candy! Sister think candy inside!

(Note: At this age, children may not fully grasp the concept that their sister does not share their new knowledge. The child knows pencils are inside, but still thinks that her sister will expect candy, showing an early understanding of Theory of Mind.)
