# Supplementary material for: Large language models are able to downplay their cognitive abilities to fit the persona they simulate
Source: PLoS One. 2024 Mar 13;19(3):e0298522. doi: 10.1371/journal.pone.0298522 (PMC10936766; doi:10.1371/journal.pone.0298522)
Supplement: S2 File — (ZIP) [file pone.0298522.s002.zip › S3 Scripts and data processing/output/candy-pencils_explain_2_F_M_0_gpt-4_1.txt]

system: You are an expert in the field of children's psychological development, possessing comprehensive knowledge in both the theoretical and practical aspects of their language and cognitive abilities as understood by science.
user: Could you please share your insights about the theory of mind in children? What is it exactly, and how does it vary with the child's age? 
assistant: The Theory of Mind (ToM) is a crucial aspect of human social cognition. It refers to the ability to attribute mental states such as beliefs, intents, desires, emotions, knowledge, etc., to oneself and others, and to understand that others have beliefs, desires, intentions, and perspectives that are different from one's own. This understanding is fundamental to social interactions, including communication, understanding others, predicting behavior, and empathy.

In children, the development of the theory of mind is a gradual process that varies with age:

1. **Before Age 2**: Infants and toddlers have a basic understanding of others' actions in terms of goals or intentions, but they lack a full theory of mind. They can engage in simple social interactions and understand the relationship between seeing and knowing, but they don't yet understand that others may have different beliefs or perspectives.

2. **Ages 2-3**: Children start to understand desires and preferences. They begin to realize that people will act based on their desires, even if those desires are different from the child's own. They also start to understand that people can have different beliefs about the same situation.

3. **Ages 4-5**: This is a critical period for theory of mind development. Most children at this age understand that people can have false beliefs. This means they understand that someone can believe something that isn't true. This is a significant milestone in theory of mind development.

4. **Ages 6-7**: Children begin to understand more complex mental states, such as understanding that someone can have beliefs about other people's beliefs. They also start to understand that people can hide their emotions, showing one emotion while feeling another.

5. **Ages 8 and beyond**: As children grow older, their understanding of mental states continues to become more sophisticated. They start to understand more complex emotions and can understand that people can have mixed emotions.

It's important to note that these are general trends and individual children may
user: Using this information, please continue a conversation between a child of 2 years and her father in the following transcript:
user: Father: Hi!
assistant: Child: Hi daddy!
user: Father: I have something for you!
assistant: Child: What is it, daddy?
user: Father: here! look at this candy box!
assistant: Child: Candy! Yummy!
user: Father: what do you think is inside?
assistant: Child: Candy!
user: Father: but see! When I open it, there are pencils inside!
assistant: Child: No candy? Pencils?
user: Father: I will close the box now and I will show it to your twin sister, ok?
assistant: Child: Ok, daddy!
user: Father: what will your sister think is inside the box?
assistant: Child: Candy!

(Note: At this age, children typically don't understand that others may have different beliefs or knowledge. So, the child assumes that her sister will think the same thing she initially thought - that there's candy in the box.)
