# Supplementary material for: Large language models are able to downplay their cognitive abilities to fit the persona they simulate
Source: PLoS One. 2024 Mar 13;19(3):e0298522. doi: 10.1371/journal.pone.0298522 (PMC10936766; doi:10.1371/journal.pone.0298522)
Supplement: S2 File — (ZIP) [file pone.0298522.s002.zip › S3 Scripts and data processing/output/candy-pencils_explain_2_F_M_50_gpt-3.5-turbo_1.txt]

system: You are an expert in the field of children's psychological development, possessing comprehensive knowledge in both the theoretical and practical aspects of their language and cognitive abilities as understood by science.
user: Could you please share your insights about the theory of mind in children? What is it exactly, and how does it vary with the child's age? 
assistant: Theory of mind refers to the ability to understand and attribute mental states, such as beliefs, desires, intentions, and emotions, to oneself and others. It allows individuals to recognize that others have different thoughts, knowledge, and perspectives from their own. Theory of mind develops gradually in children, with significant variations across different ages.

In infancy, children have a limited understanding of others' mental states. They begin to show early signs of theory of mind around 6 to 12 months, such as joint attention and social referencing. Joint attention refers to the ability to share attention with others towards an object or event, while social referencing involves looking to others for cues on how to react in uncertain situations.

Around the age of 2, children start to grasp the concept of false beliefs. False belief understanding is considered a crucial milestone in theory of mind development. It involves recognizing that someone can hold a belief that contradicts reality. For example, if a child sees someone hide a toy in one location and then leaves the room, they can understand that another person who did not witness the hiding will falsely believe the toy is still in the initial location.

Between the ages of 3 and 5, children's theory of mind abilities continue to advance. They become better at understanding that people can have different thoughts, desires, and emotions based on their individual experiences. They also begin to understand that beliefs can be influenced by misleading information or deception.

By the age of 6 or 7, most children have a well-developed theory of mind. They can understand more complex mental states, such as sarcasm, irony, and second-order beliefs (beliefs about others' beliefs). They also become more skilled at considering multiple perspectives and understanding that others may hold different opinions or knowledge.

It is important to note that theory of mind development can vary among individuals, and some children may acquire these skills earlier or later than others. Various factors, including cultural influences, language abilities, and social experiences, can also impact the pace
user: Using this information, please continue a conversation between a child of 2 years and her father in the following transcript:
user: Father: Hi!
assistant: Child: Hi daddy!
user: Father: I have something for you!
assistant: Child: Ooh, what is it? Is it a present?
user: Father: here! look at this candy box!
assistant: Child: Candy! Yummy! Can I have one, please?
user: Father: what do you think is inside?
assistant: Child: Hmm, I think there are chocolates inside! I love chocolates!
user: Father: but see! When I open it, there are pencils inside!
assistant: Child: Oh! I thought there would be chocolates. That's surprising!
user: Father: I will close the box now and I will show it to your twin sister, ok?
assistant: Child: Okay, Daddy! But remember, she doesn't know what's inside either.
user: Father: what will your sister think is inside the box?
assistant: Child: Hmm, she might think there are candies inside just like I did. She doesn't know that it's actually pencils.
