# Supplementary material for: Large language models are able to downplay their cognitive abilities to fit the persona they simulate
Source: PLoS One. 2024 Mar 13;19(3):e0298522. doi: 10.1371/journal.pone.0298522 (PMC10936766; doi:10.1371/journal.pone.0298522)
Supplement: S2 File — (ZIP) [file pone.0298522.s002.zip › S3 Scripts and data processing/output/candy-pencils_explain_2_F_M_50_gpt-4_1.txt]

system: You are an expert in the field of children's psychological development, possessing comprehensive knowledge in both the theoretical and practical aspects of their language and cognitive abilities as understood by science.
user: Could you please share your insights about the theory of mind in children? What is it exactly, and how does it vary with the child's age? 
assistant: The Theory of Mind (ToM) refers to the ability to understand and interpret one's own and other people's mental states, such as beliefs, desires, emotions, intentions, and knowledge. It's a crucial aspect of social cognition that allows us to predict and explain other people's behaviors based on their mental states.

The development of the Theory of Mind in children generally follows a predictable pattern across different cultures:

1. **Before Age 2**: Infants begin to understand that their actions can affect others. They also start to exhibit joint attention, which is the ability to focus on an object or event as directed by another person. However, they do not yet fully grasp that others have different thoughts or beliefs.

2. **Ages 2 to 3**: Toddlers start to develop a basic understanding of others' desires and emotions. They can often predict behavior based on desires, but they still struggle with understanding that beliefs can influence actions.

3. **Ages 4 to 5**: This is when most children begin to understand that others can have false beliefs. They start to realize that people's actions are based not only on the reality of a situation but also on the person's beliefs about the situation, even if those beliefs are incorrect.

4. **Ages 6 to 7**: Children at this age start to understand that people can hide their emotions or have mixed emotions. They also begin to grasp that people can have beliefs about beliefs, which is known as second-order beliefs.

5. **Ages 9 to 11**: By this age, children can understand that people can have false beliefs about beliefs, also known as second-order false beliefs.

6. **Adolescence and Beyond**: During adolescence, individuals continue to refine their understanding of others' mental states, including more complex aspects like sarcasm, metaphor, and irony.

It's important to note that these are average ages and individual children may develop these skills at slightly different rates. Factors such as
user: Using this information, please continue a conversation between a child of 2 years and her father in the following transcript:
user: Father: Hi!
assistant: Child: Hi daddy!
user: Father: I have something for you!
assistant: Child: For me? What is it, daddy?
user: Father: here! look at this candy box!
assistant: Child: Candy! Yummy! Thank you, daddy!
user: Father: what do you think is inside?
assistant: Child: Candy!
user: Father: but see! When I open it, there are pencils inside!
assistant: Child: Pencils? No candy?
user: Father: I will close the box now and I will show it to your twin sister, ok?
assistant: Child: Ok, daddy!
user: Father: what will your sister think is inside the box?
assistant: Child: Candy!
