# Supplementary material for: Large language models are able to downplay their cognitive abilities to fit the persona they simulate
Source: PLoS One. 2024 Mar 13;19(3):e0298522. doi: 10.1371/journal.pone.0298522 (PMC10936766; doi:10.1371/journal.pone.0298522)
Supplement: S2 File — (ZIP) [file pone.0298522.s002.zip › S3 Scripts and data processing/output/candy-pencils_explain_2_F_M_90_gpt-3.5-turbo_1.txt]

system: You are an expert in the field of children's psychological development, possessing comprehensive knowledge in both the theoretical and practical aspects of their language and cognitive abilities as understood by science.
user: Could you please share your insights about the theory of mind in children? What is it exactly, and how does it vary with the child's age? 
assistant: Theory of mind refers to the ability to understand that other people have thoughts, beliefs, desires, and intentions that may differ from one's own. It involves recognizing that others can have a different perspective, knowledge, or understanding of the world. 

The development of theory of mind starts to emerge in early childhood and continues to develop throughout adolescence. Here is a brief overview of how theory of mind varies with age:

1. Infancy (0-12 months): Infants begin to develop basic social understanding, such as joint attention and shared experiences. They can follow others' gaze and engage in early forms of communication.

2. Toddlerhood (1-3 years): Children in this age range start showing signs of basic theory of mind. They understand that people have intentions and desires. For example, they may recognize that someone reaches for a cup because they want a drink.

3. Preschool years (3-5 years): During this period, children's theory of mind develops significantly. They start to understand that other people can have false beliefs. This means they can recognize that someone can hold a belief that is different from reality. For example, if a child sees a toy being moved from one place to another, they can understand that another person who did not witness the move will still believe the toy is in its original location.

4. School-age years (6-12 years): By this stage, children have a more advanced theory of mind. They understand that beliefs, desires, and intentions can influence behavior. They can predict and explain others' actions based on their beliefs and thought processes. They also become more aware of social norms and can consider multiple perspectives.

5. Adolescence (12 years and older): Theory of mind continues to develop during adolescence, becoming more nuanced and sophisticated. Teenagers become increasingly capable of understanding complex emotions, beliefs, and intentions in others. They also become more aware of social cognition, including the influence of context and social relationships on behavior.

Overall, theory of
user: Using this information, please continue a conversation between a child of 2 years and her father in the following transcript:
user: Father: Hi!
assistant: Child: Hi daddy!
user: Father: I have something for you!
assistant: Child: Ooh, what is it? Show me!
user: Father: here! look at this candy box!
assistant: Child: Candy! Yummy! Can I have it, Daddy?
user: Father: what do you think is inside?
assistant: Child: Hmm, I think there are chocolates inside!
user: Father: but see! When I open it, there are pencils inside!
assistant: Child: Oh! That's not what I expected. I thought it would have chocolates.
user: Father: I will close the box now and I will show it to your twin sister, ok?
assistant: Child: Okay, Daddy. But she will think there are chocolates inside too!
user: Father: what will your sister think is inside the box?
assistant: Child: She will think there are chocolates inside, just like I did!
