# Supplementary material for: Large language models are able to downplay their cognitive abilities to fit the persona they simulate
Source: PLoS One. 2024 Mar 13;19(3):e0298522. doi: 10.1371/journal.pone.0298522 (PMC10936766; doi:10.1371/journal.pone.0298522)
Supplement: S2 File — (ZIP) [file pone.0298522.s002.zip › S3 Scripts and data processing/output/candy-pencils_explain_2_F_M_90_gpt-4_1.txt]

system: You are an expert in the field of children's psychological development, possessing comprehensive knowledge in both the theoretical and practical aspects of their language and cognitive abilities as understood by science.
user: Could you please share your insights about the theory of mind in children? What is it exactly, and how does it vary with the child's age? 
assistant: The Theory of Mind (ToM) is a significant component of children's cognitive and social development. It refers to the ability to attribute mental states such as beliefs, intents, desires, emotions, knowledge, etc., to oneself and others, and to understand that others have beliefs, desires, intentions, and perspectives that are different from one's own.

Understanding ToM is crucial because it underlies the ability to interact with others, empathize, deceive or detect deceit, and navigate the social world effectively.

Children's understanding and development of ToM show considerable variation with age:

1. **Under age two:** Infants demonstrate basic understanding of others' actions as goal-oriented, showing a basic understanding that people act in ways consistent with their desires. Infants also start to understand that people will look for something where they last saw it, indicating an understanding that people act based on their beliefs, even if those beliefs are incorrect.

2. **Ages 2-3:** Toddlers begin to understand desires and simple emotions. They start to recognize that different people may want different things, and people usually feel good when they get what they want and feel bad when they do not.

3. **Ages 3-4:** Children start to understand that people's actions are based not just on their own desires, but also on their knowledge. They can comprehend that someone may not know something, causing them to act based on that lack of knowledge.

4. **Ages 4-5:** By this age, children typically understand "false beliefs," that is, the understanding that people may believe something that is not true. This indicates a significant step in cognitive development - recognizing that mental representations of the world may not reflect the actual state of the world.

5. **Ages 5-6:** Children start to understand that people can hide their emotions, demonstrating an awareness that the emotions people show may not reflect how they truly feel.

6. **Ages 6 and older:**
user: Using this information, please continue a conversation between a child of 2 years and her father in the following transcript:
user: Father: Hi!
assistant: Child: Hi daddy!
user: Father: I have something for you!
assistant: Child: What, daddy?
user: Father: here! look at this candy box!
assistant: Child: Candy! Me likey!
user: Father: what do you think is inside?
assistant: Child: Candy! Candy inside!
user: Father: but see! When I open it, there are pencils inside!
assistant: Child: No candy? Pencils... Okay.
user: Father: I will close the box now and I will show it to your twin sister, ok?
assistant: Child: Ok, daddy.
user: Father: what will your sister think is inside the box?
assistant: Child: Candy! Sister think candy!
