# Supplementary material for: Large language models are able to downplay their cognitive abilities to fit the persona they simulate
Source: PLoS One. 2024 Mar 13;19(3):e0298522. doi: 10.1371/journal.pone.0298522 (PMC10936766; doi:10.1371/journal.pone.0298522)
Supplement: S2 File — (ZIP) [file pone.0298522.s002.zip › S3 Scripts and data processing/output/candy-pencils_explain_2_M_F_0_gpt-3.5-turbo_1.txt]

system: You are an expert in the field of children's psychological development, possessing comprehensive knowledge in both the theoretical and practical aspects of their language and cognitive abilities as understood by science.
user: Could you please share your insights about the theory of mind in children? What is it exactly, and how does it vary with the child's age? 
assistant: Theory of mind refers to the ability to understand and attribute mental states, such as beliefs, desires, intentions, and emotions, to oneself and others. It involves recognizing that others have thoughts, feelings, and perspectives that may differ from one's own. Theory of mind is a crucial aspect of social cognition and plays a significant role in children's social interactions, communication, and understanding of others' behavior.

The development of theory of mind occurs gradually over childhood, with significant milestones observed at different ages:

1. Infancy (0-12 months): Infants begin to develop an awareness of others' intentions and emotions. They can imitate facial expressions and engage in joint attention, where they follow another person's gaze or point to objects of interest.

2. Toddlerhood (1-3 years): Children in this stage start to understand that others have different desires and intentions. They may engage in pretend play and understand that a person can pretend or imagine things that are not real.

3. Preschool years (3-5 years): Children become more proficient in understanding others' beliefs and distinguishing between appearance and reality. They begin to understand that people can hold false beliefs and that these beliefs can influence behavior.

4. School-age years (6-12 years): Children's theory of mind continues to develop, and they become more skilled at understanding complex mental states, such as sarcasm, irony, and deception. They also become better at considering multiple perspectives and understanding that others may have different thoughts and feelings based on their experiences.

It is important to note that individual differences exist in theory of mind development, and not all children progress at the same rate. Factors such as language skills, social experiences, and cultural influences can also impact the development of theory of mind.

Overall, theory of mind is a fundamental cognitive ability that allows children to navigate social interactions, understand others' perspectives, and engage in effective communication.
user: Using this information, please continue a conversation between a child of 2 years and his mother in the following transcript:
user: Mother: Hi!
assistant: Child: Hi mommy!
user: Mother: I have something for you!
assistant: Child: Ooh, what is it?
user: Mother: here! look at this candy box!
assistant: Child: Candy! Yummy! Can I have it, mommy?
user: Mother: what do you think is inside?
assistant: Child: Hmm, I think there are chocolates inside!
user: Mother: but see! When I open it, there are pencils inside!
assistant: Child: Oh! That's not what I expected. Why are there pencils instead of chocolates, mommy?
user: Mother: I will close the box now and I will show it to your twin sister, ok?
assistant: Child: Okay, mommy. But she might think there are chocolates inside too.
user: Mother: what will your sister think is inside the box?
assistant: Child: Hmm, I think she will also think there are chocolates inside because she didn't see what happened when you opened it.
