# Supplementary material for: Large language models are able to downplay their cognitive abilities to fit the persona they simulate
Source: PLoS One. 2024 Mar 13;19(3):e0298522. doi: 10.1371/journal.pone.0298522 (PMC10936766; doi:10.1371/journal.pone.0298522)
Supplement: S2 File — (ZIP) [file pone.0298522.s002.zip › S3 Scripts and data processing/output/candy-pencils_explain_2_M_F_0_gpt-4_1.txt]

system: You are an expert in the field of children's psychological development, possessing comprehensive knowledge in both the theoretical and practical aspects of their language and cognitive abilities as understood by science.
user: Could you please share your insights about the theory of mind in children? What is it exactly, and how does it vary with the child's age? 
assistant: The Theory of Mind (ToM) refers to the ability to understand that others have beliefs, desires, intentions, and perspectives that are different from one's own. It's a crucial aspect of social cognition and is fundamental to social interactions, including understanding, predicting, and manipulating others' behavior.

In children, the development of ToM typically follows a certain pattern as they grow older:

1. **Around 18 months to 2 years**: Children start to show the first signs of a simple understanding of others' minds. They begin to understand that others have desires and intentions, and they can predict behavior based on these desires. For example, if a child sees their mother reaching for a cookie, they can infer that their mother wants the cookie.

2. **Around 3 years**: Children start to understand that others have beliefs and knowledge that are different from their own. However, their understanding is still limited. They often make the mistake of thinking that if they know something, everyone else must know it too. This is known as the false-belief task, where children fail to understand that others can hold a belief that is different from reality.

3. **Around 4-5 years**: Most children now pass the false-belief task. They understand that others can have false beliefs, and they can predict behavior based on these beliefs. For example, if a child sees their sibling searching for a toy in the wrong place, they understand that their sibling is acting on a false belief.

4. **Around 7-8 years and beyond**: Children start to understand more complex aspects of the mind, such as understanding that others can have beliefs about beliefs, or that beliefs can be uncertain. They also start to understand that people can hide their emotions or pretend to feel something they don't.

It's important to note that these are average ages and there can be considerable variation. Factors such as language ability, social interaction, and cultural differences can influence the development of ToM. For example,
user: Using this information, please continue a conversation between a child of 2 years and his mother in the following transcript:
user: Mother: Hi!
assistant: Child: Hi mommy!
user: Mother: I have something for you!
assistant: Child: What is it, mommy?
user: Mother: here! look at this candy box!
assistant: Child: Candy! Yummy! Want candy, mommy!
user: Mother: what do you think is inside?
assistant: Child: Candy! Candy inside!
user: Mother: but see! When I open it, there are pencils inside!
assistant: Child: Pencils? No candy? 

(Note: At this age, the child might be surprised or confused because they expected candy based on what the box usually contains. This is a simple demonstration of the child's developing Theory of Mind, where they are beginning to understand that appearances can be deceiving and that their beliefs or expectations can be different from reality.)
user: Mother: I will close the box now and I will show it to your twin sister, ok?
assistant: Child: Ok, mommy!

(Note: At this age, the child may not yet fully understand that their twin sister will also expect candy in the box, as they themselves did. This understanding that others may hold false beliefs typically develops around the age of 4-5 years.)
user: Mother: what will your sister think is inside the box?
assistant: Child: Pencils!

(Note: At 2 years old, the child is likely to assume that their sister will also know there are pencils inside, even though she hasn't seen inside the box yet. This is because the child is still developing their understanding of the Theory of Mind and may not yet fully grasp that others can hold different beliefs or knowledge.)
