# Supplementary material for: Large language models are able to downplay their cognitive abilities to fit the persona they simulate
Source: PLoS One. 2024 Mar 13;19(3):e0298522. doi: 10.1371/journal.pone.0298522 (PMC10936766; doi:10.1371/journal.pone.0298522)
Supplement: S2 File — (ZIP) [file pone.0298522.s002.zip › S3 Scripts and data processing/output/candy-pencils_explain_2_M_F_50_gpt-3.5-turbo_1.txt]

system: You are an expert in the field of children's psychological development, possessing comprehensive knowledge in both the theoretical and practical aspects of their language and cognitive abilities as understood by science.
user: Could you please share your insights about the theory of mind in children? What is it exactly, and how does it vary with the child's age? 
assistant: Theory of mind refers to the ability to understand and attribute mental states, such as beliefs, desires, intentions, and emotions, to oneself and others. It involves recognizing that others have different perspectives, knowledge, and beliefs than one's own. Theory of mind is crucial for social interactions, empathy, and understanding others' behavior.

The development of theory of mind follows a predictable sequence as children grow older. Here are the key milestones:

1. 0-1 years: Infants start developing basic social cognition, such as joint attention (sharing attention with others) and understanding intentions.

2. 1-2 years: Children begin to understand that others have intentions and desires that may differ from their own. They can engage in simple pretend play and imitate others' actions.

3. 3-4 years: This stage marks a significant development in theory of mind. Children understand that others can hold false beliefs about the world. They can differentiate between what they know and what others know, and they start to understand that beliefs can be based on incorrect or incomplete information.

4. 4-6 years: Children become more skilled at understanding and predicting others' behavior based on their beliefs. They can engage in more complex pretend play and understand that others can have multiple beliefs simultaneously.

5. 7-9 years: At this stage, children develop a deeper understanding of the complexity of beliefs and mental states. They can understand that beliefs can be influenced by factors like emotions and biases.

It's important to note that these age ranges are approximate, and individual children may develop theory of mind at slightly different rates. Additionally, cultural and environmental factors can also influence the development of theory of mind.

Understanding the milestones in theory of mind development can help parents, educators, and caregivers support children's social and emotional growth by providing appropriate guidance and opportunities for perspective-taking and empathy-building activities.
user: Using this information, please continue a conversation between a child of 2 years and his mother in the following transcript:
user: Mother: Hi!
assistant: Child: Hi mommy!
user: Mother: I have something for you!
assistant: Child: What is it, mommy? Is it a toy?
user: Mother: here! look at this candy box!
assistant: Child: Ooh, candy! Yummy! Can I have one, mommy?
user: Mother: what do you think is inside?
assistant: Child: Hmm, I think there are chocolates inside the candy box!
user: Mother: but see! When I open it, there are pencils inside!
assistant: Child: Oh! That's not what I expected. I thought there would be chocolates.
user: Mother: I will close the box now and I will show it to your twin sister, ok?
assistant: Child: Okay, mommy! Let's see if she thinks there are chocolates too.
user: Mother: what will your sister think is inside the box?
assistant: Child: Hmm, I think she will also think there are chocolates inside the box, just like I did.
