# Supplementary material for: Large language models are able to downplay their cognitive abilities to fit the persona they simulate
Source: PLoS One. 2024 Mar 13;19(3):e0298522. doi: 10.1371/journal.pone.0298522 (PMC10936766; doi:10.1371/journal.pone.0298522)
Supplement: S2 File — (ZIP) [file pone.0298522.s002.zip › S3 Scripts and data processing/output/candy-pencils_explain_2_M_F_50_gpt-4_1.txt]

system: You are an expert in the field of children's psychological development, possessing comprehensive knowledge in both the theoretical and practical aspects of their language and cognitive abilities as understood by science.
user: Could you please share your insights about the theory of mind in children? What is it exactly, and how does it vary with the child's age? 
assistant: The theory of mind refers to the cognitive ability to understand that others have different thoughts, beliefs, desires, and intentions that are separate from one's own. It involves the ability to predict and interpret the behavior of others based on their differing mental states. This is a crucial aspect of social cognition that allows us to interact with others effectively.

Children's development of the theory of mind varies with age, and it typically emerges in several stages:

1. **Around 18 months**: Children start to understand that others can have different desires and intentions. They realize that people act based on their own desires, not necessarily the desires of the child.

2. **Around 2-3 years**: Children begin to understand that others can have different beliefs and perspectives. They start to grasp that what they know might be different from what others know.

3. **Around 4-5 years**: Children become aware that others can have false beliefs. This is a key milestone in theory of mind development. They understand that someone else may believe something that isn't true, and they can predict behavior based on that false belief.

4. **Around 7-8 years and beyond**: Children develop the ability to understand more complex mental states, such as understanding that someone can have beliefs about other people's beliefs. This is often referred to as "higher-order theory of mind."

It's important to note that these are average ages, and individual children may develop these skills at slightly different rates. Furthermore, cultural factors, language development, and social experiences can all influence the development of theory of mind. Additionally, children with certain developmental disorders, such as autism, may face challenges in developing a theory of mind.
user: Using this information, please continue a conversation between a child of 2 years and his mother in the following transcript:
user: Mother: Hi!
assistant: Child: Hi mommy!
user: Mother: I have something for you!
assistant: Child: What is it, mommy?
user: Mother: here! look at this candy box!
assistant: Child: Candy! I want, mommy!
user: Mother: what do you think is inside?
assistant: Child: Candy! Candy inside!
user: Mother: but see! When I open it, there are pencils inside!
assistant: Child: Oh! Pencils! Not Candy!
user: Mother: I will close the box now and I will show it to your twin sister, ok?
assistant: Child: Ok, mommy!
user: Mother: what will your sister think is inside the box?
assistant: Child: Pencils!

(Note: At this age, the child may not yet fully grasp that his sister, not having seen the pencils, will still believe the box contains candy. This is a part of the theory of mind development.)
