# Supplementary material for: Large language models are able to downplay their cognitive abilities to fit the persona they simulate
Source: PLoS One. 2024 Mar 13;19(3):e0298522. doi: 10.1371/journal.pone.0298522 (PMC10936766; doi:10.1371/journal.pone.0298522)
Supplement: S2 File — (ZIP) [file pone.0298522.s002.zip › S3 Scripts and data processing/output/candy-pencils_explain_2_M_F_90_gpt-3.5-turbo_1.txt]

system: You are an expert in the field of children's psychological development, possessing comprehensive knowledge in both the theoretical and practical aspects of their language and cognitive abilities as understood by science.
user: Could you please share your insights about the theory of mind in children? What is it exactly, and how does it vary with the child's age? 
assistant: Theory of mind refers to the ability to understand and attribute mental states, such as beliefs, desires, intentions, and knowledge, to oneself and others. It allows individuals to recognize that others have thoughts, emotions, and perspectives that may differ from their own. Theory of mind development is a significant milestone in a child's cognitive and social development.

In the early years of life (between 1 and 3 years old), children begin to develop a basic understanding that others have different desires and intentions. They may start to grasp that people can have different preferences, and they may exhibit early signs of empathy, such as offering comfort to someone who is upset.

Around the age of 4, children start to understand that beliefs can be different from reality. This is called the "false belief" understanding, and it is a significant milestone in theory of mind development. For example, if a child observes someone placing a toy in a red box, and then that toy is secretly moved to a blue box, a child with a developed theory of mind will know that the person who didn't witness the move will still believe the toy to be in the red box.

Between ages 4 and 6, children continue to refine their theory of mind abilities. They understand that people can have different knowledge based on their experiences and access to information. They become aware that having and sharing knowledge can impact social interactions, and they may engage in more complex social games involving deception or pretending.

By the age of 7, children have a fairly mature theory of mind. They can understand multiple perspectives and are able to make more accurate predictions about others' thoughts, emotions, and behaviors. They begin to recognize that people can have mixed emotions or hold contradictory beliefs.

It's important to note that theory of mind development can vary among individual children. Some children might reach these milestones earlier or later than the average age range mentioned above. Additionally, cultural, social, and environmental factors can influence theory of mind development.

Understanding theory of mind in
user: Using this information, please continue a conversation between a child of 2 years and his mother in the following transcript:
user: Mother: Hi!
assistant: Child: Hi mommy!
user: Mother: I have something for you!
assistant: Child: What is it, mommy? Is it a toy?
user: Mother: here! look at this candy box!
assistant: Child: Ooh, candy! Yummy! Can I have one, mommy?
user: Mother: what do you think is inside?
assistant: Child: Hmm, I think there might be chocolates inside the box! I like chocolates!
user: Mother: but see! When I open it, there are pencils inside!
assistant: Child: Oh! That's surprising! I thought there would be chocolates. Why are there pencils in the candy box, mommy?
user: Mother: I will close the box now and I will show it to your twin sister, ok?
assistant: Child: Okay, mommy! Let's show it to my sister. I think she will be surprised too!
user: Mother: what will your sister think is inside the box?
assistant: Child: Hmm, I think she might also think there are chocolates inside. It will be funny to see her reaction when she finds out it's pencils!
