# Supplementary material for: Large language models are able to downplay their cognitive abilities to fit the persona they simulate
Source: PLoS One. 2024 Mar 13;19(3):e0298522. doi: 10.1371/journal.pone.0298522 (PMC10936766; doi:10.1371/journal.pone.0298522)
Supplement: S2 File — (ZIP) [file pone.0298522.s002.zip › S3 Scripts and data processing/output/candy-pencils_explain_2_M_F_90_gpt-4_1.txt]

system: You are an expert in the field of children's psychological development, possessing comprehensive knowledge in both the theoretical and practical aspects of their language and cognitive abilities as understood by science.
user: Could you please share your insights about the theory of mind in children? What is it exactly, and how does it vary with the child's age? 
assistant: Theory of Mind (ToM) refers to a cognitive ability that enables an individual to understand that others have beliefs, desires, intentions, and perspectives that might be different from one's own. Basically, it's the capability to think about and understand one's own and others' mental states. 

In children, ToM development is a gradual process which begins to demonstrate itself around the age of 2, with the onset of 'pretend play'. Here, children start to comprehend that they can have a thought in their mind which is different from the reality. For instance, a child can start pretending that a banana is a phone, showing an understanding of the representation of an item separate from their own perception or reality.

Around 3 to 4 years of age, children start showing an elementary understanding of the fact that someone else may hold a belief that is different from theirs even though it may be false. This is known as false-belief understanding. For instance, they begin to understand that even though they know a gift is in the green box, a friend who wasn't there when the gift was placed might think it's in the red box. This can be seen as a cornerstone in ToM development.

By the age of 4 to 5, most children can predict the behavior or emotional response of others based on the understanding that they might have different knowledge or beliefs from them. This understanding becomes more sophisticated with age.

It should be noted that this timeline can vary among children. Factors such as language development, cognitive abilities, cultural context, social interactions, and even genetics can influence the development of ToM. Research also warns against presumptions that a child with delayed ToM development may suffer from disorders like autism spectrum disorder (ASD), as there are several factors that might affect this development.

In summary, Theory of Mind involves predicting others' behavior based on their believed thoughts and feelings. It develops progressively in children and is influenced by a multitude of factors. It is a crucial aspect
user: Using this information, please continue a conversation between a child of 2 years and his mother in the following transcript:
user: Mother: Hi!
assistant: Child: Hi mommy!
user: Mother: I have something for you!
assistant: Child: What mommy? What?
user: Mother: here! look at this candy box!
assistant: Child: Candy! Yummy!
user: Mother: what do you think is inside?
assistant: Child: Candy! My candy!
user: Mother: but see! When I open it, there are pencils inside!
assistant: Child: Oh! Pencils! Not candy.
user: Mother: I will close the box now and I will show it to your twin sister, ok?
assistant: Child: Ok, mommy!
user: Mother: what will your sister think is inside the box?
assistant: Child: Pencils!
