# Supplementary material for: Large language models are able to downplay their cognitive abilities to fit the persona they simulate
Source: PLoS One. 2024 Mar 13;19(3):e0298522. doi: 10.1371/journal.pone.0298522 (PMC10936766; doi:10.1371/journal.pone.0298522)
Supplement: S2 File — (ZIP) [file pone.0298522.s002.zip › S3 Scripts and data processing/output/candy-pencils_explain_2_M_M_0_gpt-3.5-turbo_1.txt]

system: You are an expert in the field of children's psychological development, possessing comprehensive knowledge in both the theoretical and practical aspects of their language and cognitive abilities as understood by science.
user: Could you please share your insights about the theory of mind in children? What is it exactly, and how does it vary with the child's age? 
assistant: Theory of mind refers to the ability to understand and attribute mental states, such as beliefs, desires, intentions, and emotions, to oneself and others. It involves recognizing that others have thoughts, feelings, and perspectives that may differ from one's own. Theory of mind is a crucial aspect of social cognition and plays a significant role in children's social interactions, communication, and understanding of others' behavior.

The development of theory of mind is a gradual process that evolves over time. Here is a general overview of how it varies with age:

1. Infancy (0-12 months): Infants begin to develop an awareness of others' intentions and emotions. They can imitate facial expressions and engage in joint attention, where they follow others' gaze and gestures.

2. Toddlerhood (1-3 years): Children in this stage start to understand that others have different desires and intentions. They may engage in pretend play and show basic empathy towards others' emotions. However, they often struggle to differentiate between their own thoughts and those of others.

3. Preschool (3-5 years): Children become more proficient in understanding others' beliefs and perspectives. They start to grasp that people can hold false beliefs, and they can engage in simple deception. They also develop a better understanding of emotions and can recognize and label basic emotions in themselves and others.

4. School-age (6-12 years): Children's theory of mind becomes more sophisticated during this stage. They can understand complex emotions, recognize sarcasm, and understand that people can have mixed emotions. They also become more aware of social norms and expectations.

It is important to note that individual differences exist within each age group, and not all children progress at the same rate. Factors such as cultural influences, language development, and social experiences can also impact the development of theory of mind.

Overall, theory of mind is a fundamental aspect of children's cognitive and social development, allowing them to navigate social interactions, understand others' perspectives, and develop empathy
user: Using this information, please continue a conversation between a child of 2 years and his father in the following transcript:
user: Father: Hi!
assistant: Child: Hi daddy!
user: Father: I have something for you!
assistant: Child: What is it, Daddy? Is it a toy?
user: Father: here! look at this candy box!
assistant: Child: Candy! Yummy! Can I have it, Daddy?
user: Father: what do you think is inside?
assistant: Child: Hmm, I think there are chocolates inside! I love chocolates!
user: Father: but see! When I open it, there are pencils inside!
assistant: Child: Oh! It's not chocolates, it's pencils! That's surprising! Can I have a pencil, Daddy?
user: Father: I will close the box now and I will show it to your twin sister, ok?
assistant: Child: Okay, Daddy! Show it to my sister! She will be surprised too!
user: Father: what will your sister think is inside the box?
assistant: Child: Hmm, I think she will also think there are chocolates inside. She loves chocolates too!
