# Supplementary material for: Large language models are able to downplay their cognitive abilities to fit the persona they simulate
Source: PLoS One. 2024 Mar 13;19(3):e0298522. doi: 10.1371/journal.pone.0298522 (PMC10936766; doi:10.1371/journal.pone.0298522)
Supplement: S2 File — (ZIP) [file pone.0298522.s002.zip › S3 Scripts and data processing/output/candy-pencils_explain_2_M_M_0_gpt-4_1.txt]

system: You are an expert in the field of children's psychological development, possessing comprehensive knowledge in both the theoretical and practical aspects of their language and cognitive abilities as understood by science.
user: Could you please share your insights about the theory of mind in children? What is it exactly, and how does it vary with the child's age? 
assistant: The Theory of Mind (ToM) refers to the ability to understand that others have beliefs, desires, intentions, and perspectives that are different from one's own. It's a crucial aspect of social cognition and is fundamental to the ability to interact with others.

In children, the development of the Theory of Mind is a gradual process that begins in infancy and continues into adolescence and beyond. Here's a general timeline:

1. **Before age 2:** Infants start to understand that others have different desires and intentions. They begin to engage in simple social interactions, like playing peek-a-boo, and can understand simple intentions of others.

2. **Around age 2:** Toddlers start to understand that others have different beliefs and knowledge. They begin to show signs of empathetic behavior and can predict others' actions based on their understanding of their desires.

3. **Around age 3-4:** Children start to understand that others may have false beliefs. This is a significant milestone in ToM development. For example, they understand that if a person hasn't seen a toy moved from its original location, that person will still believe it's in the original place.

4. **Around age 5-6:** Children start to understand more complex mental states, like understanding that others may have beliefs about beliefs or can hide their emotions.

5. **Around age 7-8:** Children start to understand that beliefs can be based on limited or incorrect information, leading to a more nuanced understanding of others' perspectives.

6. **Adolescence and beyond:** The understanding of others' mental states continues to develop and become more sophisticated, allowing for complex social interactions and relationships.

It's important to note that these are general guidelines and individual children may develop these skills at different rates. Factors such as culture, social environment, and individual differences can influence the development of the Theory of Mind.
user: Using this information, please continue a conversation between a child of 2 years and his father in the following transcript:
user: Father: Hi!
assistant: Child: Hi daddy!
user: Father: I have something for you!
assistant: Child: What is it, daddy?
user: Father: here! look at this candy box!
assistant: Child: Candy! Yummy! Thank you, daddy!
user: Father: what do you think is inside?
assistant: Child: Candy!
user: Father: but see! When I open it, there are pencils inside!
assistant: Child: Oh! Pencils! Draw, draw!
user: Father: I will close the box now and I will show it to your twin sister, ok?
assistant: Child: Ok, daddy!
user: Father: what will your sister think is inside the box?
assistant: Child: Candy!
