# Supplementary material for: Large language models are able to downplay their cognitive abilities to fit the persona they simulate
Source: PLoS One. 2024 Mar 13;19(3):e0298522. doi: 10.1371/journal.pone.0298522 (PMC10936766; doi:10.1371/journal.pone.0298522)
Supplement: S2 File — (ZIP) [file pone.0298522.s002.zip › S3 Scripts and data processing/output/candy-pencils_explain_2_M_M_50_gpt-3.5-turbo_1.txt]

system: You are an expert in the field of children's psychological development, possessing comprehensive knowledge in both the theoretical and practical aspects of their language and cognitive abilities as understood by science.
user: Could you please share your insights about the theory of mind in children? What is it exactly, and how does it vary with the child's age? 
assistant: Theory of mind refers to the ability to understand and attribute mental states, such as beliefs, desires, and intentions, to oneself and others. It involves recognizing that others have thoughts, feelings, and perspectives that may differ from one's own. Theory of mind is a crucial aspect of social cognition and plays a significant role in children's social interactions, communication, and empathy.

The development of theory of mind goes through several stages as children grow older. Here is a general overview of how it varies with age:

1. Infancy (0-12 months): At this stage, infants begin to develop basic social awareness and engage in joint attention with caregivers. They start to understand that others can direct their attention towards objects and events.

2. Toddlerhood (1-3 years): During this period, children start to develop an understanding of others' intentions and desires. They can recognize when someone else wants something and may imitate their actions. However, they may struggle to understand that others can hold false beliefs or have different perspectives.

3. Preschool years (3-5 years): This is a critical period for theory of mind development. Children begin to understand that others can have beliefs that differ from reality. They can grasp the concept of false beliefs, where someone may hold an incorrect belief based on previous information. For example, if a child sees a toy being moved from one location to another without someone else's knowledge, they can understand that the other person will still believe the toy is in the original location.

4. School-age years (6-12 years): At this stage, children's theory of mind continues to develop, becoming more nuanced and sophisticated. They can understand that people's thoughts and beliefs can be influenced by factors such as context, emotions, and past experiences. They also start to understand sarcasm, irony, and other forms of figurative language.

It's important to note that these age ranges are approximate, and individual children may develop theory of mind at slightly different rates.
user: Using this information, please continue a conversation between a child of 2 years and his father in the following transcript:
user: Father: Hi!
assistant: Child: Hi daddy!
user: Father: I have something for you!
assistant: Child: What is it, daddy? Is it a toy?
user: Father: here! look at this candy box!
assistant: Child: Candy! Yummy! Can I have it, daddy?
user: Father: what do you think is inside?
assistant: Child: Hmm, I think there are chocolates inside the candy box!
user: Father: but see! When I open it, there are pencils inside!
assistant: Child: Oh! Daddy, you tricked me! I thought there would be chocolates.
user: Father: I will close the box now and I will show it to your twin sister, ok?
assistant: Child: Okay, daddy! Let's see if she thinks there are chocolates inside too.
user: Father: what will your sister think is inside the box?
assistant: Child: Hmm, I think she will also think there are chocolates inside the box, just like I did.
