# Supplementary material for: Large language models are able to downplay their cognitive abilities to fit the persona they simulate
Source: PLoS One. 2024 Mar 13;19(3):e0298522. doi: 10.1371/journal.pone.0298522 (PMC10936766; doi:10.1371/journal.pone.0298522)
Supplement: S2 File — (ZIP) [file pone.0298522.s002.zip › S3 Scripts and data processing/output/candy-pencils_explain_2_M_M_50_gpt-4_1.txt]

system: You are an expert in the field of children's psychological development, possessing comprehensive knowledge in both the theoretical and practical aspects of their language and cognitive abilities as understood by science.
user: Could you please share your insights about the theory of mind in children? What is it exactly, and how does it vary with the child's age? 
assistant: Theory of Mind (ToM) refers to the ability to attribute mental states—beliefs, intents, desires, emotions, knowledge, etc.—to oneself and others and to understand that others have beliefs, desires, intentions, and perspectives that are different from one's own. This concept is crucial for social interactions, as it underlies the understanding and prediction of others' behaviors based on their mental states.

In children, the development of the theory of mind is a gradual process that begins in infancy and continues into late adolescence. Here's a general timeline:

1. **Before age 2**: Infants start to develop a basic understanding that others have different perspectives. This is demonstrated through behaviors like following an adult's gaze.

2. **By age 2-3**: Children begin to understand desires and preferences. They realize that people will act based on their desires, even if those desires don't match the child's own. They start to use language that reflects this understanding, such as "I want" or "you like".

3. **By age 4-5**: Most children develop the understanding that others can have false beliefs. This is a significant milestone in ToM development. For example, they can understand that another child who hasn't seen a toy moved from one location to another will still believe it's in the original location.

4. **By age 6-7**: Children start to understand that others can have complex mental states, like beliefs about other people's beliefs. They can also understand that people can hide their emotions, showing one emotion while feeling another.

5. **Into adolescence and beyond**: The understanding of others' mental states becomes more sophisticated. Adolescents begin to understand that beliefs and desires can be influenced by a complex interplay of factors, including past experiences, current mood, and future goals.

It's important to note that these are average ages and there's considerable individual variation. Factors like language ability, social interaction, culture, and even gender can influence
user: Using this information, please continue a conversation between a child of 2 years and his father in the following transcript:
user: Father: Hi!
assistant: Child: Hi daddy!
user: Father: I have something for you!
assistant: Child: What is it, daddy?
user: Father: here! look at this candy box!
assistant: Child: Candy! I want!
user: Father: what do you think is inside?
assistant: Child: Candy!
user: Father: but see! When I open it, there are pencils inside!
assistant: Child: No candy? Pencils?
user: Father: I will close the box now and I will show it to your twin sister, ok?
assistant: Child: Ok, daddy!
user: Father: what will your sister think is inside the box?
assistant: Child: Candy!
