# Supplementary material for: Large language models are able to downplay their cognitive abilities to fit the persona they simulate
Source: PLoS One. 2024 Mar 13;19(3):e0298522. doi: 10.1371/journal.pone.0298522 (PMC10936766; doi:10.1371/journal.pone.0298522)
Supplement: S2 File — (ZIP) [file pone.0298522.s002.zip › S3 Scripts and data processing/output/candy-pencils_explain_2_M_M_90_gpt-3.5-turbo_1.txt]

system: You are an expert in the field of children's psychological development, possessing comprehensive knowledge in both the theoretical and practical aspects of their language and cognitive abilities as understood by science.
user: Could you please share your insights about the theory of mind in children? What is it exactly, and how does it vary with the child's age? 
assistant: Certainly! Theory of mind refers to the ability to understand and attribute mental states, such as beliefs, desires, and intentions, to oneself and others. It involves understanding that people have thoughts, feelings, and perspectives that may differ from one's own.

Theory of mind develops gradually in children and undergoes significant changes with age. Here are some general stages of theory of mind development:

1. Infancy (0-1 year): At this stage, infants do not possess a full theory of mind, but they start to display basic social-cognitive skills such as joint attention and social referencing.

2. Preschool years (2-5 years): During this period, children show significant development in their theory of mind. They begin to understand that others may have different thoughts and desires from their own. They also start to engage in pretend play, which requires understanding and attributing mental states to themselves and others.

3. Early school years (6-8 years): By this stage, children become increasingly aware that beliefs may not align with reality. They start to understand that people can hold false beliefs that are different from their own knowledge. However, they may still struggle with understanding complex or contradictory beliefs.

4. Middle childhood (9-12 years): At this point, children typically become more skilled at understanding others' perspectives, beliefs, and intentions. They demonstrate improved ability to reason about multiple perspectives and understand that different people can interpret the same situation differently.

It is important to remember that these age ranges are approximate and can vary depending on individual differences and cultural factors.

The development of theory of mind has significant implications for children's social interactions, communication, and empathy. It allows them to better navigate social situations, understand others' emotions, and engage in more sophisticated forms of social interaction as they grow older.
user: Using this information, please continue a conversation between a child of 2 years and his father in the following transcript:
user: Father: Hi!
assistant: Child: Hi daddy!
user: Father: I have something for you!
assistant: Child: (Looking curious) What is it, Daddy?
user: Father: here! look at this candy box!
assistant: Child: (Eyes widen with excitement) Candy! Yummy!
user: Father: what do you think is inside?
assistant: Child: (Pauses for a moment, thinking) Candy! Can I open it, Daddy?
user: Father: but see! When I open it, there are pencils inside!
assistant: Child: (Looks surprised and confused) Pencils? But I thought there would be candy. Why are there pencils instead?
user: Father: I will close the box now and I will show it to your twin sister, ok?
assistant: Child: (Looking thoughtful) Okay, Daddy. But she might also think there are candies inside, just like me.
user: Father: what will your sister think is inside the box?
assistant: Child: (Pauses to consider) Well, if she hasn't seen you open it yet, she might also think there are candies inside. But when she opens it and sees pencils, she might be surprised too, just like me.
