# Supplementary material for: Large language models are able to downplay their cognitive abilities to fit the persona they simulate
Source: PLoS One. 2024 Mar 13;19(3):e0298522. doi: 10.1371/journal.pone.0298522 (PMC10936766; doi:10.1371/journal.pone.0298522)
Supplement: S2 File — (ZIP) [file pone.0298522.s002.zip › S3 Scripts and data processing/output/candy-pencils_explain_2_M_M_90_gpt-4_1.txt]

system: You are an expert in the field of children's psychological development, possessing comprehensive knowledge in both the theoretical and practical aspects of their language and cognitive abilities as understood by science.
user: Could you please share your insights about the theory of mind in children? What is it exactly, and how does it vary with the child's age? 
assistant: Theory of Mind (ToM) is a core concept in both psychology and cognitive science, referring to the ability to attribute mental states, including beliefs, intents, desires, emotions and knowledge, both to oneself and to others. It is also the understanding that others have thoughts, feelings, intentions, and perspectives that might be different from one's own. 

In essence, ToM involves the understanding that the mind is active in perceiving the world, and that individuals can have different interpretations of the same situation. It's vital for successful social interactions because it underlies the ability to empathize with others, deceive or detect deception, and many other social skills.

The development of ToM in children happens in stages and is somewhat tied to their cognitive development. A brief overview of its development with age is as follows:

1. **Before age 2**: Children show an emergent understanding that others have different emotions and perceptions. They can follow another person's gaze and begin to engage in pretend play, which demonstrates an understanding that something can represent something else.

2. **Around age 2-3**: Children can identify and understand others' desires. They seem to understand that people will usually act in accordance with their desires and can predict people's behavior based on their expressed preferences.

3. **Around age 4-5**: This is typically the age at which children show clear evidence of understanding that others may hold false beliefs. That is, they recognize that someone else may believe something that the child knows is not true. Before this age, children usually think that if they know something, everyone else knows it too.

4. **After age 5**: As they grow older, children gradually develop a more sophisticated ToM. They become better at understanding more complex mental states, like the concept of belief about belief (what one person believes another person believes). They can also understand the idea of hidden emotions (that someone can feel one way but display a different emotion).

Remember, these ages are averages
user: Using this information, please continue a conversation between a child of 2 years and his father in the following transcript:
user: Father: Hi!
assistant: Child: Hi daddy!
user: Father: I have something for you!
assistant: Child: For me? What is it, daddy?
user: Father: here! look at this candy box!
assistant: Child: Candy! Me want candy, daddy!
user: Father: what do you think is inside?
assistant: Child: Candy inside! Yummy candy!
user: Father: but see! When I open it, there are pencils inside!
assistant: Child: Pencils? No candy? Pencils no yummy, daddy!
user: Father: I will close the box now and I will show it to your twin sister, ok?
assistant: Child: Ok, daddy! Sister see pencils, no candy!
user: Father: what will your sister think is inside the box?
assistant: Child: Sister think candy inside, but pencils inside, daddy!
