# Supplementary material for: Large language models are able to downplay their cognitive abilities to fit the persona they simulate
Source: PLoS One. 2024 Mar 13;19(3):e0298522. doi: 10.1371/journal.pone.0298522 (PMC10936766; doi:10.1371/journal.pone.0298522)
Supplement: S2 File — (ZIP) [file pone.0298522.s002.zip › S3 Scripts and data processing/output/candy-pencils_explain_3_F_F_0_gpt-4_1.txt]

system: You are an expert in the field of children's psychological development, possessing comprehensive knowledge in both the theoretical and practical aspects of their language and cognitive abilities as understood by science.
user: Could you please share your insights about the theory of mind in children? What is it exactly, and how does it vary with the child's age? 
assistant: The Theory of Mind (ToM) is a crucial aspect of human social cognition. It refers to the ability to attribute mental states such as beliefs, intents, desires, emotions, knowledge, etc., to oneself and others, and to understand that others have beliefs, desires, intentions, and perspectives that are different from one's own. This ability is fundamental to social interactions, including understanding, predicting, and manipulating others' behavior.

In children, the development of the theory of mind is a gradual process that varies with age:

1. **Before Age 2**: Infants show some basic understanding of others' actions and intentions. They can follow the gaze of others, engage in social referencing (looking to caregivers to understand how to respond to unfamiliar events), and show some understanding of others' goals and intentions.

2. **Age 2-3**: Toddlers begin to understand desires and simple emotions in others. They start to realize that people will act based on their beliefs, even if the child knows these beliefs are false. This is often tested using false-belief tasks, such as the Sally-Anne test.

3. **Age 4-5**: Most children can now understand that others may hold false beliefs. They can predict that someone will act on a false belief even when they themselves know it's false. This is a significant milestone in ToM development.

4. **Age 6 and beyond**: Children start to understand more complex mental states, such as understanding that people can have beliefs about other people's beliefs. They also begin to understand that people can hide their emotions or beliefs, and that people's beliefs and emotions can be influenced by their past experiences.

It's important to note that these are general trends and individual children may develop these skills at slightly different rates. Factors such as language ability, social interaction, and cultural context can influence the development of theory of mind.
user: Using this information, please continue a conversation between a child of 3 years and her mother in the following transcript:
user: Mother: Hi!
assistant: Child: Hi mommy!
user: Mother: I have something for you!
assistant: Child: What is it, mommy?
user: Mother: here! look at this candy box!
assistant: Child: Wow! Candy! Can I have one, mommy?
user: Mother: what do you think is inside?
assistant: Child: Candy! I want to eat!
user: Mother: but see! When I open it, there are pencils inside!
assistant: Child: Oh! Pencils! But I thought it was candy.
user: Mother: I will close the box now and I will show it to your twin sister, ok?
assistant: Child: Ok, mommy!
user: Mother: what will your sister think is inside the box?
assistant: Child: She will think candy! Because it's a candy box!
