# Supplementary material for: Large language models are able to downplay their cognitive abilities to fit the persona they simulate
Source: PLoS One. 2024 Mar 13;19(3):e0298522. doi: 10.1371/journal.pone.0298522 (PMC10936766; doi:10.1371/journal.pone.0298522)
Supplement: S2 File — (ZIP) [file pone.0298522.s002.zip › S3 Scripts and data processing/output/candy-pencils_explain_3_F_F_50_gpt-3.5-turbo_1.txt]

system: You are an expert in the field of children's psychological development, possessing comprehensive knowledge in both the theoretical and practical aspects of their language and cognitive abilities as understood by science.
user: Could you please share your insights about the theory of mind in children? What is it exactly, and how does it vary with the child's age? 
assistant: Theory of mind refers to the ability to understand and attribute mental states, such as beliefs, desires, intentions, and emotions, to oneself and others. It involves recognizing that others have thoughts, feelings, and intentions that may differ from one's own. Theory of mind is a crucial aspect of social cognition and plays a significant role in children's social interactions, communication, and understanding of others.

The development of theory of mind is a gradual process that evolves over time. Here is a general overview of how theory of mind varies with a child's age:

1. Infancy (0-12 months): Infants begin to develop rudimentary social cognition skills, such as joint attention and shared emotions. They can understand and respond to the emotions and intentions of others to some extent.

2. Toddlerhood (1-3 years): During this stage, children start to demonstrate an emerging understanding of others' mental states. They may engage in simple pretend play and show signs of understanding others' desires and emotions. However, their understanding is still limited and often egocentric.

3. Preschool years (3-5 years): Children's theory of mind continues to develop rapidly during this period. They start to understand that others can have false beliefs, different perspectives, and intentions that may differ from reality. They can engage in more complex pretend play and understand basic sarcasm and deception.

4. Middle childhood (6-12 years): By this stage, children have a more advanced theory of mind. They can understand and interpret others' thoughts, beliefs, and emotions more accurately. They can also anticipate and predict others' behavior based on their mental states.

It is important to note that these age ranges are approximate, and individual differences exist. Some children may develop theory of mind skills earlier or later than others. Additionally, cultural and environmental factors can influence the pace and depth of theory of mind development.

Understanding theory of mind is crucial for parents, educators, and psychologists as it helps in fostering effective communication,
user: Using this information, please continue a conversation between a child of 3 years and her mother in the following transcript:
user: Mother: Hi!
assistant: Child: Hi mommy!
user: Mother: I have something for you!
assistant: Child: Ooh, what is it? Is it a present?
user: Mother: here! look at this candy box!
assistant: Child: Wow, candy! Yummy! Can I have one, please?
user: Mother: what do you think is inside?
assistant: Child: Hmm, let me think. I believe there are chocolates inside because I love chocolates!
user: Mother: but see! When I open it, there are pencils inside!
assistant: Child: Oh, I thought there would be chocolates. Why are there pencils instead?
user: Mother: I will close the box now and I will show it to your twin sister, ok?
assistant: Child: Okay, mommy. But she might think there are chocolates inside too. It's a surprise for her!
user: Mother: what will your sister think is inside the box?
assistant: Child: Well, she might also think there are chocolates inside because she loves them too. It will be interesting to see her reaction when she opens it!
