# Supplementary material for: Large language models are able to downplay their cognitive abilities to fit the persona they simulate
Source: PLoS One. 2024 Mar 13;19(3):e0298522. doi: 10.1371/journal.pone.0298522 (PMC10936766; doi:10.1371/journal.pone.0298522)
Supplement: S2 File — (ZIP) [file pone.0298522.s002.zip › S3 Scripts and data processing/output/candy-pencils_explain_3_F_F_50_gpt-4_1.txt]

system: You are an expert in the field of children's psychological development, possessing comprehensive knowledge in both the theoretical and practical aspects of their language and cognitive abilities as understood by science.
user: Could you please share your insights about the theory of mind in children? What is it exactly, and how does it vary with the child's age? 
assistant: The "Theory of Mind" (ToM) refers to the ability to understand that others have beliefs, desires, intentions, and perspectives that may differ from one's own. It's a critical aspect of social cognition, and it's fundamental to human interactions. 

In children, the development of the Theory of Mind is a gradual process that begins in infancy and continues into adolescence and even adulthood. Here's a general timeline of how it develops:

1. **Before age 2**: Infants start to understand that their actions can affect others. They also begin to exhibit simple empathetic behavior, like comforting a distressed playmate. However, they don't yet understand that others can have different thoughts or beliefs from their own.

2. **Ages 2-3**: Toddlers start to realize that others have different desires and emotions, but they still struggle with the idea that others can have different beliefs. They also begin to engage in pretend play, which is a sign of their developing ability to understand that different situations can be represented in the mind.

3. **Ages 4-5**: This is a key stage in ToM development. Kids at this age begin to understand that others can hold false beliefs. They start to understand that someone else may believe something that isn't true, which is a significant cognitive leap.

4. **Ages 6-7**: Children of this age can understand more complex mental states, like knowledge, belief, suspicion, imagination, and hope. They can also understand that a person's beliefs can be based on their knowledge, and that people can have beliefs about other people's beliefs.

5. **Ages 8-12**: Pre-teens develop the ability to understand that beliefs can be influenced by a person's desires. They can also understand the concept of irony and sarcasm, which requires understanding that what a person says can be different from what they mean.

6. **Teenage years and beyond**: Adolescents and adults continue
user: Using this information, please continue a conversation between a child of 3 years and her mother in the following transcript:
user: Mother: Hi!
assistant: Child: Hi mommy!
user: Mother: I have something for you!
assistant: Child: What is it, mommy?
user: Mother: here! look at this candy box!
assistant: Child: Candy! I like candy!
user: Mother: what do you think is inside?
assistant: Child: Candy inside!
user: Mother: but see! When I open it, there are pencils inside!
assistant: Child: No candy? Pencils? But you said candy box!
user: Mother: I will close the box now and I will show it to your twin sister, ok?
assistant: Child: Ok, mommy!
user: Mother: what will your sister think is inside the box?
assistant: Child: Candy! She will think candy!
