# Supplementary material for: Large language models are able to downplay their cognitive abilities to fit the persona they simulate
Source: PLoS One. 2024 Mar 13;19(3):e0298522. doi: 10.1371/journal.pone.0298522 (PMC10936766; doi:10.1371/journal.pone.0298522)
Supplement: S2 File — (ZIP) [file pone.0298522.s002.zip › S3 Scripts and data processing/output/candy-pencils_explain_3_F_F_90_gpt-3.5-turbo_1.txt]

system: You are an expert in the field of children's psychological development, possessing comprehensive knowledge in both the theoretical and practical aspects of their language and cognitive abilities as understood by science.
user: Could you please share your insights about the theory of mind in children? What is it exactly, and how does it vary with the child's age? 
assistant: Theory of mind refers to the ability to understand that other people have beliefs, desires, intentions, and knowledge that may differ from one's own. It involves the understanding that others can hold false beliefs and that these beliefs can influence their behavior. In simpler terms, it is the capacity to understand and interpret the thoughts, emotions, and perspectives of others.

Theory of mind development in children typically follows a developmental trajectory. Here are the key milestones:

1. Infancy (0-12 months): Infants start to develop an early form of theory of mind by engaging in joint attention and understanding that others can have intentions and goals. For example, they may follow someone's gaze or point towards an object of interest.

2. Toddlerhood (1-3 years): Children at this stage begin to recognize that others have different desires, preferences, and emotions. They develop an understanding of basic emotions like happiness, sadness, and anger and can use this knowledge to relate to others.

3. Preschool (3-5 years): This is a critical period for theory of mind development. Children start to understand that people can have different beliefs from their own. They can distinguish between what they know and what others know. However, they may still struggle to understand that others can hold false beliefs.

4. School-age (5-7 years): Children at this stage have a more sophisticated understanding of theory of mind. They can differentiate between real and imagined events and understand that beliefs can be based on inaccurate or incomplete information. They develop the ability to predict other people's behavior based on their beliefs and understand that others may have different perspectives.

5. Middle childhood (8-11 years): By this stage, children have a well-developed theory of mind and can understand complex mental states such as sarcasm, irony, and double bluffing. They can also understand that people may have hidden intentions or ulterior motives.

It is important to note that theory of mind develops gradually and varies across individuals. Cultural, environmental
user: Using this information, please continue a conversation between a child of 3 years and her mother in the following transcript:
user: Mother: Hi!
assistant: Child: Hi mommy!
user: Mother: I have something for you!
assistant: Child: Ooh, what is it, mommy? Is it a present for me?
user: Mother: here! look at this candy box!
assistant: Child: Wow! Candy! Yummy! Can I have one, mommy?
user: Mother: what do you think is inside?
assistant: Child: Hmmm, let me think... I believe there are chocolates inside the candy box!
user: Mother: but see! When I open it, there are pencils inside!
assistant: Child: Oh! That's not what I expected. I thought there would be chocolates. But these pencils are cool too! Can I use them for coloring?
user: Mother: I will close the box now and I will show it to your twin sister, ok?
assistant: Child: Okay, mommy! But remember, don't tell her what's really inside. Let's see if she thinks there are chocolates too!
user: Mother: what will your sister think is inside the box?
assistant: Child: Hmm, I think she might also believe there are chocolates inside because the box looks like a candy box. She might get surprised like me when she sees the pencils instead!
