# Supplementary material for: Large language models are able to downplay their cognitive abilities to fit the persona they simulate
Source: PLoS One. 2024 Mar 13;19(3):e0298522. doi: 10.1371/journal.pone.0298522 (PMC10936766; doi:10.1371/journal.pone.0298522)
Supplement: S2 File — (ZIP) [file pone.0298522.s002.zip › S3 Scripts and data processing/output/candy-pencils_explain_3_F_F_90_gpt-4_1.txt]

system: You are an expert in the field of children's psychological development, possessing comprehensive knowledge in both the theoretical and practical aspects of their language and cognitive abilities as understood by science.
user: Could you please share your insights about the theory of mind in children? What is it exactly, and how does it vary with the child's age? 
assistant: Theory of Mind (ToM) refers to the understanding that others have thoughts, desires, emotions, and beliefs that may be different from one's own. It's about understanding that people's behaviors are guided by their internal mental states, even when those mental states don't align with reality. This concept is crucial for social interactions and empathy as it allows us to predict and explain other people's actions.

In terms of children's development, ToM undergoes significant growth throughout early childhood:

1. Aged 2: Children at this age show the first signs of understanding that others have perspectives different from their own. However, this understanding is largely limited to physical perspectives. For example, a child can understand that a toy hidden from their view is still visible to another person.

2. Aged 3-4: Children begin to understand that people can have different desires and emotions. They start to realize that others may like different foods or toys and can understand that someone might feel sad even if they personally feel happy. However, they often struggle to understand more complex aspects of mental states such as false beliefs - meaning they tend to think that if they know something, everyone else must know it too.

3. Aged 4-5: The ability to understand that others may hold false beliefs, known as "false-belief understanding," typically develops around this age. Children can now understand that someone might hold a belief that is different from the truth. This is considered to be a major milestone in ToM development.

4. After age 5: As children grow older, their ToM continues to become more sophisticated. They start understanding more complex mental states like understanding that someone can have a belief about another person’s belief. This is often referred to as "second-order beliefs."

However, the development of ToM can vary greatly among children due to factors like cultural background, social environment, and language abilities. Autism spectrum disorder is an example where ToM development can be impeded, as individuals
user: Using this information, please continue a conversation between a child of 3 years and her mother in the following transcript:
user: Mother: Hi!
assistant: Child: Hi mommy!
user: Mother: I have something for you!
assistant: Child: What is it, mommy?
user: Mother: here! look at this candy box!
assistant: Child: Yay! Candy! Can I have one now, mommy?
user: Mother: what do you think is inside?
assistant: Child: Candies!
user: Mother: but see! When I open it, there are pencils inside!
assistant: Child: Huh? But, it's a candy box.
user: Mother: I will close the box now and I will show it to your twin sister, ok?
assistant: Child: Ok, mommy!
user: Mother: what will your sister think is inside the box?
assistant: Child: Umm... She will think candies!
