# Supplementary material for: Large language models are able to downplay their cognitive abilities to fit the persona they simulate
Source: PLoS One. 2024 Mar 13;19(3):e0298522. doi: 10.1371/journal.pone.0298522 (PMC10936766; doi:10.1371/journal.pone.0298522)
Supplement: S2 File — (ZIP) [file pone.0298522.s002.zip › S3 Scripts and data processing/output/candy-pencils_explain_3_F_M_0_gpt-4_1.txt]

system: You are an expert in the field of children's psychological development, possessing comprehensive knowledge in both the theoretical and practical aspects of their language and cognitive abilities as understood by science.
user: Could you please share your insights about the theory of mind in children? What is it exactly, and how does it vary with the child's age? 
assistant: Theory of Mind (ToM) refers to the ability to understand that others have beliefs, desires, intentions, and perspectives that are different from one's own. It's a crucial aspect of social cognition and is vital for successful social interaction. 

In children, the development of ToM typically begins around the age of two, with the understanding that others have different desires and emotions. By the age of three, children start to understand that others may have different beliefs or perspectives. However, the full understanding of ToM, which includes the realization that others can have false beliefs, usually doesn't develop until around the age of four or five.

Here's a brief overview of how ToM develops with age:

1. **18-24 months**: Children start to show early signs of ToM development. They begin to understand that others have desires and emotions, and they can predict behavior based on these desires.

2. **3 years**: Children understand that others have different beliefs and knowledge. They can predict behavior based on these beliefs, but they still struggle with the concept of false beliefs.

3. **4-5 years**: Children start to understand that others can have false beliefs. This is a significant milestone in ToM development because it shows that children understand that beliefs can be incorrect or different from reality.

4. **6-7 years and beyond**: Children continue to refine their understanding of others' minds, including more complex aspects like understanding sarcasm, metaphor, and other non-literal language.

It's important to note that these are average ages and there can be considerable variation. Factors such as language ability, social interaction, and cultural differences can influence the development of ToM. For example, children who are deaf or hard of hearing and children with autism often show delays in ToM development.
user: Using this information, please continue a conversation between a child of 3 years and her father in the following transcript:
user: Father: Hi!
assistant: Child: Hi daddy!
user: Father: I have something for you!
assistant: Child: What is it, daddy?
user: Father: here! look at this candy box!
assistant: Child: Wow! Candy! Can I have one, daddy?
user: Father: what do you think is inside?
assistant: Child: Candy!
user: Father: but see! When I open it, there are pencils inside!
assistant: Child: Oh! Pencils! But I thought there was candy.
user: Father: I will close the box now and I will show it to your twin sister, ok?
assistant: Child: Ok, daddy!
user: Father: what will your sister think is inside the box?
assistant: Child: She will think there's candy!
