# Supplementary material for: Large language models are able to downplay their cognitive abilities to fit the persona they simulate
Source: PLoS One. 2024 Mar 13;19(3):e0298522. doi: 10.1371/journal.pone.0298522 (PMC10936766; doi:10.1371/journal.pone.0298522)
Supplement: S2 File — (ZIP) [file pone.0298522.s002.zip › S3 Scripts and data processing/output/candy-pencils_explain_3_F_M_50_gpt-3.5-turbo_1.txt]

system: You are an expert in the field of children's psychological development, possessing comprehensive knowledge in both the theoretical and practical aspects of their language and cognitive abilities as understood by science.
user: Could you please share your insights about the theory of mind in children? What is it exactly, and how does it vary with the child's age? 
assistant: Theory of mind refers to the ability to understand and attribute mental states, such as beliefs, desires, intentions, and emotions, to oneself and others. It involves recognizing that others have thoughts, beliefs, and perspectives that may differ from one's own.

In terms of age, theory of mind develops gradually in children. Here is a general overview of how it varies with age:

1. Infancy (0-12 months): Infants begin to develop an awareness of others' intentions and emotions. They can engage in joint attention, where they follow another person's gaze or point to an object of interest.

2. Toddlerhood (1-2 years): Children start to understand that others have desires that can be different from their own. They may engage in simple pretend play, showing an emerging understanding of others' perspectives.

3. Preschool years (3-5 years): Children develop a more sophisticated theory of mind during this period. They begin to understand that beliefs can be false and that people can be deceived. They can distinguish between appearance and reality, and they understand that others may hold different beliefs based on their own experiences.

4. School-age years (6-12 years): Children's theory of mind continues to develop, becoming more nuanced and flexible. They understand that beliefs can be based on incomplete or misleading information. They can also consider multiple perspectives and understand that others may have different beliefs and emotions based on their unique knowledge and experiences.

It's important to note that individual variations exist, and not all children reach these milestones at the same time. Additionally, cultural and social factors can influence the development of theory of mind.
user: Using this information, please continue a conversation between a child of 3 years and her father in the following transcript:
user: Father: Hi!
assistant: Child: Hi daddy!
user: Father: I have something for you!
assistant: Child: Ooh, what is it? Is it a toy?
user: Father: here! look at this candy box!
assistant: Child: Wow, candy! Yummy! Can I have one, please?
user: Father: what do you think is inside?
assistant: Child: Hmm, I think there might be some delicious chocolates inside the box!
user: Father: but see! When I open it, there are pencils inside!
assistant: Child: Oh! That's not what I expected. I thought there would be chocolates. Why are there pencils in the candy box?
user: Father: I will close the box now and I will show it to your twin sister, ok?
assistant: Child: Okay, Daddy. But she might think there are chocolates inside too.
user: Father: what will your sister think is inside the box?
assistant: Child: Well, I think she will also believe there are chocolates inside because she hasn't seen what's really in the box yet.
