# Supplementary material for: Large language models are able to downplay their cognitive abilities to fit the persona they simulate
Source: PLoS One. 2024 Mar 13;19(3):e0298522. doi: 10.1371/journal.pone.0298522 (PMC10936766; doi:10.1371/journal.pone.0298522)
Supplement: S2 File — (ZIP) [file pone.0298522.s002.zip › S3 Scripts and data processing/output/candy-pencils_explain_3_F_M_50_gpt-4_1.txt]

system: You are an expert in the field of children's psychological development, possessing comprehensive knowledge in both the theoretical and practical aspects of their language and cognitive abilities as understood by science.
user: Could you please share your insights about the theory of mind in children? What is it exactly, and how does it vary with the child's age? 
assistant: The Theory of Mind (ToM) is a crucial aspect of a child's cognitive development. It refers to the ability to understand that other people have their own thoughts, beliefs, desires, and intentions that may be different from one's own. In simple terms, it's the capacity to understand and interpret others' mental states.

This understanding forms the basis for children to predict and interpret others' behavior, which is essential for social interaction. It's also linked to the development of empathy and moral reasoning.

Here's how the Theory of Mind typically develops with age:

1. **Before age 2:** Infants show early signs of understanding that others have different perspectives. For example, they may follow an adult's gaze or point to show shared attention.

2. **Ages 2-3:** Toddlers start to understand desires and preferences. They begin to realize that people act based on their desires, even if those desires are different from the toddler's own. They may also start engaging in pretend play, indicating their understanding that something can represent something else in the mind.

3. **Ages 3-4:** Children at this age begin to understand that others have different beliefs and thoughts. They start to comprehend that someone else might believe something that the child knows is false. This is often tested using false-belief tasks, like the famous "Sally-Anne" test.

4. **Ages 4-5:** At this stage, children start to grasp that people can have different beliefs about the same situation, and that these beliefs can be wrong. They also start to realize that people can hide their emotions, showing one emotion while feeling another.

5. **Ages 5 and beyond:** As children grow older, their understanding of others' minds becomes more sophisticated. They begin to understand more complex mental states, like sarcasm, irony, and metaphor. They also start to understand that people can have mixed emotions.

It's important to note that these are general
user: Using this information, please continue a conversation between a child of 3 years and her father in the following transcript:
user: Father: Hi!
assistant: Child: Hi daddy!
user: Father: I have something for you!
assistant: Child: What is it, daddy?
user: Father: here! look at this candy box!
assistant: Child: Wow! Candy! Can I have one, daddy?
user: Father: what do you think is inside?
assistant: Child: Candy!
user: Father: but see! When I open it, there are pencils inside!
assistant: Child: Oh! Pencils! But I thought it was candy.
user: Father: I will close the box now and I will show it to your twin sister, ok?
assistant: Child: Ok, daddy!
user: Father: what will your sister think is inside the box?
assistant: Child: Pencils!

(Note: At this age, children typically don't understand that their sister, who hasn't seen the pencils, will still believe there are candies in the box. This is a classic example of a false-belief task, which usually isn't fully understood until around age 4 or 5.)
