# Supplementary material for: Large language models are able to downplay their cognitive abilities to fit the persona they simulate
Source: PLoS One. 2024 Mar 13;19(3):e0298522. doi: 10.1371/journal.pone.0298522 (PMC10936766; doi:10.1371/journal.pone.0298522)
Supplement: S3 File — (ZIP) [file pone.0298522.s003.zip]

Archive with 21 entries (20 files):
- S3 Figures/
- S3 Figures/Complexity_Child's gender.pdf
- S3 Figures/Complexity_Parent's gender.pdf
- S3 Figures/Complexity_Temperature.pdf
- S3 Figures/Complexity_Type of task.pdf
- S3 Figures/Length_Child's gender.pdf
- S3 Figures/Length_Parent's gender.pdf
- S3 Figures/Length_Temperature.pdf
- S3 Figures/Length_Type of task.pdf
- S3 Figures/Proportion correct_Child's gender.pdf
- S3 Figures/Proportion correct_Child's gender_relevant only.pdf
- S3 Figures/Proportion correct_Parent's gender.pdf
- S3 Figures/Proportion correct_Parent's gender_relevant only.pdf
- S3 Figures/Proportion correct_Temperature.pdf
- S3 Figures/Proportion correct_Temperature_relevant only.pdf
- S3 Figures/Proportion correct_Type of task.pdf
- S3 Figures/Proportion correct_Type of task_relevant only.pdf
- S3 Figures/Proportion irrelevant_Child's gender.pdf
- S3 Figures/Proportion irrelevant_Parent's gender.pdf
- S3 Figures/Proportion irrelevant_Temperature.pdf
- S3 Figures/Proportion irrelevant_Type of task.pdf
